# Supplementary material for: Transcriptome Sequence Analysis of an Ornamental Plant, Ananas comosus var. bracteatus, Revealed the Potential Unigenes Involved in Terpenoid and Phenylpropanoid Biosynthesis
Source: PLoS One. 2015 Mar 13;10(3):e0119153. doi: 10.1371/journal.pone.0119153 (PMC4358926; doi:10.1371/journal.pone.0119153)
Supplement: S1 Table — (XLSX) [file pone.0119153.s001.xlsx]

## Sheet: Sheet1
GeneID	COG_class	COG_class_annotation	GO_annotation	KEGG_annotation	Swissprot_annotation	TrEMBL_annotation	nr_annotation	nt_annotation
A. comosus var. bracteatus_unigene_Acb_46704	--	--	--	--	--	Putative uncharacterized protein Sb01g041890 GN=Sb01g041890 OS=Sorghum bicolor (Sorghum) PE=4 SV=1	hypothetical protein SORBIDRAFT_01g041890 [Sorghum bicolor]	PREDICTED: Setaria italica uncharacterized LOC101770286 (LOC101770286), mRNA
A. comosus var. bracteatus_unigene_Acb_2751	--	--	Molecular Function: adenosylmethionine decarboxylase activity (GO:0004014);; Biological Process: S-adenosylmethioninamine biosynthetic process (GO:0006557);; Biological Process: spermine biosynthetic process (GO:0006597);; Biological Process: spermidine biosynthetic process (GO:0008295);; Molecular Function: arginine decarboxylase activity (GO:0008792);;	K01611|6e-62|vvi:100254666|hypothetical protein LOC100254666	S-adenosylmethionine decarboxylase beta chain (Precursor) GN=SAMDC OS=Ipomoea batatas (Sweet potato) PE=2 SV=1	S-adenosylmethionine decarboxylase proenzyme GN=SAMDC OS=Ipomoea batatas (Sweet potato) PE=3 SV=1	RecName: Full=S-adenosylmethionine decarboxylase proenzyme; Short=AdoMetDC; Short=SAMDC; Contains: RecName: Full=S-adenosylmethionine decarboxylase alpha chain; Contains: RecName: Full=S-adenosylmethionine decarboxylase beta chain; Flags: Precursor	Ipomoea batatas S-adenosylmethionine decarboxylase (SAMDC) gene, complete cds
A. comosus var. bracteatus_unigene_Acb_30483	--	--	--	--	--	--	--	Penicillium marneffei ATCC 18224 casein kinase I, putative, mRNA
A. comosus var. bracteatus_unigene_Acb_51287	[R]	General function prediction only	Molecular Function: GTPase activity (GO:0003924);; Molecular Function: GTP binding (GO:0005525);; Cellular Component: cytosol (GO:0005829);; Biological Process: GTP catabolic process (GO:0006184);; Biological Process: ribosome biogenesis (GO:0042254);;	K14539|0.0|sbi:SORBI_08g021890|hypothetical protein	--	Uncharacterized protein GN=OB12G25940 OS=Oryza brachyantha PE=4 SV=1	hypothetical protein SORBIDRAFT_08g021890 [Sorghum bicolor]	Oryza sativa Japonica Group Os03g0647500 (Os03g0647500) mRNA, complete cds
A. comosus var. bracteatus_unigene_Acb_29118	--	--	Cellular Component: intracellular membrane-bounded organelle (GO:0043231);;	--	--	Uncharacterized protein GN=OB05G32960 OS=Oryza brachyantha PE=4 SV=1	hypothetical protein OsI_20938 [Oryza sativa Indica Group]	--
A. comosus var. bracteatus_unigene_Acb_43854	[A]	RNA processing and modification	Molecular Function: nucleic acid binding (GO:0003676);; Cellular Component: spliceosomal complex (GO:0005681);; Molecular Function: zinc ion binding (GO:0008270);; Biological Process: protein maturation (GO:0051604);;	K12826|0.0|vvi:100245136|hypothetical protein LOC100245136	Formin-like protein 20 GN=MBK20.20/MBK20.21 OS=Arabidopsis thaliana (Mouse-ear cress) PE=2 SV=3	Putative uncharacterized protein GN=VIT_08s0007g04710 OS=Vitis vinifera (Grape) PE=4 SV=1	PREDICTED: splicing factor 3A subunit 2 [Vitis vinifera]	Phyllostachys edulis cDNA clone: bphylf046j13, full insert sequence
A. comosus var. bracteatus_unigene_Acb_41647	--	--	--	--	Lysine-rich arabinogalactan protein 19 (Precursor) GN=AGP19 OS=Arabidopsis thaliana (Mouse-ear cress) PE=2 SV=2	Fibrocystin-L-like protein GN=CHLREDRAFT_10029 OS=Chlamydomonas reinhardtii (Chlamydomonas smithii) PE=4 SV=1	hypothetical protein ASPNIDRAFT_205576 [Aspergillus niger ATCC 1015]	--
A. comosus var. bracteatus_unigene_Acb_31549	[D]	Cell cycle control, cell division, chromosome partitioning	Cellular Component: mitochondrion (GO:0005739);; Biological Process: cellular amino acid metabolic process (GO:0006520);; Molecular Function: hydrolase activity (GO:0016787);; Biological Process: macromolecule metabolic process (GO:0043170);;	K14677|3e-25|osa:4340457|Os06g0210200	Sulfated surface glycoprotein 185 (Precursor) OS=Volvox carteri (Green alga) PE=1 SV=1	Uncharacterized protein GN=OB06G16400 OS=Oryza brachyantha PE=4 SV=1	Aminoacylase-1A [Aegilops tauschii]	TSA: Prunus avium Pa_01383 transcribed RNA sequence
A. comosus var. bracteatus_unigene_Acb_44122	--	--	Biological Process: response to oxidative stress (GO:0006979);;	--	--	Uncharacterized protein OS=Musa acuminata subsp. malaccensis (Wild banana) PE=4 SV=1	hypothetical protein SORBIDRAFT_04g024600 [Sorghum bicolor]	Sorghum bicolor hypothetical protein, mRNA
A. comosus var. bracteatus_unigene_Acb_48883	--	--	Cellular Component: cytosol (GO:0005829);; Cellular Component: plastid (GO:0009536);;	--	WEB family protein At5g16730, chloroplastic (Precursor) GN=At5g16730 OS=Arabidopsis thaliana (Mouse-ear cress) PE=1 SV=1	Uncharacterized protein GN=TRIUR3_01972 OS=Triticum urartu (Red wild einkorn) PE=4 SV=1	hypothetical protein TRIUR3_01972 [Triticum urartu]	TSA: Triticum turgidum UCW_Tt-k45_contig_7885 transcribed RNA sequence
A. comosus var. bracteatus_unigene_Acb_40204	--	--	Cellular Component: plastid (GO:0009536);; Cellular Component: membrane (GO:0016020);; Cellular Component: cytoplasmic membrane-bounded vesicle (GO:0016023);;	--	Mechanosensitive ion channel protein 2, chloroplastic (Precursor) GN=MSL2 OS=Arabidopsis thaliana (Mouse-ear cress) PE=2 SV=1	Uncharacterized protein OS=Musa acuminata subsp. malaccensis (Wild banana) PE=4 SV=1	MscS family inner membrane protein ynaI [Aegilops tauschii]	--
A. comosus var. bracteatus_unigene_Acb_40803	--	--	Molecular Function: DNA binding (GO:0003677);; Biological Process: response to light stimulus (GO:0009416);; Biological Process: post-embryonic development (GO:0009791);;	--	Putative DNA-binding protein ESCAROLA GN=ESC OS=Arabidopsis thaliana (Mouse-ear cress) PE=2 SV=1	Uncharacterized protein GN=Solyc08g079720.2 OS=Solanum lycopersicum (Tomato) PE=4 SV=1	AT-hook DNA-binding family protein [Theobroma cacao]	Zea mays DNA binding protein (LOC100280601), mRNA >gi|195606235|gb|EU952830.1| Zea mays clone 1290687 DNA binding protein mRNA, complete cds
A. comosus var. bracteatus_unigene_Acb_31029	[OC]	--	Biological Process: glycerol ether metabolic process (GO:0006662);; Molecular Function: electron carrier activity (GO:0009055);; Molecular Function: protein disulfide oxidoreductase activity (GO:0015035);; Biological Process: cell redox homeostasis (GO:0045454);;	K03671|1e-26|cme:CMJ096C|similar to thioredoxin h	Thioredoxin H-type GN=SB09 OS=Picea mariana (Black spruce) PE=2 SV=1	Thioredoxin GN=Gasu_13580 OS=Galdieria sulphuraria (Red alga) PE=3 SV=1	thioredoxin [Pseudozyma hubeiensis SY62]	Ustilago maydis 521 hypothetical protein (UM06512.1) partial mRNA
A. comosus var. bracteatus_unigene_Acb_52901	--	--	--	--	--	--	--	Vitis vinifera, whole genome shotgun sequence, contig VV78X128860.6, clone ENTAV 115
A. comosus var. bracteatus_unigene_Acb_60277	--	--	Cellular Component: integral component of membrane (GO:0016021);;	--	--	--	hypothetical protein PHSY_002434 [Pseudozyma hubeiensis SY62]	Sporisorium reilianum SRZ2 chromosome 13 complete DNA sequence
A. comosus var. bracteatus_unigene_Acb_34103	[C]	Energy production and conversion	Cellular Component: mitochondrion (GO:0005739);; Molecular Function: electron carrier activity (GO:0009055);; Cellular Component: integral component of membrane (GO:0016021);; Molecular Function: oxidoreductase activity (GO:0016491);; Biological Process: respiratory electron transport chain (GO:0022904);; Molecular Function: metal ion binding (GO:0046872);; Cellular Component: respiratory chain (…	K00412|3e-80|osa:6450178|cob, OrsajM_p40	Cytochrome b GN=MT-CYB OS=Oryza sativa subsp. japonica (Rice) PE=2 SV=1	Cytochrome b (Fragment) GN=cob OS=Chimonanthus praecox PE=3 SV=1	apocytochrome b [Chimonanthus praecox]	Chimonanthus praecox apocytochrome b (cob) gene, partial cds; mitochondrial
A. comosus var. bracteatus_unigene_Acb_28170	[J]	Translation, ribosomal structure and biogenesis	Molecular Function: structural constituent of ribosome (GO:0003735);; Molecular Function: dihydroorotate dehydrogenase activity (GO:0004152);; Cellular Component: ribosome (GO:0005840);; Biological Process: UMP biosynthetic process (GO:0006222);; Biological Process: translation (GO:0006412);; Biological Process: oxidation-reduction process (GO:0055114);;	--	60S ribosomal protein L35a-2 GN=RPL35AB OS=Arabidopsis thaliana (Mouse-ear cress) PE=3 SV=1	Large subunit ribosomal protein L35Ae, cytoplasmic GN=RPL35A OS=Guillardia theta CCMP2712 PE=4 SV=1	60S ribosomal protein L35Ae [Talaromyces marneffei ATCC 18224]	Penicillium marneffei ATCC 18224 60S ribosomal protein L35Ae, mRNA
A. comosus var. bracteatus_unigene_Acb_58090	--	--	--	--	--	--	hypothetical protein PANT_8d00045 [Pseudozyma antarctica T-34]	Sporisorium reilianum SRZ2 chromosome 9 complete DNA sequence
A. comosus var. bracteatus_unigene_Acb_50952	[TK]	--	Molecular Function: phosphorelay response regulator activity (GO:0000156);; Biological Process: phosphorelay signal transduction system (GO:0000160);; Molecular Function: DNA binding (GO:0003677);; Molecular Function: chromatin binding (GO:0003682);; Molecular Function: sequence-specific DNA binding transcription factor activity (GO:0003700);; Biological Process: regulation of transcription, DNA-…	K14491|1e-79|vvi:100250832|hypothetical protein LOC100250832	Two-component response regulator ARR2 OS=Arabidopsis thaliana (Mouse-ear cress) PE=1 SV=1	Putative uncharacterized protein GN=VIT_01s0011g05830 OS=Vitis vinifera (Grape) PE=4 SV=1	unnamed protein product [Vitis vinifera]	PREDICTED: Vitis vinifera two-component response regulator ARR2-like (LOC100250832), mRNA
A. comosus var. bracteatus_unigene_Acb_51110	--	--	--	--	F-box/LRR-repeat protein At3g58900 GN=At3g58900 OS=Arabidopsis thaliana (Mouse-ear cress) PE=2 SV=1	Uncharacterized protein (Fragment) GN=PRUPE_ppa017400mg OS=Prunus persica (Peach) PE=4 SV=1	Uncharacterized protein TCM_018356 [Theobroma cacao]	--
A. comosus var. bracteatus_unigene_Acb_56277	--	--	--	--	--	Putative uncharacterized protein OS=Arachis hypogaea (Peanut) PE=4 SV=1	unknown [Arachis hypogaea]	--
A. comosus var. bracteatus_unigene_Acb_59394	--	--	Molecular Function: peptide-N4-(N-acetyl-beta-glucosaminyl)asparagine amidase activity (GO:0000224);; Molecular Function: structural molecule activity (GO:0005198);; Cellular Component: nucleus (GO:0005634);; Cellular Component: vacuole (GO:0005773);;	--	Peptide-N4-(N-acetyl-beta-glucosaminyl)asparagine amidase A heavy chain OS=Prunus dulcis (Almond) PE=1 SV=2	Uncharacterized protein GN=PGSC0003DMG400027721 OS=Solanum tuberosum (Potato) PE=4 SV=1	PREDICTED: peptide-N4-(N-acetyl-beta-glucosaminyl)asparagine amidase A-like [Solanum lycopersicum]	--
A. comosus var. bracteatus_unigene_Acb_23223	[R]	General function prediction only	Cellular Component: intracellular (GO:0005622);; Biological Process: generation of precursor metabolites and energy (GO:0006091);; Molecular Function: ubiquinol-cytochrome-c reductase activity (GO:0008121);; Molecular Function: metal ion binding (GO:0046872);; Biological Process: cellular response to farnesol (GO:0097308);;	K00415|5e-41|zma:100191558|hypothetical protein LOC100191558	Mitochondrial-processing peptidase subunit alpha (Precursor) GN=MPP OS=Solanum tuberosum (Potato) PE=1 SV=1	Uncharacterized protein OS=Zea mays (Maize) PE=2 SV=1	ubiquinol-cytochrome C reductase complex core protein 2, putative [Talaromyces marneffei ATCC 18224]	Penicillium marneffei ATCC 18224 ubiquinol-cytochrome C reductase complex core protein 2, putative, mRNA
A. comosus var. bracteatus_unigene_Acb_42670	[D]	Cell cycle control, cell division, chromosome partitioning	Cellular Component: plasma membrane (GO:0005886);; Cellular Component: plastid (GO:0009536);;	--	--	cDNA clone:J033127B07, full insert sequence GN=OsJ_32506 OS=Oryza sativa subsp. japonica (Rice) PE=2 SV=1	Os10g0567000 [Oryza sativa Japonica Group]	Populus trichocarpa predicted protein, mRNA
A. comosus var. bracteatus_unigene_Acb_43702	--	--	--	--	--	Uncharacterized protein OS=Musa acuminata subsp. malaccensis (Wild banana) PE=4 SV=1	unknown [Medicago truncatula]	--
A. comosus var. bracteatus_unigene_Acb_54841	--	--	Cellular Component: membrane (GO:0016020);; Cellular Component: cytoplasmic membrane-bounded vesicle (GO:0016023);;	--	UPF0481 protein At3g47200 GN=At3g47200 OS=Arabidopsis thaliana (Mouse-ear cress) PE=1 SV=1	Putative uncharacterized protein Sb06g030585 (Fragment) GN=Sb06g030585 OS=Sorghum bicolor (Sorghum) PE=4 SV=1	hypothetical protein SORBIDRAFT_06g030585 [Sorghum bicolor]	PREDICTED: Brachypodium distachyon UPF0481 protein At3g47200-like (LOC100832914), mRNA
A. comosus var. bracteatus_unigene_Acb_55887	--	--	Cellular Component: mitochondrion (GO:0005739);;	--	--	Uncharacterized protein OS=Musa acuminata subsp. malaccensis (Wild banana) PE=4 SV=1	Os05g0112900 [Oryza sativa Japonica Group]	--
A. comosus var. bracteatus_unigene_Acb_54914	[J]	Translation, ribosomal structure and biogenesis	Molecular Function: structural constituent of ribosome (GO:0003735);; Biological Process: translation (GO:0006412);; Cellular Component: membrane (GO:0016020);; Cellular Component: cytosolic ribosome (GO:0022626);; Cellular Component: intracellular membrane-bounded organelle (GO:0043231);; Cellular Component: intracellular organelle part (GO:0044446);;	K02936|5e-93|osa:4345279|Os08g0326400	60S ribosomal protein L7a OS=Oryza sativa subsp. japonica (Rice) PE=2 SV=1	Uncharacterized protein GN=Si030867m.g OS=Setaria italica (Foxtail millet) PE=4 SV=1	PREDICTED: 60S ribosomal protein L7a-like [Setaria italica]	TSA: Nannochloropsis gaditana Locus_9395_Transcript_1/1_Confidence_1.000_Length_876 transcribed RNA sequence
A. comosus var. bracteatus_unigene_Acb_51248	[R]	General function prediction only	Molecular Function: nucleotide binding (GO:0000166);;	--	Ras-related protein RABD1 GN=F26K24.2 OS=Arabidopsis thaliana (Mouse-ear cress) PE=1 SV=1	Uncharacterized protein OS=Musa acuminata subsp. malaccensis (Wild banana) PE=4 SV=1	hypothetical protein OsI_17133 [Oryza sativa Indica Group]	Sorghum bicolor hypothetical protein, mRNA
A. comosus var. bracteatus_unigene_Acb_50910	[O]	Posttranslational modification, protein turnover, chaperones	Cellular Component: plasma membrane (GO:0005886);; Molecular Function: zinc ion binding (GO:0008270);; Cellular Component: cytoplasmic membrane-bounded vesicle (GO:0016023);; Biological Process: ER-associated ubiquitin-dependent protein catabolic process (GO:0030433);;	K10601|0.0|rcu:RCOM_1324630|protein binding protein, putative	E3 ubiquitin protein ligase RIN2 GN=F24A6.70 OS=Arabidopsis thaliana (Mouse-ear cress) PE=1 SV=1	Uncharacterized protein OS=Musa acuminata subsp. malaccensis (Wild banana) PE=4 SV=1	protein binding protein, putative [Ricinus communis]	PREDICTED: Vitis vinifera E3 ubiquitin-protein ligase synoviolin-like (LOC100252838), mRNA
A. comosus var. bracteatus_unigene_Acb_50376	--	--	--	--	--	--	--	Vitis vinifera, whole genome shotgun sequence, contig VV78X068454.12, clone ENTAV 115
A. comosus var. bracteatus_unigene_Acb_52009	[T]	Signal transduction mechanisms	Cellular Component: protein phosphatase type 2A complex (GO:0000159);; Biological Process: signal transduction (GO:0007165);; Molecular Function: protein phosphatase type 2A regulator activity (GO:0008601);;	--	Serine/threonine protein phosphatase 2A 55 kDa regulatory subunit B beta isoform GN=PP2AB2 OS=Arabidopsis thaliana (Mouse-ear cress) PE=2 SV=1	Uncharacterized protein OS=Musa acuminata subsp. malaccensis (Wild banana) PE=4 SV=1	PREDICTED: serine/threonine protein phosphatase 2A 55 kDa regulatory subunit B beta isoform-like [Vitis vinifera]	PREDICTED: Vitis vinifera serine/threonine protein phosphatase 2A 55 kDa regulatory subunit B beta isoform-like (LOC100243351), mRNA
A. comosus var. bracteatus_unigene_Acb_45347	--	--	--	--	Sigma factor binding protein 1, chloroplastic (Precursor) GN=SIB1 OS=Arabidopsis thaliana (Mouse-ear cress) PE=1 SV=1	Predicted protein GN=POPTRDRAFT_652585 OS=Populus trichocarpa (Western balsam poplar) PE=4 SV=1	predicted protein [Populus trichocarpa]	TSA: Triticum turgidum UCW_Tt-k35_contig_70096 transcribed RNA sequence
A. comosus var. bracteatus_unigene_Acb_55552	--	--	Cellular Component: intracellular (GO:0005622);;	--	--	Predicted protein GN=PHATRDRAFT_bd719 OS=Phaeodactylum tricornutum (strain CCAP 1055/1) PE=4 SV=1	RNA binding protein, putative [Talaromyces stipitatus ATCC 10500]	Penicillium marneffei ATCC 18224 RNA binding protein, putative, mRNA
A. comosus var. bracteatus_unigene_Acb_48346	[R]	General function prediction only	Molecular Function: hydrolase activity, hydrolyzing O-glycosyl compounds (GO:0004553);; Cellular Component: endoplasmic reticulum (GO:0005783);; Biological Process: organic substance metabolic process (GO:0071704);;	--	--	Uncharacterized protein OS=Musa acuminata subsp. malaccensis (Wild banana) PE=3 SV=1	PREDICTED: chitinase domain-containing protein 1-like [Brachypodium distachyon]	TSA: Triticum turgidum UCW_Tt-k51_contig_32883 transcribed RNA sequence
A. comosus var. bracteatus_unigene_Acb_38	--	--	--	--	--	Uncharacterized protein GN=EMIHUDRAFT_444704 OS=Emiliania huxleyi CCMP1516 PE=4 SV=1	hypothetical protein PHSY_006866 [Pseudozyma hubeiensis SY62]	Sporisorium reilianum SRZ2 chromosome 1 complete DNA sequence
A. comosus var. bracteatus_unigene_Acb_49838	--	--	Molecular Function: double-stranded RNA binding (GO:0003725);; Molecular Function: phosphoserine phosphatase activity (GO:0004647);; Cellular Component: intracellular (GO:0005622);; Biological Process: response to osmotic stress (GO:0006970);; Biological Process: auxin-activated signaling pathway (GO:0009734);; Biological Process: dephosphorylation (GO:0016311);; Biological Process: positive regu…	--	RNA polymerase II C-terminal domain phosphatase-like 2 GN=CPL2 OS=Arabidopsis thaliana (Mouse-ear cress) PE=1 SV=3	Uncharacterized protein OS=Musa acuminata subsp. malaccensis (Wild banana) PE=4 SV=1	C-terminal domain phosphatase-like protein [Oryza sativa Japonica Group]	TSA: Triticum urartu UCW_Tu-k31_contig_5171 transcribed RNA sequence
A. comosus var. bracteatus_unigene_Acb_48351	[JA]	--	Biological Process: endonucleolytic cleavage involved in rRNA processing (GO:0000478);; Biological Process: RNA methylation (GO:0001510);; Molecular Function: nucleic acid binding (GO:0003676);; Cellular Component: nucleolus (GO:0005730);; Cellular Component: small nucleolar ribonucleoprotein complex (GO:0005732);; Cellular Component: mitochondrion (GO:0005739);; Cellular Component: Cajal body (G…	K14561|1e-178|vvi:100248284|hypothetical protein LOC100248284	--	Putative uncharacterized protein GN=VIT_13s0019g00850 OS=Vitis vinifera (Grape) PE=4 SV=1	PREDICTED: U3 small nucleolar ribonucleoprotein protein IMP4 [Vitis vinifera]	PREDICTED: Cucumis sativus U3 small nucleolar ribonucleoprotein protein IMP4-like (LOC101219175), mRNA
A. comosus var. bracteatus_unigene_Acb_42302	--	--	Cellular Component: vacuole (GO:0005773);; Cellular Component: chloroplast (GO:0009507);; Cellular Component: integral component of membrane (GO:0016021);; Cellular Component: cytoplasmic membrane-bounded vesicle (GO:0016023);; Molecular Function: oxidoreductase activity (GO:0016491);; Biological Process: electron transport chain (GO:0022900);; Molecular Function: metal ion binding (GO:0046872);;	K08360|1e-131|osa:4336503|Os04g0533500	Probable ascorbate-specific transmembrane electron transporter 1 OS=Oryza sativa subsp. japonica (Rice) PE=2 SV=1	Uncharacterized protein GN=BRADI3G50010 OS=Brachypodium distachyon (Purple false brome) PE=4 SV=1	PREDICTED: transmembrane ascorbate ferrireductase 1-like [Brachypodium distachyon]	PREDICTED: Brachypodium distachyon transmembrane ascorbate ferrireductase 1-like (LOC100842611), mRNA
A. comosus var. bracteatus_unigene_Acb_47916	[O]	Posttranslational modification, protein turnover, chaperones	Molecular Function: ATP binding (GO:0005524);; Cellular Component: mitochondrion (GO:0005739);; Cellular Component: chloroplast stroma (GO:0009570);; Cellular Component: thylakoid (GO:0009579);; Biological Process: chloroplast organization (GO:0009658);; Biological Process: embryo development ending in seed dormancy (GO:0009793);; Cellular Component: chloroplast envelope (GO:0009941);; Cellular C…	--	RuBisCO large subunit-binding protein subunit alpha, chloroplastic (Precursor) OS=Pisum sativum (Garden pea) PE=1 SV=2	Uncharacterized protein OS=Musa acuminata subsp. malaccensis (Wild banana) PE=3 SV=1	PREDICTED: ruBisCO large subunit-binding protein subunit alpha, chloroplastic-like isoform 1 [Glycine max]	PREDICTED: Brachypodium distachyon ruBisCO large subunit-binding protein subunit alpha, chloroplastic-like (LOC100822991), mRNA
A. comosus var. bracteatus_unigene_Acb_41776	--	--	Biological Process: fatty acid beta-oxidation (GO:0006635);; Cellular Component: chloroplast (GO:0009507);; Biological Process: systemic acquired resistance (GO:0009627);; Biological Process: chloroplast organization (GO:0009658);; Biological Process: embryo development ending in seed dormancy (GO:0009793);; Biological Process: thylakoid membrane organization (GO:0010027);; Biological Process: pr…	--	--	Uncharacterized protein OS=Musa acuminata subsp. malaccensis (Wild banana) PE=4 SV=1	PREDICTED: uncharacterized protein LOC100244627 isoform 1 [Vitis vinifera]	PREDICTED: Glycine max uncharacterized protein LOC100817121 (LOC100817121), mRNA
A. comosus var. bracteatus_unigene_Acb_3208	--	--	Molecular Function: nucleic acid binding (GO:0003676);; Biological Process: DNA metabolic process (GO:0006259);; Molecular Function: transferase activity (GO:0016740);; Biological Process: protein metabolic process (GO:0019538);; Cellular Component: intracellular part (GO:0044424);;	--	--	Putative uncharacterized protein GN=VITISV_019029 OS=Vitis vinifera (Grape) PE=4 SV=1	hypothetical protein VITISV_019029 [Vitis vinifera]	--
A. comosus var. bracteatus_unigene_Acb_7678	--	--	--	--	Leucine-rich repeat extensin-like protein 5 (Precursor) GN=LRX5 OS=Arabidopsis thaliana (Mouse-ear cress) PE=2 SV=2	Putative uncharacterized protein OS=Glycine max (Soybean) PE=2 SV=1	hypothetical protein PHSY_007216 [Pseudozyma hubeiensis SY62]	Ustilago maydis 521 hypothetical protein (UM03938.1) partial mRNA
A. comosus var. bracteatus_unigene_Acb_52550	[RTKL]	--	Molecular Function: kinase activity (GO:0016301);; Cellular Component: cytoplasmic part (GO:0044444);;	--	--	Uncharacterized protein OS=Musa acuminata subsp. malaccensis (Wild banana) PE=4 SV=1	Os02g0702500 [Oryza sativa Japonica Group]	Populus trichocarpa predicted protein, mRNA
A. comosus var. bracteatus_unigene_Acb_39469	[DZ]	--	Molecular Function: dihydroneopterin aldolase activity (GO:0004150);; Cellular Component: mitochondrion (GO:0005739);; Biological Process: folic acid-containing compound metabolic process (GO:0006760);; Biological Process: RNA splicing (GO:0008380);; Molecular Function: Ran GTPase binding (GO:0008536);; Biological Process: mitochondrial respiratory chain complex I assembly (GO:0032981);;	--	Ultraviolet-B receptor UVR8 GN=UVR8 OS=Arabidopsis thaliana (Mouse-ear cress) PE=1 SV=1	Predicted protein OS=Hordeum vulgare var. distichum (Two-rowed barley) PE=2 SV=1	predicted protein [Hordeum vulgare subsp. vulgare]	Oryza sativa Japonica Group cDNA, clone: J100060B09, full insert sequence
A. comosus var. bracteatus_unigene_Acb_33020	--	--	--	--	--	Uncharacterized protein OS=Hordeum vulgare var. distichum (Two-rowed barley) PE=4 SV=1	hypothetical protein F775_00468 [Aegilops tauschii]	--
A. comosus var. bracteatus_unigene_Acb_50338	[C]	Energy production and conversion	Molecular Function: oxoglutarate dehydrogenase (succinyl-transferring) activity (GO:0004591);; Cellular Component: mitochondrion (GO:0005739);; Biological Process: tricarboxylic acid cycle (GO:0006099);; Molecular Function: zinc ion binding (GO:0008270);; Molecular Function: thiamine pyrophosphate binding (GO:0030976);; Biological Process: response to cadmium ion (GO:0046686);; Molecular Function…	K00164|0.0|rcu:RCOM_0465620|2-oxoglutarate dehydrogenase, putative (EC:1.2.4.2)	--	Uncharacterized protein GN=Si028803m.g OS=Setaria italica (Foxtail millet) PE=4 SV=1	PREDICTED: 2-oxoglutarate dehydrogenase, mitochondrial-like [Setaria italica]	Oryza sativa Japonica Group Os07g0695800 (Os07g0695800) mRNA, complete cds
A. comosus var. bracteatus_unigene_Acb_48359	[ER]	--	Cellular Component: plasma membrane (GO:0005886);; Biological Process: cellular response to nitrogen starvation (GO:0006995);; Molecular Function: urea transmembrane transporter activity (GO:0015204);; Molecular Function: solute:sodium symporter activity (GO:0015370);; Cellular Component: integral component of membrane (GO:0016021);; Biological Process: sodium ion transmembrane transport (GO:0035…	--	Urea-proton symporter DUR3 GN=DUR3 OS=Arabidopsis thaliana (Mouse-ear cress) PE=1 SV=1	Uncharacterized protein OS=Glycine max (Soybean) PE=3 SV=2	PREDICTED: urea-proton symporter DUR3-like [Fragaria vesca subsp. vesca]	PREDICTED: Vitis vinifera probable urea active transporter 1-like (LOC100242634), mRNA
A. comosus var. bracteatus_unigene_Acb_40165	--	--	Molecular Function: binding (GO:0005488);; Cellular Component: cytoplasm (GO:0005737);; Biological Process: DNA repair (GO:0006281);; Biological Process: L-phenylalanine catabolic process (GO:0006559);; Biological Process: cinnamic acid biosynthetic process (GO:0009800);; Molecular Function: phenylalanine ammonia-lyase activity (GO:0045548);;	K10775|9e-68|vvi:100255939|hypothetical protein LOC100255939	Phenylalanine ammonia-lyase GN=PAL OS=Pinus taeda (Loblolly pine) PE=3 SV=1	Phenylalanine ammonia-lyase (Fragment) GN=pal2 OS=Betula pendula (European white birch) PE=3 SV=1	phenylalanine ammonia-lyase [Betula pendula]	Oryza sativa Japonica Group Os05g0427400 (Os05g0427400) mRNA, complete cds
A. comosus var. bracteatus_unigene_Acb_48418	[E]	Amino acid transport and metabolism	Biological Process: response to reactive oxygen species (GO:0000302);; Biological Process: selenium compound metabolic process (GO:0001887);; Biological Process: cysteine metabolic process (GO:0006534);; Molecular Function: transaminase activity (GO:0008483);; Molecular Function: selenocysteine lyase activity (GO:0009000);; Biological Process: aromatic amino acid family biosynthetic process (GO:0…	K11717|0.0|zma:100191757|pco115502(336)	Cysteine desulfurase 2, chloroplastic (Precursor) GN=T27G7.17 OS=Arabidopsis thaliana (Mouse-ear cress) PE=1 SV=1	Uncharacterized protein OS=Musa acuminata subsp. malaccensis (Wild banana) PE=3 SV=1	PREDICTED: cysteine desulfurase 2, chloroplastic-like isoform X1 [Setaria italica]	PREDICTED: Setaria italica cysteine desulfurase 2, chloroplastic-like (LOC101761515), transcript variant X2, mRNA
A. comosus var. bracteatus_unigene_Acb_45495	--	--	Cellular Component: plasma membrane (GO:0005886);; Cellular Component: chloroplast (GO:0009507);; Cellular Component: integral component of membrane (GO:0016021);;	--	Formin-like protein 14 GN=FH14 OS=Arabidopsis thaliana (Mouse-ear cress) PE=3 SV=3	Uncharacterized protein OS=Musa acuminata subsp. malaccensis (Wild banana) PE=4 SV=1	Os02g0580100 [Oryza sativa Japonica Group]	TSA: Triticum aestivum TA_RNA_128379 transcribed RNA sequence
A. comosus var. bracteatus_unigene_Acb_43876	--	--	--	--	--	--	--	Chlamydomonas reinhardtii strain CC-503 cw92 mt+
A. comosus var. bracteatus_unigene_Acb_53000	--	--	Molecular Function: DNA binding (GO:0003677);; Cellular Component: nucleus (GO:0005634);; Biological Process: regulation of transcription, DNA-templated (GO:0006355);;	K09060|1e-161|osa:4351839|Os12g0233800	Transcription factor HBP-1a OS=Triticum aestivum (Wheat) PE=2 SV=1	Uncharacterized protein OS=Musa acuminata subsp. malaccensis (Wild banana) PE=4 SV=1	Os12g0233800 [Oryza sativa Japonica Group]	Oryza sativa Japonica Group Os12g0233800 (Os12g0233800) mRNA, complete cds
A. comosus var. bracteatus_unigene_Acb_49590	--	--	Cellular Component: intracellular membrane-bounded organelle (GO:0043231);;	--	Peptide-N4-(N-acetyl-beta-glucosaminyl)asparagine amidase A heavy chain OS=Prunus dulcis (Almond) PE=1 SV=2	Uncharacterized protein OS=Musa acuminata subsp. malaccensis (Wild banana) PE=4 SV=1	PREDICTED: peptide-N4-(N-acetyl-beta-glucosaminyl)asparagine amidase A-like [Brachypodium distachyon]	--
A. comosus var. bracteatus_unigene_Acb_53207	--	--	--	--	Early nodulin-20 (Precursor) GN=ENOD20 OS=Medicago truncatula (Barrel medic) PE=3 SV=1	Uncharacterized protein (Fragment) GN=EMIHUDRAFT_366884 OS=Emiliania huxleyi CCMP1516 PE=4 SV=1	hypothetical protein EMIHUDRAFT_366884, partial [Emiliania huxleyi CCMP1516]	--
A. comosus var. bracteatus_unigene_Acb_48076	--	--	--	--	--	Uncharacterized protein OS=Musa acuminata subsp. malaccensis (Wild banana) PE=4 SV=1	hypothetical protein OsJ_08788 [Oryza sativa Japonica Group]	Cymbopetalum torulosum voucher M. A. Blanco 2264 (USJ) Rpl32 (rpl32) gene and rpl32-trnL intergenic spacer, partial sequence; chloroplast
A. comosus var. bracteatus_unigene_Acb_46144	--	--	--	--	Vegetative cell wall protein gp1 (Precursor) GN=GP1 OS=Chlamydomonas reinhardtii (Chlamydomonas smithii) PE=2 SV=1	Uncharacterized protein OS=Musa acuminata subsp. malaccensis (Wild banana) PE=4 SV=1	hypothetical protein VITISV_015722 [Vitis vinifera]	PREDICTED: Brachypodium distachyon uncharacterized LOC100841811, transcript variant 2 (LOC100841811), mRNA
A. comosus var. bracteatus_unigene_Acb_35419	--	--	--	--	--	Uncharacterized protein OS=Musa acuminata subsp. malaccensis (Wild banana) PE=4 SV=1	--	--
A. comosus var. bracteatus_unigene_Acb_41453	--	--	--	--	--	Uncharacterized protein OS=Musa acuminata subsp. malaccensis (Wild banana) PE=4 SV=1	unnamed protein product [Vitis vinifera]	Gossypium hirsutum clone NBRI_GE69441 microsatellite sequence
A. comosus var. bracteatus_unigene_Acb_49917	[G]	Carbohydrate transport and metabolism	Molecular Function: phosphoglycerate mutase activity (GO:0004619);; Cellular Component: mitochondrial envelope (GO:0005740);; Cellular Component: cytosol (GO:0005829);; Cellular Component: plasma membrane (GO:0005886);; Biological Process: glycolysis (GO:0006096);; Biological Process: response to cold (GO:0009409);; Cellular Component: chloroplast (GO:0009507);; Cellular Component: cytoplasmic me…	K01834|0.0|osa:4327493|Os01g0817700	2,3-bisphosphoglycerate-independent phosphoglycerate mutase GN=PGM1 OS=Mesembryanthemum crystallinum (Common ice plant) PE=1 SV=1	Uncharacterized protein OS=Musa acuminata subsp. malaccensis (Wild banana) PE=4 SV=1	Os01g0817700 [Oryza sativa Japonica Group]	Oryza sativa Japonica Group Os05g0482700 (Os05g0482700) mRNA, complete cds
A. comosus var. bracteatus_unigene_Acb_37844	--	--	Biological Process: defense response to bacterium (GO:0042742);; Biological Process: defense response to fungus (GO:0050832);;	--	Vegetative cell wall protein gp1 (Precursor) GN=GP1 OS=Chlamydomonas reinhardtii (Chlamydomonas smithii) PE=2 SV=1	Similar to hedgehog protein GN=CYME_CMG221C OS=Cyanidioschyzon merolae strain 10D PE=4 SV=1	expansin [Pseudozyma hubeiensis SY62]	Ustilago maydis 521 hypothetical protein (UM01213.1) partial mRNA
A. comosus var. bracteatus_unigene_Acb_49831	--	--	--	--	Microtubule-associated protein TORTIFOLIA1 GN=T24A18.10 OS=Arabidopsis thaliana (Mouse-ear cress) PE=1 SV=2	Uncharacterized protein OS=Musa acuminata subsp. malaccensis (Wild banana) PE=4 SV=1	hypothetical protein SORBIDRAFT_02g034890 [Sorghum bicolor]	TSA: Triticum turgidum UCW_Tt-k45_contig_3642 transcribed RNA sequence
A. comosus var. bracteatus_unigene_Acb_52282	--	--	--	--	Vegetative cell wall protein gp1 (Precursor) GN=GP1 OS=Chlamydomonas reinhardtii (Chlamydomonas smithii) PE=2 SV=1	Putative uncharacterized protein GN=VIT_00s0226g00060 OS=Vitis vinifera (Grape) PE=4 SV=1	PREDICTED: uncharacterized protein LOC100242314 [Vitis vinifera]	PREDICTED: Setaria italica uncharacterized LOC101771679 (LOC101771679), mRNA
A. comosus var. bracteatus_unigene_Acb_46854	[K]	Transcription	Molecular Function: endonuclease activity (GO:0004519);; Molecular Function: binding (GO:0005488);; Biological Process: nucleic acid metabolic process (GO:0090304);;	--	Ribonuclease 3-like protein 3 OS=Oryza sativa subsp. japonica (Rice) PE=2 SV=1	Uncharacterized protein OS=Oryza glaberrima (African rice) PE=4 SV=1	Os06g0358800 [Oryza sativa Japonica Group]	TSA: Triticum aestivum TA_RNA_160133 transcribed RNA sequence
A. comosus var. bracteatus_unigene_Acb_49620	--	--	--	--	Vegetative cell wall protein gp1 (Precursor) GN=GP1 OS=Chlamydomonas reinhardtii (Chlamydomonas smithii) PE=2 SV=1	Uncharacterized protein (Fragment) GN=ZEAMMB73_817356 OS=Zea mays (Maize) PE=4 SV=1	hypothetical protein ZEAMMB73_817356, partial [Zea mays]	TSA: Triticum turgidum UCW_Tt-k51_contig_10023 transcribed RNA sequence
A. comosus var. bracteatus_unigene_Acb_30015	[C]	Energy production and conversion	Molecular Function: malate dehydrogenase (decarboxylating) (NADP+) activity (GO:0004473);; Biological Process: gluconeogenesis (GO:0006094);; Biological Process: malate metabolic process (GO:0006108);; Biological Process: fatty acid biosynthetic process (GO:0006633);; Biological Process: cytoskeleton organization (GO:0007010);; Molecular Function: zinc ion binding (GO:0008270);; Biological Proces…	K00029|2e-55|rcu:RCOM_1489870|malic enzyme, putative (EC:1.1.1.40)	NADP-dependent malic enzyme OS=Vitis vinifera (Grape) PE=2 SV=1	Malic enzyme (Fragment) OS=Oryza sativa subsp. indica (Rice) PE=2 SV=1	NADP-dependent malic enzyme [Oryza sativa Indica Group]	Echinochloa crus-galli var. crus-galli NADP-malic enzyme 1 mRNA, complete cds
A. comosus var. bracteatus_unigene_Acb_44230	[C]	Energy production and conversion	Molecular Function: malate dehydrogenase (decarboxylating) (NADP+) activity (GO:0004473);; Cellular Component: cell wall (GO:0005618);; Cellular Component: cytosol (GO:0005829);; Cellular Component: plasma membrane (GO:0005886);; Biological Process: malate metabolic process (GO:0006108);; Molecular Function: zinc ion binding (GO:0008270);; Cellular Component: chloroplast (GO:0009507);; Molecular …	K00029|2e-71|pop:POPTR_825669|hypothetical protein	NADP-dependent malic enzyme GN=ME1 OS=Phaseolus vulgaris (Kidney bean) PE=1 SV=1	Malic enzyme (Fragment) OS=Aloe vera (Aloe) PE=2 SV=1	NADP-malic enzyme [Aloe vera]	Aloe arborescens mRNA for NADP-malic enzyme, complete cds
A. comosus var. bracteatus_unigene_Acb_50475	--	--	--	--	Proline-rich receptor-like protein kinase PERK2 GN=PERK2 OS=Arabidopsis thaliana (Mouse-ear cress) PE=2 SV=3	Uncharacterized protein OS=Musa acuminata subsp. malaccensis (Wild banana) PE=4 SV=1	PREDICTED: protein CASC3-like isoform X1 [Setaria italica]	PREDICTED: Cucumis sativus uncharacterized LOC101224598 (LOC101224598), mRNA
A. comosus var. bracteatus_unigene_Acb_35001	[J]	Translation, ribosomal structure and biogenesis	Molecular Function: RNA binding (GO:0003723);; Molecular Function: structural constituent of ribosome (GO:0003735);; Biological Process: translation (GO:0006412);; Cellular Component: small ribosomal subunit (GO:0015935);;	K02989|4e-61|vcn:VOLCADRAFT_120316|rps5	40S ribosomal protein S5 (Fragment) GN=RPS5 OS=Cicer arietinum (Chickpea) PE=2 SV=1	Predicted protein OS=Hordeum vulgare var. distichum (Two-rowed barley) PE=2 SV=1	probable 40S ribosomal protein S5 [Sporisorium reilianum SRZ2]	Oryza sativa Japonica Group cDNA clone:002-169-E07, full insert sequence
A. comosus var. bracteatus_unigene_Acb_34556	--	--	--	--	--	Predicted protein GN=POPTRDRAFT_813372 OS=Populus trichocarpa (Western balsam poplar) PE=4 SV=1	predicted protein [Populus trichocarpa]	--
A. comosus var. bracteatus_unigene_Acb_13716	--	--	--	--	--	Uncharacterized protein OS=Musa acuminata subsp. malaccensis (Wild banana) PE=4 SV=1	predicted protein [Hordeum vulgare subsp. vulgare]	--
A. comosus var. bracteatus_unigene_Acb_53044	--	--	--	--	WEB family protein At5g16730, chloroplastic (Precursor) GN=At5g16730 OS=Arabidopsis thaliana (Mouse-ear cress) PE=1 SV=1	Uncharacterized protein OS=Musa acuminata subsp. malaccensis (Wild banana) PE=4 SV=1	hypothetical protein SORBIDRAFT_01g048700 [Sorghum bicolor]	PREDICTED: Brachypodium distachyon uncharacterized LOC100834577 (LOC100834577), mRNA
A. comosus var. bracteatus_unigene_Acb_38694	--	--	Cellular Component: mitochondrion (GO:0005739);;	--	Pentatricopeptide repeat-containing protein At4g02750 GN=PCMP-H24 OS=Arabidopsis thaliana (Mouse-ear cress) PE=3 SV=1	Uncharacterized protein GN=OB07G16830 OS=Oryza brachyantha PE=4 SV=1	PREDICTED: pentatricopeptide repeat-containing protein At2g46050, mitochondrial-like [Brachypodium distachyon]	--
A. comosus var. bracteatus_unigene_Acb_35808	[J]	Translation, ribosomal structure and biogenesis	--	--	Arginine/serine-rich protein 45 GN=F19K19.9 OS=Arabidopsis thaliana (Mouse-ear cress) PE=1 SV=1	Uncharacterized protein OS=Musa acuminata subsp. malaccensis (Wild banana) PE=4 SV=1	hypothetical protein SORBIDRAFT_05g022260 [Sorghum bicolor]	Ustilago maydis 521 hypothetical protein (UM01186.1) partial mRNA
A. comosus var. bracteatus_unigene_Acb_42239	[C]	Energy production and conversion	Cellular Component: vacuole (GO:0005773);; Biological Process: glycerol metabolic process (GO:0006071);; Biological Process: lipid metabolic process (GO:0006629);; Molecular Function: glycerophosphodiester phosphodiesterase activity (GO:0008889);; Molecular Function: glycerophosphocholine phosphodiesterase activity (GO:0047389);;	K01126|0.0|vvi:100260480|hypothetical protein LOC100260480	Probable glycerophosphoryl diester phosphodiesterase 3 (Precursor) GN=GPDL3 OS=Arabidopsis thaliana (Mouse-ear cress) PE=1 SV=2	Uncharacterized protein OS=Musa acuminata subsp. malaccensis (Wild banana) PE=4 SV=1	PREDICTED: glycerophosphoryl diester phosphodiesterase [Vitis vinifera]	PREDICTED: Brachypodium distachyon glycerophosphoryl diester phosphodiesterase-like (LOC100830515), mRNA
A. comosus var. bracteatus_unigene_Acb_46797	--	--	--	--	--	Uncharacterized protein OS=Musa acuminata subsp. malaccensis (Wild banana) PE=4 SV=1	PREDICTED: uncharacterized protein LOC101508631 [Cicer arietinum]	--
A. comosus var. bracteatus_unigene_Acb_45312	--	--	--	--	--	Uncharacterized protein OS=Musa acuminata subsp. malaccensis (Wild banana) PE=4 SV=1	hypothetical protein M569_06618, partial [Genlisea aurea]	--
A. comosus var. bracteatus_unigene_Acb_46551	--	--	--	--	--	ERF1 (Fragment) OS=Musa acuminata AAA Group (dessert banana) PE=2 SV=1	ERF1 [Musa acuminata AAA Group]	--
A. comosus var. bracteatus_unigene_Acb_704	--	--	Biological Process: MAPK cascade (GO:0000165);; Molecular Function: protein serine/threonine kinase activity (GO:0004674);; Molecular Function: ATP binding (GO:0005524);; Cellular Component: plasma membrane (GO:0005886);; Biological Process: protein phosphorylation (GO:0006468);; Biological Process: transmembrane receptor protein tyrosine kinase signaling pathway (GO:0007169);; Biological Process…	--	Probable leucine-rich repeat receptor-like protein kinase At1g35710 (Precursor) GN=At1g35710 OS=Arabidopsis thaliana (Mouse-ear cress) PE=2 SV=1	Putative uncharacterized protein GN=ARALYDRAFT_473694 OS=Arabidopsis lyrata subsp. lyrata (Lyre-leaved rock-cress) PE=4 SV=1	hypothetical protein ARALYDRAFT_473694 [Arabidopsis lyrata subsp. lyrata]	--
A. comosus var. bracteatus_unigene_Acb_42720	[G]	Carbohydrate transport and metabolism	Molecular Function: glyceraldehyde-3-phosphate dehydrogenase (NAD+) (phosphorylating) activity (GO:0004365);; Cellular Component: cytoplasm (GO:0005737);; Biological Process: glycolysis (GO:0006096);; Molecular Function: NADP binding (GO:0050661);; Molecular Function: NAD binding (GO:0051287);; Biological Process: oxidation-reduction process (GO:0055114);;	K00134|4e-68|zma:100280944|glyceraldehyde-3-phosphate dehydrogenase, cytosolic	Glyceraldehyde-3-phosphate dehydrogenase, cytosolic GN=GAPC OS=Gracilaria gracilis (Red alga) PE=3 SV=1	Uncharacterized protein OS=Medicago truncatula (Barrel medic) PE=2 SV=1	glyceraldehyde 3-phosphate dehydrogenase [Ustilago maydis]	Ciboria acerina strain LMK476 glyceraldehyde 3-phosphate dehydrogenase (g3pdh) gene, partial cds
A. comosus var. bracteatus_unigene_Acb_40431	--	--	--	--	Mulatexin (Precursor) OS=Morus alba (White mulberry) PE=1 SV=2	Putative uncharacterized protein Sb09g028200 GN=Sb09g028200 OS=Sorghum bicolor (Sorghum) PE=4 SV=1	PREDICTED: U-box domain-containing protein 25-like [Setaria italica]	Oryza sativa Japonica Group chromosome 5 clone OSJNBa0001A14, complete sequence
A. comosus var. bracteatus_unigene_Acb_27683	--	--	Biological Process: response to stress (GO:0006950);; Biological Process: response to abiotic stimulus (GO:0009628);; Cellular Component: intracellular part (GO:0044424);;	--	--	Uncharacterized protein OS=Musa acuminata subsp. malaccensis (Wild banana) PE=4 SV=1	hypothetical protein SORBIDRAFT_02g028010 [Sorghum bicolor]	TSA: Alexandrium tamarense Atam98587 transcribed RNA sequence
A. comosus var. bracteatus_unigene_Acb_37197	[RTKL]	--	Biological Process: regulation of transcription, DNA-templated (GO:0006355);;	--	Scarecrow-like protein 4 GN=SCL4 OS=Arabidopsis thaliana (Mouse-ear cress) PE=2 SV=1	Putative uncharacterized protein GN=VIT_04s0023g01660 OS=Vitis vinifera (Grape) PE=2 SV=1	PREDICTED: scarecrow-like protein 4-like [Vitis vinifera]	PREDICTED: Setaria italica DELLA protein GAI-like (LOC101756187), mRNA
A. comosus var. bracteatus_unigene_Acb_48403	[E]	Amino acid transport and metabolism	Molecular Function: serine-type carboxypeptidase activity (GO:0004185);; Cellular Component: vacuole (GO:0005773);; Biological Process: proteolysis (GO:0006508);; Cellular Component: plant-type cell wall (GO:0009505);; Cellular Component: cytoplasmic membrane-bounded vesicle (GO:0016023);;	--	Serine carboxypeptidase-like 34 (Precursor) GN=SCPL34 OS=Arabidopsis thaliana (Mouse-ear cress) PE=2 SV=2	Serine carboxypeptidase (Carboxypeptidase D), putative GN=MA4_54B05.24 OS=Musa acuminata (Banana) PE=4 SV=1	serine carboxypeptidase (carboxypeptidase D), putative [Musa acuminata]	Oryza sativa Japonica Group Os02g0634700 (Os02g0634700) mRNA, complete cds
A. comosus var. bracteatus_unigene_Acb_46534	[C]	Energy production and conversion	Molecular Function: ATP binding (GO:0005524);; Cellular Component: cell wall (GO:0005618);; Cellular Component: mitochondrial respiratory chain complex II (GO:0005749);; Biological Process: tricarboxylic acid cycle (GO:0006099);; Biological Process: mitochondrial electron transport, succinate to ubiquinone (GO:0006121);; Molecular Function: succinate dehydrogenase (ubiquinone) activity (GO:000817…	K00234|0.0|osa:4342350|Os07g0134800	Succinate dehydrogenase [ubiquinone] flavoprotein subunit, mitochondrial (Precursor) GN=P0507H12.27 OS=Oryza sativa subsp. japonica (Rice) PE=2 SV=1	Uncharacterized protein OS=Musa acuminata subsp. malaccensis (Wild banana) PE=4 SV=1	PREDICTED: succinate dehydrogenase [ubiquinone] flavoprotein subunit, mitochondrial-like isoform X1 [Setaria italica]	Zea mays uncharacterized LOC100280324 (LOC100280324), mRNA >gi|219888492|gb|BT056014.1| Zea mays full-length cDNA clone ZM_BFc0128M17 mRNA, complete cds
A. comosus var. bracteatus_unigene_Acb_30653	--	--	--	--	--	--	Zinc finger CCHC-type protein [Macrophomina phaseolina MS6]	Pyrenophora tritici-repentis Pt-1C-BFP cellular nucleic acid binding protein, mRNA
A. comosus var. bracteatus_unigene_Acb_40533	--	--	--	--	--	Uncharacterized protein OS=Musa acuminata subsp. malaccensis (Wild banana) PE=4 SV=1	hypothetical protein OsI_17016 [Oryza sativa Indica Group]	--
A. comosus var. bracteatus_unigene_Acb_28147	--	--	Molecular Function: binding (GO:0005488);; Molecular Function: oxidoreductase activity (GO:0016491);;	K00517|5e-07|ath:AT3G26280|CYP71B4	Cytochrome P450 71B4 GN=CYP71B4 OS=Arabidopsis thaliana (Mouse-ear cress) PE=2 SV=2	Cytochrome P450 GN=MTR_5g073320 OS=Medicago truncatula (Barrel medic) PE=3 SV=1	Cytochrome P450 [Medicago truncatula]	TSA: Triticum turgidum UCW_Tt-k63_contig_82868_merged transcribed RNA sequence
A. comosus var. bracteatus_unigene_Acb_43339	--	--	Cellular Component: nucleus (GO:0005634);; Biological Process: response to brassinosteroid (GO:0009741);; Biological Process: unidimensional cell growth (GO:0009826);; Biological Process: vegetative to reproductive phase transition of meristem (GO:0010228);; Biological Process: histone H3-K9 demethylation (GO:0033169);; Biological Process: negative regulation of histone acetylation (GO:0035067);;…	--	Lysine-specific demethylase REF6 GN=T29H11_50 OS=Arabidopsis thaliana (Mouse-ear cress) PE=1 SV=1	Uncharacterized protein OS=Musa acuminata subsp. malaccensis (Wild banana) PE=4 SV=1	unnamed protein product [Vitis vinifera]	PREDICTED: Vitis vinifera lysine-specific demethylase REF6-like (LOC100241632), mRNA
A. comosus var. bracteatus_unigene_Acb_49870	--	--	Cellular Component: endosome (GO:0005768);; Cellular Component: Golgi apparatus (GO:0005794);; Cellular Component: trans-Golgi network (GO:0005802);; Cellular Component: cytoplasmic membrane-bounded vesicle (GO:0016023);;	--	--	Uncharacterized protein OS=Musa acuminata subsp. malaccensis (Wild banana) PE=4 SV=1	hypothetical protein PRUPE_ppa007439mg [Prunus persica]	Ricinus communis conserved hypothetical protein, mRNA
A. comosus var. bracteatus_unigene_Acb_39010	--	--	Molecular Function: protein binding (GO:0005515);; Biological Process: protein targeting to vacuole (GO:0006623);; Biological Process: gene expression (GO:0010467);; Biological Process: vesicle-mediated transport (GO:0016192);; Biological Process: cellular macromolecule biosynthetic process (GO:0034645);; Biological Process: primary metabolic process (GO:0044238);;	--	60S ribosomal protein L18a-1 GN=RPL18AA OS=Arabidopsis thaliana (Mouse-ear cress) PE=2 SV=2	Uncharacterized protein OS=Musa acuminata subsp. malaccensis (Wild banana) PE=4 SV=1	PREDICTED: 60S ribosomal protein L18a-1-like [Setaria italica]	Zea mays clone 273554 mRNA sequence
A. comosus var. bracteatus_unigene_Acb_52227	--	--	Biological Process: transcription, DNA-templated (GO:0006351);; Cellular Component: intracellular membrane-bounded organelle (GO:0043231);;	--	Ethylene-responsive transcription factor ERF038 GN=ERF038 OS=Arabidopsis thaliana (Mouse-ear cress) PE=2 SV=1	Uncharacterized protein OS=Musa acuminata subsp. malaccensis (Wild banana) PE=4 SV=1	DRE binding factor 2 [Zea mays]	PREDICTED: Setaria italica ethylene-responsive transcription factor ERF034-like (LOC101785013), mRNA
A. comosus var. bracteatus_unigene_Acb_41475	--	--	--	--	Formin-like protein 5 GN=P0453E05.107 OS=Oryza sativa subsp. japonica (Rice) PE=2 SV=2	Putative uncharacterized protein GN=SELMODRAFT_119308 OS=Selaginella moellendorffii (Spikemoss) PE=4 SV=1	TPA: hypothetical protein ZEAMMB73_491511 [Zea mays]	--
A. comosus var. bracteatus_unigene_Acb_46726	[G]	Carbohydrate transport and metabolism	Molecular Function: 6-phosphofructokinase activity (GO:0003872);; Molecular Function: ATP binding (GO:0005524);; Cellular Component: 6-phosphofructokinase complex (GO:0005945);; Biological Process: fructose 6-phosphate metabolic process (GO:0006002);; Biological Process: glycolysis (GO:0006096);; Biological Process: response to sucrose (GO:0009744);; Biological Process: response to glucose (GO:00…	K00895|0.0|osa:4340909|Os06g0326400	Pyrophosphate--fructose 6-phosphate 1-phosphotransferase subunit alpha GN=PFP-ALPHA OS=Ricinus communis (Castor bean) PE=1 SV=1	Uncharacterized protein GN=OB08G14400 OS=Oryza brachyantha PE=4 SV=1	Os06g0326400 [Oryza sativa Japonica Group]	PREDICTED: Setaria italica pyrophosphate--fructose 6-phosphate 1-phosphotransferase subunit alpha-like (LOC101779385), mRNA
A. comosus var. bracteatus_unigene_Acb_48301	[RTKL]	--	Molecular Function: protein serine/threonine kinase activity (GO:0004674);; Molecular Function: protein tyrosine kinase activity (GO:0004713);; Cellular Component: plasma membrane (GO:0005886);; Biological Process: protein autophosphorylation (GO:0046777);;	--	Proline-rich receptor-like protein kinase PERK8 GN=PERK8 OS=Arabidopsis thaliana (Mouse-ear cress) PE=1 SV=1	Uncharacterized protein OS=Musa acuminata subsp. malaccensis (Wild banana) PE=4 SV=1	BRASSINOSTEROID INSENSITIVE 1-associated receptor kinase 1 precursor, putative [Ricinus communis]	TSA: Camelina sativa comp8777_c0_seq1 transcribed RNA sequence
A. comosus var. bracteatus_unigene_Acb_29651	[RTKL]	--	Molecular Function: protein serine/threonine kinase activity (GO:0004674);; Molecular Function: ATP binding (GO:0005524);; Cellular Component: plasma membrane (GO:0005886);; Biological Process: protein phosphorylation (GO:0006468);; Cellular Component: plastid (GO:0009536);;	--	Probable serine/threonine-protein kinase At1g54610 GN=At1g54610 OS=Arabidopsis thaliana (Mouse-ear cress) PE=1 SV=1	Uncharacterized protein OS=Musa acuminata subsp. malaccensis (Wild banana) PE=4 SV=1	predicted protein [Populus trichocarpa]	PREDICTED: Setaria italica probable serine/threonine-protein kinase At1g09600-like (LOC101757780), transcript variant X2, mRNA
A. comosus var. bracteatus_unigene_Acb_27170	--	--	--	--	Ethylene-responsive transcription factor ERF112 GN=ERF112 OS=Arabidopsis thaliana (Mouse-ear cress) PE=2 SV=1	Putative uncharacterized protein Sb07g023030 GN=Sb07g023030 OS=Sorghum bicolor (Sorghum) PE=4 SV=1	hypothetical protein SORBIDRAFT_07g023030 [Sorghum bicolor]	Zea mays AP2 domain containing protein (LOC100283357), mRNA >gi|195629859|gb|EU964453.1| Zea mays clone 278992 AP2 domain containing protein mRNA, complete cds
A. comosus var. bracteatus_unigene_Acb_42550	[F]	Nucleotide transport and metabolism	--	--	Chitin-binding lectin 1 (Precursor) OS=Solanum tuberosum (Potato) PE=1 SV=2	Uncharacterized protein OS=Musa acuminata subsp. malaccensis (Wild banana) PE=4 SV=1	PREDICTED: putative glutamine amidotransferase-like protein C13C5.04-like [Setaria italica]	Sorghum bicolor hypothetical protein, mRNA
A. comosus var. bracteatus_unigene_Acb_44323	--	--	Cellular Component: chloroplast thylakoid membrane (GO:0009535);; Cellular Component: chloroplast stroma (GO:0009570);; Biological Process: response to wounding (GO:0009611);; Cellular Component: chloroplast envelope (GO:0009941);; Biological Process: myo-inositol hexakisphosphate biosynthetic process (GO:0010264);; Biological Process: photosynthesis (GO:0015979);; Biological Process: carotenoid …	--	Phosphoglucan phosphatase LSF1, chloroplastic (Precursor) GN=F4P13.6 OS=Arabidopsis thaliana (Mouse-ear cress) PE=1 SV=1	Uncharacterized protein OS=Musa acuminata subsp. malaccensis (Wild banana) PE=4 SV=1	hypothetical protein TCM_039852 [Theobroma cacao]	TSA: Jatropha curcas Unigene1256_JC-CK_1A transcribed RNA sequence
A. comosus var. bracteatus_unigene_Acb_51294	--	--	Cellular Component: mitochondrion (GO:0005739);; Biological Process: single-organism metabolic process (GO:0044710);; Molecular Function: dioxygenase activity (GO:0051213);; Biological Process: organic substance biosynthetic process (GO:1901576);;	--	--	Uncharacterized protein GN=Si006141m.g OS=Setaria italica (Foxtail millet) PE=4 SV=1	PREDICTED: uncharacterized protein LOC101779994 [Setaria italica]	PREDICTED: Brachypodium distachyon uncharacterized LOC100837177 (LOC100837177), mRNA
A. comosus var. bracteatus_unigene_Acb_43791	[GER]	--	Molecular Function: GDP-fucose transmembrane transporter activity (GO:0005457);; Molecular Function: UDP-galactose transmembrane transporter activity (GO:0005459);; Molecular Function: UDP-glucose transmembrane transporter activity (GO:0005460);; Cellular Component: Golgi apparatus (GO:0005794);; Cellular Component: plasma membrane (GO:0005886);; Biological Process: purine nucleobase transport (G…	--	UDP-galactose transporter 1 GN=UDP-GALT1 OS=Arabidopsis thaliana (Mouse-ear cress) PE=2 SV=1	cDNA clone:001-124-D11, full insert sequence GN=OJ1300_E01.7 OS=Oryza sativa subsp. japonica (Rice) PE=2 SV=1	PREDICTED: UDP-galactose transporter 1-like [Cucumis sativus]	Phyllostachys edulis cDNA clone: bphyem204f19, full insert sequence
A. comosus var. bracteatus_unigene_Acb_33010	--	--	Cellular Component: endosome (GO:0005768);; Cellular Component: Golgi apparatus (GO:0005794);; Cellular Component: trans-Golgi network (GO:0005802);; Biological Process: lipid transport (GO:0006869);; Biological Process: anaerobic respiration (GO:0009061);; Biological Process: determination of bilateral symmetry (GO:0009855);; Biological Process: polarity specification of adaxial/abaxial axis (GO…	--	Kelch repeat-containing protein At3g27220 GN=At3g27220 OS=Arabidopsis thaliana (Mouse-ear cress) PE=1 SV=1	Uncharacterized protein OS=Musa acuminata subsp. malaccensis (Wild banana) PE=4 SV=1	hypothetical protein SORBIDRAFT_06g020730 [Sorghum bicolor]	TSA: Triticum turgidum UCW_Tt-k63_contig_40430 transcribed RNA sequence
A. comosus var. bracteatus_unigene_Acb_48715	--	--	--	--	Vegetative cell wall protein gp1 (Precursor) GN=GP1 OS=Chlamydomonas reinhardtii (Chlamydomonas smithii) PE=2 SV=1	Putative uncharacterized protein GN=AURANDRAFT_70520 OS=Aureococcus anophagefferens (Harmful bloom alga) PE=4 SV=1	hypothetical protein AURANDRAFT_70520 [Aureococcus anophagefferens]	--
A. comosus var. bracteatus_unigene_Acb_50748	--	--	--	--	--	cDNA clone:J023016C19, full insert sequence GN=P0481H08.9 OS=Oryza sativa subsp. japonica (Rice) PE=2 SV=1	Os06g0604600 [Oryza sativa Japonica Group]	PREDICTED: Vitis vinifera uncharacterized LOC100255957 (LOC100255957), mRNA
A. comosus var. bracteatus_unigene_Acb_45222	[U]	Intracellular trafficking, secretion, and vesicular transport	Cellular Component: mitochondrion (GO:0005739);; Biological Process: intracellular protein transport (GO:0006886);; Molecular Function: protein transporter activity (GO:0008565);; Biological Process: vesicle-mediated transport (GO:0016192);; Cellular Component: membrane coat (GO:0030117);;	--	AP-1 complex subunit sigma-2 GN=AAP19-2 OS=Arabidopsis thaliana (Mouse-ear cress) PE=2 SV=1	Putative uncharacterized protein GN=VIT_01s0127g00810 OS=Vitis vinifera (Grape) PE=4 SV=1	unnamed protein product [Vitis vinifera]	Elaeis guineensis clone Eg-C6-77 clathrin adaptor complex family protein (CLAP) mRNA, complete cds
A. comosus var. bracteatus_unigene_Acb_50506	[RTKL]	--	Molecular Function: protein serine/threonine kinase activity (GO:0004674);; Molecular Function: ATP binding (GO:0005524);; Cellular Component: nucleus (GO:0005634);; Cellular Component: cytoplasm (GO:0005737);; Biological Process: protein phosphorylation (GO:0006468);; Biological Process: response to brassinosteroid (GO:0009741);; Biological Process: unidimensional cell growth (GO:0009826);; Biol…	--	Casein kinase I isoform delta-like GN=At4g26100 OS=Arabidopsis thaliana (Mouse-ear cress) PE=2 SV=2	Uncharacterized protein OS=Musa acuminata subsp. malaccensis (Wild banana) PE=4 SV=1	PREDICTED: casein kinase I isoform delta-like isoform 1 [Vitis vinifera]	Oryza sativa Japonica Group Os02g0622100 (Os02g0622100) mRNA, complete cds
A. comosus var. bracteatus_unigene_Acb_51578	--	--	--	--	Scarecrow-like protein 6 GN=SCL6 OS=Arabidopsis thaliana (Mouse-ear cress) PE=1 SV=1	Uncharacterized protein OS=Musa acuminata subsp. malaccensis (Wild banana) PE=4 SV=1	Os02g0662700 [Oryza sativa Japonica Group]	Oryza sativa Japonica Group Os10g0551200 (Os10g0551200) mRNA, complete cds
A. comosus var. bracteatus_unigene_Acb_47854	--	--	Cellular Component: vacuole (GO:0005773);; Cellular Component: plasma membrane (GO:0005886);; Biological Process: transport (GO:0006810);; Cellular Component: chloroplast (GO:0009507);; Biological Process: pollen tube growth (GO:0009860);; Cellular Component: integral component of membrane (GO:0016021);; Cellular Component: apoplast (GO:0048046);;	--	Patellin-5 GN=PATL5 OS=Arabidopsis thaliana (Mouse-ear cress) PE=1 SV=2	Uncharacterized protein OS=Musa acuminata subsp. malaccensis (Wild banana) PE=4 SV=1	hypothetical protein OsI_04628 [Oryza sativa Indica Group]	PREDICTED: Setaria italica patellin-2-like (LOC101772524), mRNA
A. comosus var. bracteatus_unigene_Acb_14085	--	--	--	--	--	Uncharacterized protein OS=Musa acuminata subsp. malaccensis (Wild banana) PE=4 SV=1	--	--
A. comosus var. bracteatus_unigene_Acb_3134	--	--	--	--	Lysine-rich arabinogalactan protein 19 (Precursor) GN=AGP19 OS=Arabidopsis thaliana (Mouse-ear cress) PE=2 SV=2	Putative uncharacterized protein Sb02g027270 GN=Sb02g027270 OS=Sorghum bicolor (Sorghum) PE=4 SV=1	hypothetical protein SORBIDRAFT_02g027270 [Sorghum bicolor]	--
A. comosus var. bracteatus_unigene_Acb_38619	--	--	--	--	Vegetative cell wall protein gp1 (Precursor) GN=GP1 OS=Chlamydomonas reinhardtii (Chlamydomonas smithii) PE=2 SV=1	Uncharacterized protein GN=EMIHUDRAFT_423503 OS=Emiliania huxleyi CCMP1516 PE=4 SV=1	hypothetical protein EMIHUDRAFT_423239 [Emiliania huxleyi CCMP1516]	--
A. comosus var. bracteatus_unigene_Acb_47630	--	--	Biological Process: response to bacterium (GO:0009617);; Cellular Component: cytoplasmic membrane-bounded vesicle (GO:0016023);; Biological Process: single-organism process (GO:0044699);;	--	Thaumatin-like protein 1 (Precursor) OS=Prunus persica (Peach) PE=2 SV=1	Uncharacterized protein OS=Musa acuminata subsp. malaccensis (Wild banana) PE=4 SV=1	hypothetical protein SORBIDRAFT_01g041290 [Sorghum bicolor]	PREDICTED: Setaria italica thaumatin-like protein 1-like (LOC101774730), mRNA
A. comosus var. bracteatus_unigene_Acb_47742	--	--	--	--	Mannose-specific lectin 2 chain 2 (Precursor) GN=LECCVA2 OS=Crocus vernus (Dutch crocus) PE=1 SV=1	Mannose-binding tuber lectin OS=Typhonium divaricatum PE=2 SV=1	mannose-binding tuber lectin [Typhonium divaricatum]	--
A. comosus var. bracteatus_unigene_Acb_41337	[R]	General function prediction only	Molecular Function: nucleic acid binding (GO:0003676);; Cellular Component: nucleus (GO:0005634);; Molecular Function: metal ion binding (GO:0046872);;	K13127|1e-155|vvi:100251778|hypothetical protein LOC100251778	Zinc finger CCCH domain-containing protein 15 GN=OSJNBa0010K08.8-1 OS=Oryza sativa subsp. japonica (Rice) PE=2 SV=1	Uncharacterized protein OS=Musa acuminata subsp. malaccensis (Wild banana) PE=4 SV=1	Zinc finger family protein [Theobroma cacao]	PREDICTED: Setaria italica zinc finger CCCH domain-containing protein 15-like (LOC101769097), mRNA
A. comosus var. bracteatus_unigene_Acb_31790	[O]	Posttranslational modification, protein turnover, chaperones	Molecular Function: peroxidase activity (GO:0004601);; Molecular Function: phospholipase A2 activity (GO:0004623);; Cellular Component: intracellular (GO:0005622);; Molecular Function: peroxiredoxin activity (GO:0051920);; Biological Process: oxidation-reduction process (GO:0055114);;	K11188|1e-52|ppp:PHYPADRAFT_161426|hypothetical protein	1-Cys peroxiredoxin A OS=Oryza sativa subsp. japonica (Rice) PE=2 SV=1	Peroxiredoxin-like protein GN=F775_19624 OS=Aegilops tauschii (Tausch's goatgrass) PE=4 SV=1	mitochondrial peroxiredoxin Prx1, putative [Talaromyces marneffei ATCC 18224]	Penicillium marneffei ATCC 18224 mitochondrial peroxiredoxin Prx1, putative, mRNA
A. comosus var. bracteatus_unigene_Acb_27350	--	--	--	--	--	Uncharacterized protein OS=Musa acuminata subsp. malaccensis (Wild banana) PE=4 SV=1	hypothetical protein GUITHDRAFT_119662 [Guillardia theta CCMP2712]	TSA: Alexandrium tamarense FW1RJLL01BOGM2 transcribed RNA sequence
A. comosus var. bracteatus_unigene_Acb_43612	--	--	Cellular Component: cytosol (GO:0005829);; Biological Process: cellular process (GO:0009987);;	--	Vegetative cell wall protein gp1 (Precursor) GN=GP1 OS=Chlamydomonas reinhardtii (Chlamydomonas smithii) PE=2 SV=1	Uncharacterized protein OS=Musa acuminata subsp. malaccensis (Wild banana) PE=4 SV=1	hypothetical protein OsI_17752 [Oryza sativa Indica Group]	Triticum aestivum cDNA, clone: WT002_N14, cultivar: Chinese Spring
A. comosus var. bracteatus_unigene_Acb_58477	--	--	Biological Process: telomere maintenance (GO:0000723);; Molecular Function: DNA binding (GO:0003677);; Molecular Function: DNA helicase activity (GO:0003678);; Molecular Function: ATP binding (GO:0005524);; Biological Process: DNA repair (GO:0006281);; Biological Process: DNA duplex unwinding (GO:0032508);;	--	--	Helicase-like protein GN=MTR_5g087830 OS=Medicago truncatula (Barrel medic) PE=4 SV=1	Helicase-like protein [Medicago truncatula]	--
A. comosus var. bracteatus_unigene_Acb_43695	--	--	Cellular Component: vacuolar membrane (GO:0005774);; Cellular Component: endoplasmic reticulum (GO:0005783);; Cellular Component: Golgi apparatus (GO:0005794);; Cellular Component: plasma membrane (GO:0005886);; Cellular Component: plasmodesma (GO:0009506);; Biological Process: systemic acquired resistance (GO:0009627);; Cellular Component: integral component of membrane (GO:0016021);; Cellular C…	K13250|1e-94|vvi:100241257|hypothetical protein LOC100241257	--	Putative uncharacterized protein GN=VIT_14s0068g01370 OS=Vitis vinifera (Grape) PE=4 SV=1	PREDICTED: translocon-associated protein subunit beta isoform 1 [Vitis vinifera]	PREDICTED: Setaria italica translocon-associated protein subunit beta-like (LOC101782934), mRNA
A. comosus var. bracteatus_unigene_Acb_52429	--	--	Cellular Component: membrane (GO:0016020);; Cellular Component: intracellular membrane-bounded organelle (GO:0043231);;	--	Vegetative cell wall protein gp1 (Precursor) GN=GP1 OS=Chlamydomonas reinhardtii (Chlamydomonas smithii) PE=2 SV=1	Uncharacterized protein OS=Musa acuminata subsp. malaccensis (Wild banana) PE=4 SV=1	hypothetical protein OsI_20938 [Oryza sativa Indica Group]	PREDICTED: Vitis vinifera uncharacterized LOC100245140 (LOC100245140), mRNA
A. comosus var. bracteatus_unigene_Acb_36159	--	--	Biological Process: DNA repair (GO:0006281);; Biological Process: DNA recombination (GO:0006310);; Molecular Function: 5'-flap endonuclease activity (GO:0017108);; Cellular Component: Slx1-Slx4 complex (GO:0033557);; Biological Process: nucleic acid phosphodiester bond hydrolysis (GO:0090305);;	--	--	Structure-specific endonuclease subunit SLX1 homolog OS=Musa acuminata subsp. malaccensis (Wild banana) PE=3 SV=1	predicted protein [Hordeum vulgare subsp. vulgare]	PREDICTED: Vitis vinifera structure-specific endonuclease subunit SLX1 homolog 2-like (LOC100250139), mRNA
A. comosus var. bracteatus_unigene_Acb_42627	--	--	--	--	--	--	--	TSA: Triticum turgidum UCW_Tt-k63_contig_47476 transcribed RNA sequence
A. comosus var. bracteatus_unigene_Acb_49885	--	--	Cellular Component: mitochondrion (GO:0005739);;	--	--	cDNA, clone: J100088A21, full insert sequence GN=P0613F06.17 OS=Oryza sativa subsp. japonica (Rice) PE=2 SV=1	Os06g0470150 [Oryza sativa Japonica Group]	TSA: Triticum turgidum UCW_Tt-k45_contig_10272 transcribed RNA sequence
A. comosus var. bracteatus_unigene_Acb_37402	--	--	Cellular Component: nucleus (GO:0005634);; Cellular Component: plastid (GO:0009536);;	--	--	cDNA clone:J023066J03, full insert sequence GN=P0417G12.19 OS=Oryza sativa subsp. japonica (Rice) PE=2 SV=1	basic helix-loop-helix protein-like [Oryza sativa Japonica Group]	--
A. comosus var. bracteatus_unigene_Acb_56429	--	--	--	--	--	--	--	Phaeosphaeria nodorum SN15 hypothetical protein partial mRNA
A. comosus var. bracteatus_unigene_Acb_50693	--	--	--	--	E3 ubiquitin-protein ligase Os03g0188200 OS=Oryza sativa subsp. japonica (Rice) PE=2 SV=1	Putative uncharacterized protein Sb04g036110 GN=Sb04g036110 OS=Sorghum bicolor (Sorghum) PE=4 SV=1	hypothetical protein SORBIDRAFT_04g036110 [Sorghum bicolor]	Sorghum bicolor hypothetical protein, mRNA
A. comosus var. bracteatus_unigene_Acb_29831	--	--	Molecular Function: nucleic acid binding (GO:0003676);; Biological Process: primary metabolic process (GO:0044238);; Biological Process: cellular macromolecule metabolic process (GO:0044260);;	--	DEAD-box ATP-dependent RNA helicase 42 GN=RH42 OS=Arabidopsis thaliana (Mouse-ear cress) PE=1 SV=2	Putative uncharacterized protein Sb01g043980 GN=Sb01g043980 OS=Sorghum bicolor (Sorghum) PE=4 SV=1	hypothetical protein CTHT_0022180 [Chaetomium thermophilum var. thermophilum DSM 1495]	Medicago truncatula clone mth2-13l2, complete sequence
A. comosus var. bracteatus_unigene_Acb_38564	--	--	--	--	Pentatricopeptide repeat-containing protein At1g05670, mitochondrial (Precursor) GN=At1g05670 OS=Arabidopsis thaliana (Mouse-ear cress) PE=2 SV=1	Uncharacterized protein OS=Musa acuminata subsp. malaccensis (Wild banana) PE=4 SV=1	Os07g0615000 [Oryza sativa Japonica Group]	--
A. comosus var. bracteatus_unigene_Acb_46406	[G]	Carbohydrate transport and metabolism	Molecular Function: magnesium ion binding (GO:0000287);; Molecular Function: pyruvate kinase activity (GO:0004743);; Molecular Function: ATP binding (GO:0005524);; Cellular Component: cytoplasm (GO:0005737);; Cellular Component: plasma membrane (GO:0005886);; Biological Process: glycolysis (GO:0006096);; Biological Process: phosphorylation (GO:0016310);; Molecular Function: potassium ion binding …	K00873|0.0|osa:4337406|Os04g0677500	Pyruvate kinase, cytosolic isozyme OS=Solanum tuberosum (Potato) PE=2 SV=1	Pyruvate kinase GN=OsJ_16627 OS=Oryza sativa subsp. japonica (Rice) PE=2 SV=2	Os04g0677500 [Oryza sativa Japonica Group]	Lilium longiflorum cytosolic pyruvate kinase mRNA, complete cds
A. comosus var. bracteatus_unigene_Acb_36155	[O]	Posttranslational modification, protein turnover, chaperones	Biological Process: DNA-dependent DNA replication (GO:0006261);; Biological Process: DNA methylation (GO:0006306);; Biological Process: cell proliferation (GO:0008283);; Biological Process: regulation of flower development (GO:0009909);; Biological Process: histone H3-K9 methylation (GO:0051567);;	--	Vegetative cell wall protein gp1 (Precursor) GN=GP1 OS=Chlamydomonas reinhardtii (Chlamydomonas smithii) PE=2 SV=1	Uncharacterized protein OS=Musa acuminata subsp. malaccensis (Wild banana) PE=4 SV=1	PREDICTED: uncharacterized protein LOC100261551 [Vitis vinifera]	PREDICTED: Fragaria vesca subsp. vesca uncharacterized LOC101291744 (LOC101291744), mRNA
A. comosus var. bracteatus_unigene_Acb_35498	[CHR]	--	Cellular Component: mitochondrion (GO:0005739);; Molecular Function: formate dehydrogenase (NAD+) activity (GO:0008863);; Cellular Component: chloroplast (GO:0009507);; Cellular Component: thylakoid (GO:0009579);; Biological Process: response to wounding (GO:0009611);; Molecular Function: oxidoreductase activity, acting on the CH-OH group of donors, NAD or NADP as acceptor (GO:0016616);; Biologic…	K00122|3e-46|pop:POPTR_824336|FDH1	Formate dehydrogenase, mitochondrial (Precursor) GN=FDH1 OS=Solanum tuberosum (Potato) PE=1 SV=2	Formate dehydrogenase GN=fdh OS=Lotus japonicus (Lotus corniculatus var. japonicus) PE=2 SV=1	formate dehydrogenase [Lotus japonicus]	Solanum lycopersicum cDNA, clone: LEFL1021BD08, HTC in leaf
A. comosus var. bracteatus_unigene_Acb_50323	--	--	Cellular Component: membrane (GO:0016020);; Biological Process: organic substance metabolic process (GO:0071704);;	--	Classical arabinogalactan protein 9 (Precursor) GN=AGP9 OS=Arabidopsis thaliana (Mouse-ear cress) PE=1 SV=2	Uncharacterized protein (Fragment) GN=EMIHUDRAFT_366884 OS=Emiliania huxleyi CCMP1516 PE=4 SV=1	basic proline-rich protein [Metarhizium anisopliae ARSEF 23]	--
A. comosus var. bracteatus_unigene_Acb_55012	--	--	--	--	--	Putative uncharacterized protein GN=VITISV_040230 OS=Vitis vinifera (Grape) PE=4 SV=1	hypothetical protein VITISV_040230 [Vitis vinifera]	--
A. comosus var. bracteatus_unigene_Acb_51753	[R]	General function prediction only	--	--	Calmodulin-binding transcription activator 3 GN=T26C19.4 OS=Arabidopsis thaliana (Mouse-ear cress) PE=1 SV=1	Uncharacterized protein OS=Musa acuminata subsp. malaccensis (Wild banana) PE=4 SV=1	putative anther ethylene-upregulated protein ER1 [Oryza sativa Japonica Group]	PREDICTED: Setaria italica calmodulin-binding transcription activator 3-like (LOC101779599), transcript variant X3, mRNA
A. comosus var. bracteatus_unigene_Acb_51812	[J]	Translation, ribosomal structure and biogenesis	Molecular Function: protein binding (GO:0005515);; Cellular Component: nucleus (GO:0005634);; Biological Process: metabolic process (GO:0008152);; Molecular Function: zinc ion binding (GO:0008270);; Biological Process: polar nucleus fusion (GO:0010197);; Molecular Function: hydrolase activity (GO:0016787);;	K13148|0.0|pop:POPTR_231714|hypothetical protein	Cleavage and polyadenylation specificity factor subunit 3-II GN=T8O11.10 OS=Arabidopsis thaliana (Mouse-ear cress) PE=1 SV=2	Predicted protein (Fragment) GN=POPTRDRAFT_231714 OS=Populus trichocarpa (Western balsam poplar) PE=4 SV=1	Cleavage and polyadenylation specificity factor 73 kDa subunit-II [Theobroma cacao]	TSA: Triticum aestivum TA_RNA_126933 transcribed RNA sequence
A. comosus var. bracteatus_unigene_Acb_52971	[E]	Amino acid transport and metabolism	Biological Process: amino acid transmembrane transport (GO:0003333);; Molecular Function: L-glutamate transmembrane transporter activity (GO:0005313);; Cellular Component: cytoplasm (GO:0005737);; Cellular Component: plasma membrane (GO:0005886);; Biological Process: protein targeting to membrane (GO:0006612);; Biological Process: nucleotide transport (GO:0006862);; Biological Process: ER to Golg…	--	Cationic amino acid transporter 1 GN=F7J7.60 OS=Arabidopsis thaliana (Mouse-ear cress) PE=1 SV=1	Predicted protein OS=Hordeum vulgare var. distichum (Two-rowed barley) PE=2 SV=1	TPA: hypothetical protein ZEAMMB73_935981 [Zea mays]	Sorghum bicolor hypothetical protein, mRNA
A. comosus var. bracteatus_unigene_Acb_2547	--	--	--	--	--	--	--	Sporisorium reilianum SRZ2 chromosome 13 complete DNA sequence
A. comosus var. bracteatus_unigene_Acb_55180	--	--	Molecular Function: nucleotide binding (GO:0000166);; Molecular Function: protein kinase activity (GO:0004672);; Cellular Component: membrane (GO:0016020);; Cellular Component: cytoplasmic membrane-bounded vesicle (GO:0016023);; Biological Process: phosphorylation (GO:0016310);;	--	LRR receptor-like serine/threonine-protein kinase EFR (Precursor) GN=EFR OS=Arabidopsis thaliana (Mouse-ear cress) PE=1 SV=1	Putative uncharacterized protein GN=OsI_23495 OS=Oryza sativa subsp. indica (Rice) PE=4 SV=1	hypothetical protein OsI_23495 [Oryza sativa Indica Group]	--
A. comosus var. bracteatus_unigene_Acb_46547	[R]	General function prediction only	Cellular Component: cytoplasmic membrane-bounded vesicle (GO:0016023);; Molecular Function: hydrolase activity (GO:0016787);;	--	Probable inactive purple acid phosphatase 29 (Precursor) GN=PAP29 OS=Arabidopsis thaliana (Mouse-ear cress) PE=2 SV=1	Uncharacterized protein OS=Musa acuminata subsp. malaccensis (Wild banana) PE=4 SV=1	PREDICTED: probable inactive purple acid phosphatase 29-like [Brachypodium distachyon]	Elaeis guineensis clone Eg-C6-84 putative purple acid phosphatase (PAP28) mRNA, partial cds
A. comosus var. bracteatus_unigene_Acb_40157	[R]	General function prediction only	Cellular Component: mitochondrion (GO:0005739);; Cellular Component: peroxisome (GO:0005777);; Cellular Component: cytosol (GO:0005829);; Biological Process: sulfur compound metabolic process (GO:0006790);; Molecular Function: sulfite oxidase activity (GO:0008482);; Molecular Function: electron carrier activity (GO:0009055);; Cellular Component: chloroplast (GO:0009507);; Biological Process: resp…	K00387|1e-111|sbi:SORBI_09g003680|hypothetical protein	Sulfite oxidase OS=Arabidopsis thaliana (Mouse-ear cress) PE=1 SV=1	Uncharacterized protein GN=OB12G19350 OS=Oryza brachyantha PE=4 SV=1	hypothetical protein SORBIDRAFT_09g003680 [Sorghum bicolor]	Oryza sativa Japonica Group Os12g0442800 (Os12g0442800) mRNA, complete cds
A. comosus var. bracteatus_unigene_Acb_33871	--	--	Molecular Function: DNA-directed RNA polymerase activity (GO:0003899);; Cellular Component: DNA-directed RNA polymerase II, core complex (GO:0005665);; Biological Process: transcription, DNA-templated (GO:0006351);;	K03016|3e-14|zma:100281008|pco144871	--	DNA-directed RNA polymerases I, II, and III 17.1 kDa polypeptide OS=Zea mays (Maize) PE=2 SV=1	GTP-binding ADP-ribosylation factor-like protein yARL3 [Pseudozyma antarctica T-34]	Sporisorium reilianum SRZ2 chromosome 14 complete DNA sequence
A. comosus var. bracteatus_unigene_Acb_28753	--	--	Molecular Function: binding (GO:0005488);;	--	Pentatricopeptide repeat-containing protein At5g57250, mitochondrial (Precursor) GN=At5g57250 OS=Arabidopsis thaliana (Mouse-ear cress) PE=2 SV=2	Uncharacterized protein OS=Musa acuminata subsp. malaccensis (Wild banana) PE=4 SV=1	PREDICTED: pentatricopeptide repeat-containing protein At5g57250, mitochondrial-like [Cucumis sativus]	--
A. comosus var. bracteatus_unigene_Acb_59165	--	--	Biological Process: metabolic process (GO:0008152);;	--	Pentatricopeptide repeat-containing protein At2g35030, mitochondrial (Precursor) GN=PCMP-E15 OS=Arabidopsis thaliana (Mouse-ear cress) PE=2 SV=1	Putative uncharacterized protein GN=VIT_09s0096g00100 OS=Vitis vinifera (Grape) PE=4 SV=1	PREDICTED: pentatricopeptide repeat-containing protein At4g02750-like [Fragaria vesca subsp. vesca]	Sorghum bicolor hypothetical protein, mRNA
A. comosus var. bracteatus_unigene_Acb_39933	--	--	Cellular Component: endoplasmic reticulum (GO:0005783);; Cellular Component: integral component of membrane (GO:0016021);;	--	--	Uncharacterized protein OS=Musa acuminata subsp. malaccensis (Wild banana) PE=4 SV=1	PREDICTED: transmembrane protein 18-like [Brachypodium distachyon]	Sorghum bicolor hypothetical protein, mRNA
A. comosus var. bracteatus_unigene_Acb_49519	--	--	--	--	Pentatricopeptide repeat-containing protein At4g02750 GN=PCMP-H24 OS=Arabidopsis thaliana (Mouse-ear cress) PE=3 SV=1	Putative uncharacterized protein GN=VIT_12s0035g01970 OS=Vitis vinifera (Grape) PE=4 SV=1	hypothetical protein VITISV_013866 [Vitis vinifera]	Glycine max clone gmw1-103e11, complete sequence
A. comosus var. bracteatus_unigene_Acb_49402	--	--	--	--	--	Uncharacterized protein OS=Musa acuminata subsp. malaccensis (Wild banana) PE=4 SV=1	Os06g0688100 [Oryza sativa Japonica Group]	PREDICTED: Setaria italica RNA polymerase I-specific transcription initiation factor RRN3-like (LOC101758380), transcript variant X2, mRNA
A. comosus var. bracteatus_unigene_Acb_41907	[TZDR]	--	Biological Process: maltose metabolic process (GO:0000023);; Cellular Component: mitochondrion (GO:0005739);; Biological Process: pentose-phosphate shunt (GO:0006098);; Cellular Component: chloroplast thylakoid membrane (GO:0009535);; Biological Process: starch biosynthetic process (GO:0019252);; Biological Process: isopentenyl diphosphate biosynthetic process, methylerythritol 4-phosphate pathwa…	--	Putative calcium-binding protein CML19 OS=Oryza sativa subsp. japonica (Rice) PE=2 SV=1	Putative uncharacterized protein GN=VIT_13s0067g01340 OS=Vitis vinifera (Grape) PE=4 SV=1	Differentiation-associated protein 1, putative isoform 2 [Theobroma cacao]	PREDICTED: Vitis vinifera calcium-binding protein CML37-like (LOC100262849), mRNA
A. comosus var. bracteatus_unigene_Acb_53144	[KL]	--	Biological Process: mitotic cell cycle (GO:0000278);; Biological Process: nuclear-transcribed mRNA catabolic process (GO:0000956);; Molecular Function: DNA binding (GO:0003677);; Molecular Function: helicase activity (GO:0004386);; Molecular Function: ATP binding (GO:0005524);; Cellular Component: nucleus (GO:0005634);; Biological Process: RNA processing (GO:0006396);; Biological Process: respons…	K11647|0.0|vvi:100264840|hypothetical protein LOC100264840	Chromatin structure-remodeling complex protein SYD GN=SYD OS=Arabidopsis thaliana (Mouse-ear cress) PE=1 SV=1	Uncharacterized protein OS=Musa acuminata subsp. malaccensis (Wild banana) PE=4 SV=1	unnamed protein product [Vitis vinifera]	Sorghum bicolor hypothetical protein, mRNA
A. comosus var. bracteatus_unigene_Acb_50846	[L]	Replication, recombination and repair	Molecular Function: binding (GO:0005488);;	--	Small RNA degrading nuclease 1 GN=SDN1 OS=Arabidopsis thaliana (Mouse-ear cress) PE=2 SV=1	Uncharacterized protein OS=Glycine max (Soybean) PE=2 SV=1	uncharacterized protein LOC100788682 [Glycine max]	TSA: Jatropha curcas Unigene18216_JC-CK_1A transcribed RNA sequence
A. comosus var. bracteatus_unigene_Acb_38726	[OC]	--	Biological Process: sulfate assimilation (GO:0000103);; Biological Process: nuclear division (GO:0000280);; Cellular Component: mitochondrion (GO:0005739);; Cellular Component: cytosol (GO:0005829);; Cellular Component: plasma membrane (GO:0005886);; Biological Process: glycerol ether metabolic process (GO:0006662);; Biological Process: nucleolus organization (GO:0007000);; Molecular Function: el…	K03671|1e-61|osa:4334453|Os03g0800700	Thioredoxin H2-2 OS=Oryza sativa subsp. japonica (Rice) PE=2 SV=1	Thioredoxin GN=OsI_13929 OS=Oryza sativa subsp. indica (Rice) PE=2 SV=1	Os03g0800700 [Oryza sativa Japonica Group]	Zea mays thioredoxin H-type 5 (LOC100856942), mRNA >gi|195627619|gb|EU963522.1| Zea mays clone 263719 thioredoxin H-type 5 mRNA, complete cds
A. comosus var. bracteatus_unigene_Acb_54741	[Z]	Cytoskeleton	Molecular Function: motor activity (GO:0003774);; Molecular Function: actin binding (GO:0003779);; Molecular Function: ATP binding (GO:0005524);; Cellular Component: myosin complex (GO:0016459);;	--	Myosin-6 GN=F6B6.4 OS=Arabidopsis thaliana (Mouse-ear cress) PE=1 SV=1	Uncharacterized protein OS=Hordeum vulgare var. distichum (Two-rowed barley) PE=4 SV=1	hypothetical protein ZEAMMB73_270044, partial [Zea mays]	PREDICTED: Setaria italica unconventional myosin-Va-like (LOC101774906), mRNA
A. comosus var. bracteatus_unigene_Acb_54546	--	--	Cellular Component: chromosome (GO:0005694);;	--	Histone H1-II GN=H1-II OS=Volvox carteri (Green alga) PE=2 SV=3	WGS project CAID00000000 data, contig chromosome 02 GN=Ot02g05320 OS=Ostreococcus tauri PE=4 SV=1	related to Histone H1 [Sporisorium reilianum SRZ2]	Ustilago maydis 521 hypothetical protein (UM03482.1) partial mRNA
A. comosus var. bracteatus_unigene_Acb_50963	--	--	--	--	U-box domain-containing protein 62 GN=PUB62 OS=Arabidopsis thaliana (Mouse-ear cress) PE=2 SV=1	Uncharacterized protein OS=Musa acuminata subsp. malaccensis (Wild banana) PE=4 SV=1	unnamed protein product [Vitis vinifera]	PREDICTED: Brachypodium distachyon U-box domain-containing protein 63-like (LOC100837763), mRNA
A. comosus var. bracteatus_unigene_Acb_56218	[GEPR]	--	Biological Process: carbohydrate transport (GO:0008643);; Cellular Component: integral component of membrane (GO:0016021);; Molecular Function: substrate-specific transmembrane transporter activity (GO:0022891);; Biological Process: transmembrane transport (GO:0055085);;	--	D-xylose-proton symporter-like 3, chloroplastic (Precursor) GN=At5g59250 OS=Arabidopsis thaliana (Mouse-ear cress) PE=1 SV=2	MFS transporter, SP family, sugar:H+ symporter (Fragment) GN=Gasu_11560 OS=Galdieria sulphuraria (Red alga) PE=4 SV=1	MFS sugar transporter, putative [Talaromyces marneffei ATCC 18224]	Penicillium marneffei ATCC 18224 MFS sugar transporter, putative, mRNA
A. comosus var. bracteatus_unigene_Acb_52291	--	--	Biological Process: transcription, DNA-templated (GO:0006351);;	--	Scarecrow-like protein 3 GN=SCL3 OS=Arabidopsis thaliana (Mouse-ear cress) PE=2 SV=1	Uncharacterized protein GN=PGSC0003DMG400004649 OS=Solanum tuberosum (Potato) PE=4 SV=1	PREDICTED: scarecrow-like protein 3-like [Solanum lycopersicum]	Musa balbisiana clone BAC MBP-8E4, complete sequence
A. comosus var. bracteatus_unigene_Acb_35507	--	--	--	--	--	--	hypothetical protein SERLA73DRAFT_67483 [Serpula lacrymans var. lacrymans S7.3]	Phialocephala subalpina voucher UAMH:11012 mitochondrion, complete genome
A. comosus var. bracteatus_unigene_Acb_50678	[R]	General function prediction only	Molecular Function: single-stranded RNA binding (GO:0003727);; Cellular Component: nucleus (GO:0005634);; Cellular Component: vacuolar membrane (GO:0005774);; Cellular Component: plasma membrane (GO:0005886);; Biological Process: rRNA processing (GO:0006364);; Biological Process: regulation of translation (GO:0006417);; Biological Process: chloroplast relocation (GO:0009902);; Cellular Component:…	--	PsbB mRNA maturation factor Mbb1, chloroplastic (Precursor) GN=MBB1 OS=Chlamydomonas reinhardtii (Chlamydomonas smithii) PE=2 SV=1	Uncharacterized protein OS=Musa acuminata subsp. malaccensis (Wild banana) PE=4 SV=1	High chlorophyll fluorescent 107 isoform 1 [Theobroma cacao]	TSA: Triticum aestivum TA_RNA_007240 transcribed RNA sequence
A. comosus var. bracteatus_unigene_Acb_57701	--	--	--	--	--	--	hypothetical protein COCSADRAFT_184241 [Bipolaris sorokiniana ND90Pr]	TSA: Thlaspi arvense Contig28579 transcribed RNA sequence
A. comosus var. bracteatus_unigene_Acb_5674	[G]	Carbohydrate transport and metabolism	Molecular Function: translation initiation factor activity (GO:0003743);; Molecular Function: fructose-bisphosphate aldolase activity (GO:0004332);; Cellular Component: mitochondrion (GO:0005739);; Cellular Component: cytosol (GO:0005829);; Cellular Component: eukaryotic translation initiation factor 3 complex (GO:0005852);; Biological Process: gluconeogenesis (GO:0006094);; Biological Process: g…	K01624|8e-43|olu:OSTLU_94831|hypothetical protein	--	Uncharacterized protein GN=PYU1_G008512 OS=Pythium ultimum PE=4 SV=1	hypothetical protein PFL1_00055 [Pseudozyma flocculosa PF-1]	Moniliophthora perniciosa fructose-bisphosphate aldolase mRNA, complete cds
A. comosus var. bracteatus_unigene_Acb_46473	[E]	Amino acid transport and metabolism	Molecular Function: chorismate mutase activity (GO:0004106);; Cellular Component: cytosol (GO:0005829);; Biological Process: aromatic amino acid family biosynthetic process (GO:0009073);; Cellular Component: chloroplast (GO:0009507);; Cellular Component: cytoplasmic membrane-bounded vesicle (GO:0016023);;	--	Chorismate mutase 2 GN=CM2 OS=Arabidopsis thaliana (Mouse-ear cress) PE=1 SV=1	Uncharacterized protein OS=Musa acuminata subsp. malaccensis (Wild banana) PE=4 SV=1	PREDICTED: chorismate mutase, chloroplastic-like [Brachypodium distachyon]	TSA: Triticum turgidum UCW_Tt-k35_contig_32623 transcribed RNA sequence
A. comosus var. bracteatus_unigene_Acb_43643	[P]	Inorganic ion transport and metabolism	Biological Process: response to oxidative stress (GO:0006979);; Molecular Function: L-ascorbate peroxidase activity (GO:0016688);; Molecular Function: heme binding (GO:0020037);; Biological Process: oxidation-reduction process (GO:0055114);;	--	L-ascorbate peroxidase 2, cytosolic OS=Oryza sativa subsp. japonica (Rice) PE=1 SV=1	Uncharacterized protein GN=ZEAMMB73_964190 OS=Zea mays (Maize) PE=3 SV=1	TPA: hypothetical protein ZEAMMB73_386349 [Zea mays]	Elaeis guineensis putative cytosolic ascorbate peroxidase protein mRNA, complete cds
A. comosus var. bracteatus_unigene_Acb_42287	[R]	General function prediction only	Molecular Function: GTP binding (GO:0005525);; Cellular Component: plasma membrane (GO:0005886);; Biological Process: small GTPase mediated signal transduction (GO:0007264);; Biological Process: protein transport (GO:0015031);;	--	Ras-related protein Rab5 GN=RAB5 OS=Nicotiana tabacum (Common tobacco) PE=2 SV=1	Putative uncharacterized protein GN=VITISV_014431 OS=Vitis vinifera (Grape) PE=3 SV=1	PREDICTED: ras-related protein Rab5 [Vitis vinifera]	Vitis vinifera clone SS0AEB32YN21
A. comosus var. bracteatus_unigene_Acb_41269	--	--	Molecular Function: ATP binding (GO:0005524);;	--	--	Putative uncharacterized protein GN=OsJ_34022 OS=Oryza sativa subsp. japonica (Rice) PE=2 SV=1	hypothetical protein OsJ_34022 [Oryza sativa Japonica Group]	TSA: Triticum turgidum UCW_Tt-k31_contig_11203 transcribed RNA sequence
A. comosus var. bracteatus_unigene_Acb_48758	--	--	Molecular Function: amine transmembrane transporter activity (GO:0005275);; Molecular Function: gamma-aminobutyric acid transmembrane transporter activity (GO:0015185);; Biological Process: gamma-aminobutyric acid transport (GO:0015812);; Cellular Component: integral component of membrane (GO:0016021);;	--	GABA transporter 1 GN=T23G18.9 OS=Arabidopsis thaliana (Mouse-ear cress) PE=1 SV=1	Uncharacterized protein OS=Musa acuminata subsp. malaccensis (Wild banana) PE=4 SV=1	hypothetical protein SORBIDRAFT_03g040380 [Sorghum bicolor]	Oryza sativa Japonica Group cDNA clone:J033136F15, full insert sequence
A. comosus var. bracteatus_unigene_Acb_14698	--	--	Molecular Function: ATP binding (GO:0005524);; Biological Process: response to stress (GO:0006950);;	K09489|4e-18|sbi:SORBI_09g005580|hypothetical protein	Heat shock 70 kDa protein 15 GN=HSP70-15 OS=Arabidopsis thaliana (Mouse-ear cress) PE=2 SV=1	Putative uncharacterized protein Sb09g005580 GN=Sb09g005580 OS=Sorghum bicolor (Sorghum) PE=3 SV=1	probable heat shock protein Hsp88 [Ustilago hordei]	Ustilago maydis 521 hypothetical protein (UM05918.1) partial mRNA
A. comosus var. bracteatus_unigene_Acb_48324	[L]	Replication, recombination and repair	Molecular Function: nucleotide binding (GO:0000166);; Molecular Function: DNA binding (GO:0003677);; Molecular Function: deoxyribodipyrimidine photo-lyase activity (GO:0003904);; Molecular Function: DNA (6-4) photolyase activity (GO:0003914);; Biological Process: DNA repair (GO:0006281);; Biological Process: response to UV (GO:0009411);;	K02295|1e-180|osa:4328669|Os02g0204400	(6-4)DNA photolyase OS=Oryza sativa subsp. japonica (Rice) PE=3 SV=1	Uncharacterized protein OS=Oryza glaberrima (African rice) PE=4 SV=1	PREDICTED: (6-4)DNA photolyase-like isoform X2 [Setaria italica]	Oryza sativa Japonica Group Os02g0204400 (Os02g0204400) mRNA, complete cds
A. comosus var. bracteatus_unigene_Acb_48191	--	--	Cellular Component: Golgi apparatus (GO:0005794);; Biological Process: methylation-dependent chromatin silencing (GO:0006346);; Biological Process: protein glycosylation (GO:0006486);; Cellular Component: integral component of membrane (GO:0016021);; Biological Process: chromatin silencing by small RNA (GO:0031048);; Molecular Function: galactosylxylosylprotein 3-beta-galactosyltransferase activi…	--	Probable beta-1,3-galactosyltransferase 6 GN=B3GALT6 OS=Arabidopsis thaliana (Mouse-ear cress) PE=2 SV=1	Beta-1,3-galactosyltransferase sqv-2, putative GN=RCOM_1314290 OS=Ricinus communis (Castor bean) PE=4 SV=1	Beta-1,3-galactosyltransferase sqv-2, putative [Ricinus communis]	Arabidopsis lyrata subsp. lyrata galactosyltransferase family protein, mRNA
A. comosus var. bracteatus_unigene_Acb_28141	--	--	Cellular Component: plastid (GO:0009536);; Biological Process: single-organism process (GO:0044699);;	--	Proline-rich receptor-like protein kinase PERK8 GN=PERK8 OS=Arabidopsis thaliana (Mouse-ear cress) PE=1 SV=1	Uncharacterized protein OS=Musa acuminata subsp. malaccensis (Wild banana) PE=4 SV=1	hypothetical protein SORBIDRAFT_03g002770 [Sorghum bicolor]	TSA: Triticum turgidum UCW_Tt-k31_contig_48876 transcribed RNA sequence
A. comosus var. bracteatus_unigene_Acb_16564	--	--	--	--	--	Putative uncharacterized protein GN=OsJ_16098 OS=Oryza sativa subsp. japonica (Rice) PE=4 SV=1	hypothetical protein OsJ_16098 [Oryza sativa Japonica Group]	--
A. comosus var. bracteatus_unigene_Acb_59999	--	--	Cellular Component: nucleus (GO:0005634);;	--	--	Uncharacterized protein OS=Musa acuminata subsp. malaccensis (Wild banana) PE=4 SV=1	hypothetical protein PRUPE_ppa022891mg [Prunus persica]	TSA: Triticum turgidum UCW_Tt-k61_contig_69628_merged transcribed RNA sequence
A. comosus var. bracteatus_unigene_Acb_42964	--	--	Molecular Function: transporter activity (GO:0005215);; Biological Process: transport (GO:0006810);; Cellular Component: integral component of membrane (GO:0016021);; Cellular Component: intracellular membrane-bounded organelle (GO:0043231);; Cellular Component: cytoplasmic part (GO:0044444);;	--	Patellin-5 GN=PATL5 OS=Arabidopsis thaliana (Mouse-ear cress) PE=1 SV=2	Uncharacterized protein OS=Musa acuminata subsp. malaccensis (Wild banana) PE=4 SV=1	unnamed protein product [Vitis vinifera]	PREDICTED: Fragaria vesca subsp. vesca patellin-3-like (LOC101297732), mRNA
A. comosus var. bracteatus_unigene_Acb_50010	[J]	Translation, ribosomal structure and biogenesis	Cellular Component: mitochondrion (GO:0005739);; Cellular Component: ribosome (GO:0005840);; Biological Process: proteolysis (GO:0006508);; Biological Process: sister chromatid cohesion (GO:0007062);; Biological Process: synapsis (GO:0007129);; Biological Process: reciprocal meiotic recombination (GO:0007131);; Molecular Function: peptidase activity (GO:0008233);; Biological Process: organ morpho…	--	40S ribosomal protein S11 GN=RPS11 OS=Euphorbia esula (Leafy spurge) PE=2 SV=1	Uncharacterized protein OS=Musa acuminata subsp. malaccensis (Wild banana) PE=4 SV=1	PREDICTED: endoplasmic reticulum metallopeptidase 1-like [Brachypodium distachyon]	PREDICTED: Brachypodium distachyon endoplasmic reticulum metallopeptidase 1-like (LOC100821988), mRNA
A. comosus var. bracteatus_unigene_Acb_42942	--	--	Biological Process: single-organism process (GO:0044699);;	--	--	Uncharacterized protein OS=Musa acuminata subsp. malaccensis (Wild banana) PE=4 SV=1	PREDICTED: uncharacterized protein LOC100258838 [Vitis vinifera]	--
A. comosus var. bracteatus_unigene_Acb_41669	--	--	Biological Process: phosphate-containing compound metabolic process (GO:0006796);; Biological Process: defense response (GO:0006952);; Molecular Function: kinase activity (GO:0016301);; Molecular Function: phosphotransferase activity, alcohol group as acceptor (GO:0016773);; Biological Process: response to other organism (GO:0051707);;	--	Inositol-pentakisphosphate 2-kinase GN=IPK1 OS=Arabidopsis thaliana (Mouse-ear cress) PE=1 SV=1	Uncharacterized protein OS=Musa acuminata subsp. malaccensis (Wild banana) PE=4 SV=1	TPA: hypothetical protein ZEAMMB73_927289 [Zea mays]	Populus trichocarpa predicted protein, mRNA
A. comosus var. bracteatus_unigene_Acb_60202	--	--	--	--	--	--	--	Myceliophthora thermophila ATCC 42464 chromosome 4, complete sequence
A. comosus var. bracteatus_unigene_Acb_50800	[R]	General function prediction only	Cellular Component: cytoplasmic membrane-bounded vesicle (GO:0016023);;	--	--	Uncharacterized protein OS=Musa acuminata subsp. malaccensis (Wild banana) PE=4 SV=1	PREDICTED: uncharacterized protein LOC101761304 isoform X1 [Setaria italica]	TSA: Triticum turgidum UCW_Tt-k31_contig_59097 transcribed RNA sequence
A. comosus var. bracteatus_unigene_Acb_38418	[G]	Carbohydrate transport and metabolism	Molecular Function: copper ion binding (GO:0005507);; Cellular Component: nucleus (GO:0005634);; Cellular Component: vacuole (GO:0005773);; Cellular Component: peroxisome (GO:0005777);; Cellular Component: endoplasmic reticulum (GO:0005783);; Biological Process: carbohydrate metabolic process (GO:0005975);; Biological Process: aging (GO:0007568);; Biological Process: response to water deprivation…	K01188|5e-20|vvi:100252705|hypothetical protein LOC100252705	Beta-glucosidase 11 (Precursor) GN=OSJNBa0022H21.2 OS=Oryza sativa subsp. japonica (Rice) PE=2 SV=2	Putative uncharacterized protein GN=VITISV_034963 OS=Vitis vinifera (Grape) PE=3 SV=1	hypothetical protein VITISV_034963 [Vitis vinifera]	--
A. comosus var. bracteatus_unigene_Acb_48465	[RTKL]	--	Molecular Function: protein serine/threonine kinase activity (GO:0004674);; Molecular Function: non-membrane spanning protein tyrosine kinase activity (GO:0004715);; Molecular Function: ATP binding (GO:0005524);; Cellular Component: mitochondrion (GO:0005739);; Biological Process: protein phosphorylation (GO:0006468);;	--	Probable leucine-rich repeat receptor-like serine/threonine-protein kinase At3g14840 (Precursor) GN=LRR-RLK OS=Arabidopsis thaliana (Mouse-ear cress) PE=1 SV=1	Uncharacterized protein OS=Musa acuminata subsp. malaccensis (Wild banana) PE=4 SV=1	serine/threonine protein kinase Stpk-B [Triticum aestivum]	PREDICTED: Setaria italica probable leucine-rich repeat receptor-like serine/threonine-protein kinase At3g14840-like (LOC101762518), transcript variant X2, mRNA
A. comosus var. bracteatus_unigene_Acb_45264	--	--	--	--	--	Uncharacterized protein OS=Musa acuminata subsp. malaccensis (Wild banana) PE=4 SV=1	unnamed protein product [Vitis vinifera]	TSA: Triticum turgidum UCW_Tt-k21_contig_27315 transcribed RNA sequence
A. comosus var. bracteatus_unigene_Acb_47623	[H]	Coenzyme transport and metabolism	Molecular Function: nucleotide binding (GO:0000166);; Molecular Function: pantoate-beta-alanine ligase activity (GO:0004592);; Cellular Component: cytosol (GO:0005829);; Biological Process: embryo development ending in seed dormancy (GO:0009793);; Biological Process: pantothenate biosynthetic process (GO:0015940);; Molecular Function: protein homodimerization activity (GO:0042803);;	K01918|1e-140|vvi:100258071|hypothetical protein LOC100258071	Pantoate--beta-alanine ligase GN=OSJNBa0015N08.21 OS=Oryza sativa subsp. japonica (Rice) PE=2 SV=2	Uncharacterized protein OS=Musa acuminata subsp. malaccensis (Wild banana) PE=3 SV=1	PREDICTED: pantoate--beta-alanine ligase-like [Vitis vinifera]	PREDICTED: Vitis vinifera pantoate--beta-alanine ligase-like (LOC100258071), mRNA
A. comosus var. bracteatus_unigene_Acb_33153	[C]	Energy production and conversion	Biological Process: chronological cell aging (GO:0001300);; Molecular Function: actin binding (GO:0003779);; Biological Process: NADH oxidation (GO:0006116);; Molecular Function: NADH dehydrogenase (ubiquinone) activity (GO:0008137);; Cellular Component: integral component of membrane (GO:0016021);; Biological Process: glucose catabolic process to ethanol (GO:0019655);; Molecular Function: flavin…	K03885|1e-18|rcu:RCOM_1176390|Rotenone-insensitive NADH-ubiquinone oxidoreductase, mitochondrial precursor, putative (EC:1.6.5.3)	External alternative NAD(P)H-ubiquinone oxidoreductase B4, mitochondrial (Precursor) GN=NDB4 OS=Arabidopsis thaliana (Mouse-ear cress) PE=1 SV=1	Predicted protein OS=Hordeum vulgare var. distichum (Two-rowed barley) PE=2 SV=1	alternative NADH-dehydrogenase [Talaromyces stipitatus ATCC 10500]	Penicillium marneffei ATCC 18224 alternative NADH-dehydrogenase, mRNA
A. comosus var. bracteatus_unigene_Acb_49044	[A]	RNA processing and modification	--	K13288|1e-111|vvi:100251263|hypothetical protein LOC100251263	Oligoribonuclease GN=At2g26970 OS=Arabidopsis thaliana (Mouse-ear cress) PE=2 SV=2	Uncharacterized protein OS=Musa acuminata subsp. malaccensis (Wild banana) PE=4 SV=1	PREDICTED: oligoribonuclease [Vitis vinifera]	PREDICTED: Brachypodium distachyon oligoribonuclease-like, transcript variant 2 (LOC100828865), mRNA
A. comosus var. bracteatus_unigene_Acb_48409	--	--	--	--	Arginine/serine-rich protein 45 GN=F19K19.9 OS=Arabidopsis thaliana (Mouse-ear cress) PE=1 SV=1	Uncharacterized protein GN=Bra016637 OS=Brassica rapa subsp. pekinensis (Chinese cabbage) PE=4 SV=1	hypothetical protein MGYG_06600 [Arthroderma gypseum CBS 118893]	--
A. comosus var. bracteatus_unigene_Acb_18434	--	--	Biological Process: mitochondrial genome maintenance (GO:0000002);; Biological Process: guanine nucleotide transport (GO:0001408);; Molecular Function: guanine nucleotide transmembrane transporter activity (GO:0001409);; Biological Process: cellular iron ion homeostasis (GO:0006879);; Cellular Component: integral component of membrane (GO:0016021);; Biological Process: transmembrane transport (GO…	--	--	Uncharacterized protein GN=PYU1_G014707 OS=Pythium ultimum PE=3 SV=1	hypothetical protein PFL1_03787 [Pseudozyma flocculosa PF-1]	--
A. comosus var. bracteatus_unigene_Acb_40392	--	--	--	--	DEAD-box ATP-dependent RNA helicase 27 GN=RH27 OS=Arabidopsis thaliana (Mouse-ear cress) PE=2 SV=2	Putative uncharacterized protein GN=MTR_027s0011 OS=Medicago truncatula (Barrel medic) PE=4 SV=1	sequence orphan [Schizosaccharomyces pombe 972h-]	--
A. comosus var. bracteatus_unigene_Acb_57437	--	--	Molecular Function: structural constituent of ribosome (GO:0003735);; Cellular Component: ribosome (GO:0005840);; Biological Process: translation (GO:0006412);;	K02993|6e-42|vvi:100252536|hypothetical protein LOC100252536	40S ribosomal protein S7 GN=RPS7 OS=Avicennia marina (Grey mangrove) PE=1 SV=1	Putative uncharacterized protein GN=VITISV_000603 OS=Vitis vinifera (Grape) PE=2 SV=1	Ribosomal protein S7e family protein [Theobroma cacao]	Medicago truncatula clone JCVI-FLMt-8H5 unknown mRNA
A. comosus var. bracteatus_unigene_Acb_47665	[J]	Translation, ribosomal structure and biogenesis	Molecular Function: sequence-specific DNA binding transcription factor activity (GO:0003700);; Molecular Function: RNA binding (GO:0003723);; Cellular Component: nucleus (GO:0005634);; Cellular Component: cytoplasm (GO:0005737);; Biological Process: regulation of transcription, DNA-templated (GO:0006355);; Biological Process: rRNA processing (GO:0006364);; Biological Process: ribosomal large subu…	K14574|0.0|rcu:RCOM_0559400|Shwachman-Bodian-Diamond syndrome protein, putative	--	Shwachman-Bodian-Diamond syndrome protein, putative GN=RCOM_0559400 OS=Ricinus communis (Castor bean) PE=4 SV=1	Shwachman-Bodian-Diamond syndrome protein, putative [Ricinus communis]	TSA: Jatropha curcas CL3887.Contig1_JC-CK_1A transcribed RNA sequence
A. comosus var. bracteatus_unigene_Acb_51238	[G]	Carbohydrate transport and metabolism	Molecular Function: xylulokinase activity (GO:0004856);; Cellular Component: cytosol (GO:0005829);; Biological Process: xylulose metabolic process (GO:0005997);; Biological Process: phosphorylation (GO:0016310);;	K00854|0.0|osa:4344059|Os07g0640200	--	Putative uncharacterized protein GN=OsI_27048 OS=Oryza sativa subsp. indica (Rice) PE=2 SV=1	hypothetical protein OsI_27048 [Oryza sativa Indica Group]	PREDICTED: Setaria italica xylulose kinase-like (LOC101762784), transcript variant X2, mRNA
A. comosus var. bracteatus_unigene_Acb_35664	[R]	General function prediction only	Molecular Function: zinc ion binding (GO:0008270);; Molecular Function: oxidoreductase activity, acting on the CH-OH group of donors, NAD or NADP as acceptor (GO:0016616);; Molecular Function: cofactor binding (GO:0048037);; Biological Process: oxidation-reduction process (GO:0055114);;	--	Probable mannitol dehydrogenase GN=ELI3 OS=Mesembryanthemum crystallinum (Common ice plant) PE=2 SV=1	Predicted protein OS=Hordeum vulgare var. distichum (Two-rowed barley) PE=2 SV=1	alcohol dehydrogenase [Pseudozyma hubeiensis SY62]	Sporisorium reilianum SRZ2 chromosome 5 complete DNA sequence
A. comosus var. bracteatus_unigene_Acb_2359	--	--	Cellular Component: nuclear chromosome (GO:0000228);; Biological Process: leptotene (GO:0000237);; Biological Process: zygotene (GO:0000238);; Biological Process: DNA metabolic process (GO:0006259);; Biological Process: synapsis (GO:0007129);; Biological Process: megasporogenesis (GO:0009554);; Biological Process: microsporogenesis (GO:0009556);; Biological Process: response to stimulus (GO:00508…	--	--	Uncharacterized protein OS=Musa acuminata subsp. malaccensis (Wild banana) PE=4 SV=1	unnamed protein product [Vitis vinifera]	PREDICTED: Fragaria vesca subsp. vesca uncharacterized LOC101308635 (LOC101308635), mRNA
A. comosus var. bracteatus_unigene_Acb_43298	[RTKL]	--	Molecular Function: protein serine/threonine kinase activity (GO:0004674);; Molecular Function: calcium ion binding (GO:0005509);; Molecular Function: ATP binding (GO:0005524);; Cellular Component: plasma membrane (GO:0005886);; Biological Process: protein phosphorylation (GO:0006468);; Biological Process: positive regulation of abscisic acid-activated signaling pathway (GO:0009789);;	--	Calcium-dependent protein kinase 11 GN=F15O4.8 OS=Arabidopsis thaliana (Mouse-ear cress) PE=1 SV=2	Uncharacterized protein OS=Hordeum vulgare var. distichum (Two-rowed barley) PE=4 SV=1	PREDICTED: calcium-dependent protein kinase SK5-like [Setaria italica]	Oryza sativa Japonica Group Os11g0171500 (Os11g0171500) mRNA, complete cds
A. comosus var. bracteatus_unigene_Acb_55271	--	--	--	--	--	--	--	Tripsacum dactyloides cultivar Pete mitochondrion, complete genome
A. comosus var. bracteatus_unigene_Acb_33110	--	--	--	--	--	--	--	Ananas comosus ISSR/SCAR marker ISSR03_662_Ac genomic sequence
A. comosus var. bracteatus_unigene_Acb_46118	--	--	Cellular Component: plasma membrane (GO:0005886);;	--	EIN3-binding F-box protein 2 GN=EBF2 OS=Arabidopsis thaliana (Mouse-ear cress) PE=1 SV=1	Uncharacterized protein OS=Musa acuminata subsp. malaccensis (Wild banana) PE=4 SV=1	PREDICTED: insulin-like growth factor-binding protein complex acid labile subunit-like [Brachypodium distachyon]	Zea mays LOC100273563 (pco142939), mRNA >gi|238908765|gb|BT041398.2| Zea mays full-length cDNA clone ZM_BFc0115N24 mRNA, complete cds
A. comosus var. bracteatus_unigene_Acb_43749	--	--	Biological Process: maltose metabolic process (GO:0000023);; Cellular Component: chloroplast (GO:0009507);; Biological Process: thylakoid membrane organization (GO:0010027);; Biological Process: starch biosynthetic process (GO:0019252);; Molecular Function: heat shock protein binding (GO:0031072);; Molecular Function: unfolded protein binding (GO:0051082);;	--	--	Uncharacterized protein OS=Musa acuminata subsp. malaccensis (Wild banana) PE=4 SV=1	PREDICTED: uncharacterized protein LOC100258439 [Vitis vinifera]	TSA: Jatropha curcas Unigene3055_JC-CK_1A transcribed RNA sequence
A. comosus var. bracteatus_unigene_Acb_37102	[TZDR]	--	Molecular Function: calmodulin-dependent protein kinase activity (GO:0004683);; Molecular Function: protein tyrosine kinase activity (GO:0004713);; Molecular Function: calcium ion binding (GO:0005509);; Molecular Function: ATP binding (GO:0005524);; Cellular Component: nucleus (GO:0005634);; Cellular Component: cytoplasm (GO:0005737);; Cellular Component: plasma membrane (GO:0005886);; Biological…	--	Calcium-dependent protein kinase 29 GN=CPK29 OS=Arabidopsis thaliana (Mouse-ear cress) PE=2 SV=2	Uncharacterized protein OS=Musa acuminata subsp. malaccensis (Wild banana) PE=4 SV=1	hypothetical protein PRUPE_ppa004027mg [Prunus persica]	PREDICTED: Fragaria vesca subsp. vesca calcium-dependent protein kinase 29-like (LOC101297901), mRNA
A. comosus var. bracteatus_unigene_Acb_57672	--	--	Molecular Function: binding (GO:0005488);;	--	--	Uncharacterized protein OS=Musa acuminata subsp. malaccensis (Wild banana) PE=4 SV=1	hypothetical protein PRUPE_ppa025567mg, partial [Prunus persica]	--
A. comosus var. bracteatus_unigene_Acb_57245	--	--	--	--	--	Putative uncharacterized protein GN=OsI_14998 OS=Oryza sativa subsp. indica (Rice) PE=4 SV=1	hypothetical protein OsI_14998 [Oryza sativa Indica Group]	--
A. comosus var. bracteatus_unigene_Acb_46293	[J]	Translation, ribosomal structure and biogenesis	Molecular Function: translation initiation factor activity (GO:0003743);; Cellular Component: nucleus (GO:0005634);; Cellular Component: eukaryotic translation initiation factor 2 complex (GO:0005850);; Biological Process: translational initiation (GO:0006413);;	K03237|0.0|vvi:100250061|hypothetical protein LOC100250061	Sulfated surface glycoprotein 185 (Precursor) OS=Volvox carteri (Green alga) PE=1 SV=1	Putative uncharacterized protein GN=VIT_13s0067g01710 OS=Vitis vinifera (Grape) PE=4 SV=1	PREDICTED: eukaryotic translation initiation factor 2 subunit alpha [Vitis vinifera]	Phyllostachys edulis cDNA clone: bphyst035g03, full insert sequence
A. comosus var. bracteatus_unigene_Acb_41881	--	--	Biological Process: cellular process (GO:0009987);;	K09286|1e-41|pop:POPTR_571923|ERF82	Ethylene-responsive transcription factor CRF4 GN=T13J8.60 OS=Arabidopsis thaliana (Mouse-ear cress) PE=1 SV=2	Uncharacterized protein OS=Musa acuminata subsp. malaccensis (Wild banana) PE=4 SV=1	hypothetical protein ARALYDRAFT_913731 [Arabidopsis lyrata subsp. lyrata]	Oryza sativa Japonica Group Os05g0316800 (Os05g0316800) mRNA, complete cds >gi|32995822|dbj|AK110613.1| Oryza sativa Japonica Group cDNA clone:002-168-H06, full insert sequence
A. comosus var. bracteatus_unigene_Acb_28492	[J]	Translation, ribosomal structure and biogenesis	Cellular Component: plastid small ribosomal subunit (GO:0000312);; Molecular Function: RNA binding (GO:0003723);; Molecular Function: structural constituent of ribosome (GO:0003735);; Cellular Component: chloroplast thylakoid (GO:0009534);; Cellular Component: chloroplast stroma (GO:0009570);; Cellular Component: chloroplast envelope (GO:0009941);; Cellular Component: cytosolic small ribosomal su…	K02961|1e-52|pop:POPTR_705737|hypothetical protein	30S ribosomal protein S17, chloroplastic (Precursor) GN=RPS17 OS=Arabidopsis thaliana (Mouse-ear cress) PE=2 SV=1	Predicted protein GN=POPTRDRAFT_705737 OS=Populus trichocarpa (Western balsam poplar) PE=3 SV=1	predicted protein [Populus trichocarpa]	PREDICTED: Glycine max rho guanine nucleotide exchange factor 8-like (LOC100789205), mRNA
A. comosus var. bracteatus_unigene_Acb_48517	--	--	--	--	Pentatricopeptide repeat-containing protein At1g08070 GN=PCMP-H12 OS=Arabidopsis thaliana (Mouse-ear cress) PE=2 SV=1	Putative uncharacterized protein GN=VIT_17s0000g09300 OS=Vitis vinifera (Grape) PE=4 SV=1	PREDICTED: pentatricopeptide repeat-containing protein At1g08070 [Vitis vinifera]	PREDICTED: Vitis vinifera pentatricopeptide repeat-containing protein At1g08070-like (LOC100258733), mRNA
A. comosus var. bracteatus_unigene_Acb_49944	--	--	Biological Process: polysaccharide metabolic process (GO:0005976);; Biological Process: cellular process (GO:0009987);; Biological Process: single-organism process (GO:0044699);;	--	--	Expressed protein GN=LOC_Os12g13340 OS=Oryza sativa subsp. japonica (Rice) PE=2 SV=1	expressed protein [Oryza sativa Japonica Group]	PREDICTED: Vitis vinifera uncharacterized LOC100266440 (LOC100266440), mRNA
A. comosus var. bracteatus_unigene_Acb_50955	--	--	--	--	--	Putative uncharacterized protein GN=VIT_08s0058g01140 OS=Vitis vinifera (Grape) PE=4 SV=1	PREDICTED: uncharacterized protein LOC100258499 [Vitis vinifera]	Hordeum vulgare subsp. vulgare mRNA for predicted protein, complete cds, clone: NIASHv3004O24
A. comosus var. bracteatus_unigene_Acb_58298	--	--	--	--	--	Uncharacterized protein OS=Musa acuminata subsp. malaccensis (Wild banana) PE=4 SV=1	--	--
A. comosus var. bracteatus_unigene_Acb_33455	--	--	--	--	--	Uncharacterized protein OS=Musa acuminata subsp. malaccensis (Wild banana) PE=4 SV=1	expressed protein [Aureococcus anophagefferens]	--
A. comosus var. bracteatus_unigene_Acb_2953	[M]	Cell wall/membrane/envelope biogenesis	Molecular Function: glutamine-fructose-6-phosphate transaminase (isomerizing) activity (GO:0004360);; Cellular Component: mitochondrion (GO:0005739);; Cellular Component: cytosol (GO:0005829);; Biological Process: glucosamine biosynthetic process (GO:0006042);; Biological Process: gluconeogenesis (GO:0006094);; Biological Process: cytoskeleton organization (GO:0007010);; Biological Process: prote…	--	Glutamine--fructose-6-phosphate aminotransferase [isomerizing] GN=glmS OS=Cyanidium caldarium PE=3 SV=3	Uncharacterized protein OS=Musa acuminata subsp. malaccensis (Wild banana) PE=4 SV=1	hypothetical_protein [Oryza glaberrima]	PREDICTED: Glycine max glucosamine--fructose-6-phosphate aminotransferase [isomerizing] 2-like (LOC100779312), mRNA
A. comosus var. bracteatus_unigene_Acb_41970	[Z]	Cytoskeleton	Molecular Function: microtubule motor activity (GO:0003777);; Molecular Function: ATP binding (GO:0005524);; Cellular Component: kinesin complex (GO:0005871);; Cellular Component: microtubule (GO:0005874);; Biological Process: microtubule-based movement (GO:0007018);; Molecular Function: microtubule binding (GO:0008017);;	--	Armadillo repeat-containing kinesin-like protein 3 GN=F5O11.15 OS=Arabidopsis thaliana (Mouse-ear cress) PE=1 SV=1	Uncharacterized protein OS=Musa acuminata subsp. malaccensis (Wild banana) PE=3 SV=1	putative chromosome-associated kinesin [Phyllostachys edulis]	TSA: Triticum turgidum UCW_Tt-k21_contig_28633_merged transcribed RNA sequence
A. comosus var. bracteatus_unigene_Acb_54278	--	--	--	--	Vegetative cell wall protein gp1 (Precursor) GN=GP1 OS=Chlamydomonas reinhardtii (Chlamydomonas smithii) PE=2 SV=1	Uncharacterized protein GN=EMIHUDRAFT_314476 OS=Emiliania huxleyi CCMP1516 PE=4 SV=1	hypothetical protein EMIHUDRAFT_314476 [Emiliania huxleyi CCMP1516]	--
A. comosus var. bracteatus_unigene_Acb_45877	--	--	Cellular Component: plastid (GO:0009536);;	--	--	Predicted protein GN=POPTRDRAFT_819577 OS=Populus trichocarpa (Western balsam poplar) PE=4 SV=1	predicted protein [Populus trichocarpa]	PREDICTED: Vitis vinifera uncharacterized LOC100249178 (LOC100249178), mRNA
A. comosus var. bracteatus_unigene_Acb_41638	[O]	Posttranslational modification, protein turnover, chaperones	Molecular Function: threonine-type endopeptidase activity (GO:0004298);; Cellular Component: nucleus (GO:0005634);; Cellular Component: vacuolar membrane (GO:0005774);; Cellular Component: cytosol (GO:0005829);; Cellular Component: plasma membrane (GO:0005886);; Biological Process: gluconeogenesis (GO:0006094);; Biological Process: glycolysis (GO:0006096);; Biological Process: water transport (GO…	K02727|1e-168|vvi:100251722|hypothetical protein LOC100251722	Proteasome subunit alpha type-3 GN=PAG1 OS=Spinacia oleracea (Spinach) PE=2 SV=1	Proteasome subunit alpha type OS=Musa acuminata subsp. malaccensis (Wild banana) PE=3 SV=1	PREDICTED: proteasome subunit alpha type-3-like [Solanum lycopersicum]	Phyllostachys edulis cDNA clone: bphyst008o08, full insert sequence
A. comosus var. bracteatus_unigene_Acb_53474	--	--	Molecular Function: hydrolase activity, acting on ester bonds (GO:0016788);;	--	Methylesterase 17 GN=MES17 OS=Arabidopsis thaliana (Mouse-ear cress) PE=1 SV=1	Uncharacterized protein GN=BRADI4G25700 OS=Brachypodium distachyon (Purple false brome) PE=4 SV=1	PREDICTED: pheophorbidase-like [Brachypodium distachyon]	--
A. comosus var. bracteatus_unigene_Acb_35912	--	--	Molecular Function: nucleotide binding (GO:0000166);; Molecular Function: protein kinase activity (GO:0004672);; Cellular Component: membrane (GO:0016020);; Cellular Component: cytoplasmic membrane-bounded vesicle (GO:0016023);; Biological Process: phosphorylation (GO:0016310);;	--	Probably inactive leucine-rich repeat receptor-like protein kinase At3g28040 (Precursor) GN=At3g28040 OS=Arabidopsis thaliana (Mouse-ear cress) PE=2 SV=1	Receptor-like protein kinase OS=Elaeis guineensis var. tenera (Oil palm) PE=2 SV=1	receptor-like protein kinase [Elaeis guineensis]	--
A. comosus var. bracteatus_unigene_Acb_43188	--	--	--	--	Classical arabinogalactan protein 9 (Precursor) GN=AGP9 OS=Arabidopsis thaliana (Mouse-ear cress) PE=1 SV=2	Actin binding protein, putative GN=RCOM_0652600 OS=Ricinus communis (Castor bean) PE=4 SV=1	actin binding protein, putative [Ricinus communis]	--
A. comosus var. bracteatus_unigene_Acb_46768	[K]	Transcription	Molecular Function: sequence-specific DNA binding transcription factor activity (GO:0003700);; Cellular Component: nucleus (GO:0005634);; Biological Process: regulation of transcription, DNA-templated (GO:0006355);; Biological Process: trichome branching (GO:0010091);; Molecular Function: sequence-specific DNA binding (GO:0043565);;	--	Homeobox-leucine zipper protein ROC8 OS=Oryza sativa subsp. japonica (Rice) PE=2 SV=2	Uncharacterized protein GN=Si016483m.g OS=Setaria italica (Foxtail millet) PE=3 SV=1	PREDICTED: homeobox-leucine zipper protein ROC8-like isoform X1 [Setaria italica]	PREDICTED: Brachypodium distachyon homeobox-leucine zipper protein ROC8-like (LOC100825927), mRNA
A. comosus var. bracteatus_unigene_Acb_47417	[G]	Carbohydrate transport and metabolism	--	K00873|0.0|osa:4324263|Os01g0276700	Pyruvate kinase, cytosolic isozyme OS=Nicotiana tabacum (Common tobacco) PE=2 SV=1	Pyruvate kinase GN=OB01G21290 OS=Oryza brachyantha PE=3 SV=1	--	Zea mays PK protein (PK), mRNA >gi|48256713|gb|AY623894.1| Zea mays putative pyruvate kinase mRNA, complete cds
A. comosus var. bracteatus_unigene_Acb_52381	[P]	Inorganic ion transport and metabolism	Molecular Function: catalytic activity (GO:0003824);; Molecular Function: ion channel activity (GO:0005216);; Biological Process: metabolic process (GO:0008152);; Cellular Component: plastid (GO:0009536);; Biological Process: cellular process (GO:0009987);; Cellular Component: membrane (GO:0016020);; Biological Process: single-organism transport (GO:0044765);; Molecular Function: organic cyclic c…	--	Chloride channel protein CLC-e OS=Arabidopsis thaliana (Mouse-ear cress) PE=2 SV=2	Chloride channel protein CLC-e GN=TRIUR3_20484 OS=Triticum urartu (Red wild einkorn) PE=4 SV=1	Chloride channel protein CLC-e [Triticum urartu]	Oryza sativa Japonica Group Os01g0704700 (Os01g0704700) mRNA, complete cds
A. comosus var. bracteatus_unigene_Acb_52078	--	--	Cellular Component: mitochondrion (GO:0005739);;	--	Mitochondrial import inner membrane translocase subunit TIM44-2 (Precursor) GN=TIM44-2 OS=Arabidopsis thaliana (Mouse-ear cress) PE=1 SV=1	Uncharacterized protein OS=Musa acuminata subsp. malaccensis (Wild banana) PE=4 SV=1	hypothetical protein SORBIDRAFT_02g043830 [Sorghum bicolor]	Sorghum bicolor hypothetical protein, mRNA
A. comosus var. bracteatus_unigene_Acb_32149	[J]	Translation, ribosomal structure and biogenesis	Biological Process: translation (GO:0006412);;	K03232|1e-37|rcu:RCOM_0783980|elongation factor 1-beta, putative	Elongation factor 1-delta OS=Pimpinella brachycarpa PE=2 SV=3	Uncharacterized protein GN=PRUPE_ppa011177mg OS=Prunus persica (Peach) PE=4 SV=1	probable EFB1-translation elongation factor eEF1beta [Sporisorium reilianum SRZ2]	Nectria haematococca mpVI 77-13-4 hypothetical protein, mRNA
A. comosus var. bracteatus_unigene_Acb_43058	[J]	Translation, ribosomal structure and biogenesis	Molecular Function: structural constituent of ribosome (GO:0003735);; Cellular Component: nucleolus (GO:0005730);; Cellular Component: vacuole (GO:0005773);; Cellular Component: plasma membrane (GO:0005886);; Biological Process: translation (GO:0006412);; Cellular Component: chloroplast envelope (GO:0009941);; Cellular Component: cytosolic large ribosomal subunit (GO:0022625);; Biological Process…	K02866|4e-50|vvi:100262228|hypothetical protein LOC100262228	60S ribosomal protein L10 GN=RPL10 OS=Vitis riparia (Frost grape) PE=2 SV=1	LAMININ RECEPTOR (Fragment) OS=Arabidopsis thaliana (Mouse-ear cress) PE=2 SV=1	PREDICTED: 60S ribosomal protein L10 [Vitis vinifera]	Sorghum bicolor hypothetical protein, mRNA
A. comosus var. bracteatus_unigene_Acb_46617	--	--	--	--	--	--	--	Zea mays LOC100279423 (umc1322), mRNA >gi|219884898|gb|BT054217.1| Zea mays full-length cDNA clone ZM_BFb0175B09 mRNA, complete cds
A. comosus var. bracteatus_unigene_Acb_12342	--	--	--	--	--	Predicted protein GN=MICPUCDRAFT_38733 OS=Micromonas pusilla (strain CCMP1545) PE=4 SV=1	predicted protein [Micromonas pusilla CCMP1545]	--
A. comosus var. bracteatus_unigene_Acb_53089	--	--	Biological Process: response to stress (GO:0006950);; Cellular Component: plastid (GO:0009536);; Biological Process: response to abiotic stimulus (GO:0009628);; Biological Process: cellular metabolic process (GO:0044237);; Biological Process: single-organism transport (GO:0044765);; Biological Process: regulation of biological process (GO:0050789);; Biological Process: response to oxygen-containi…	--	Uncharacterized protein At4g15545 GN=At4g15545 OS=Arabidopsis thaliana (Mouse-ear cress) PE=1 SV=1	Uncharacterized protein GN=PRUPE_ppa008112mg OS=Prunus persica (Peach) PE=4 SV=1	hypothetical protein PRUPE_ppa008112mg [Prunus persica]	PREDICTED: Glycine max uncharacterized LOC100787515 (LOC100787515), miscRNA
A. comosus var. bracteatus_unigene_Acb_47132	[R]	General function prediction only	Molecular Function: DNA binding (GO:0003677);; Molecular Function: DNA-directed DNA polymerase activity (GO:0003887);; Cellular Component: cytoplasm (GO:0005737);; Biological Process: DNA replication (GO:0006260);;	K07053|1e-169|pop:POPTR_797515|hypothetical protein	--	Uncharacterized protein OS=Musa acuminata subsp. malaccensis (Wild banana) PE=4 SV=1	predicted protein [Populus trichocarpa]	TSA: Triticum turgidum UCW_Tt-k35_contig_59687 transcribed RNA sequence
A. comosus var. bracteatus_unigene_Acb_39140	--	--	Molecular Function: transferase activity, transferring glycosyl groups (GO:0016757);;	K13648|1e-119|osa:4332727|Os03g0330000	Probable galacturonosyltransferase 7 GN=T6A23.15 OS=Arabidopsis thaliana (Mouse-ear cress) PE=1 SV=2	Uncharacterized protein OS=Oryza glaberrima (African rice) PE=4 SV=1	hypothetical protein OsI_11412 [Oryza sativa Indica Group]	PREDICTED: Brachypodium distachyon probable galacturonosyltransferase 7-like (LOC100833615), mRNA
A. comosus var. bracteatus_unigene_Acb_35068	--	--	Molecular Function: protein kinase activity (GO:0004672);; Molecular Function: binding (GO:0005488);;	--	Leucine-rich repeat extensin-like protein 5 (Precursor) GN=LRX5 OS=Arabidopsis thaliana (Mouse-ear cress) PE=2 SV=2	Flavonoid glucosyl-transferase GN=UGT73J1 OS=Allium cepa (Onion) PE=2 SV=1	flavonoid glucosyl-transferase [Allium cepa]	--
A. comosus var. bracteatus_unigene_Acb_40998	[O]	Posttranslational modification, protein turnover, chaperones	Molecular Function: ATP binding (GO:0005524);; Biological Process: response to stress (GO:0006950);;	K03283|8e-17|sbi:SORBI_01g039390|hypothetical protein	Heat shock 70 kDa protein GN=HSP70 OS=Zea mays (Maize) PE=3 SV=2	Uncharacterized protein GN=OB03G22520 OS=Oryza brachyantha PE=3 SV=1	PREDICTED: heat shock cognate 70 kDa protein-like [Brachypodium distachyon]	Oryza glaberrima clone OG_BBa0031M22, complete sequence
A. comosus var. bracteatus_unigene_Acb_48933	--	--	Molecular Function: double-stranded DNA binding (GO:0003690);; Molecular Function: sequence-specific DNA binding transcription factor activity (GO:0003700);; Cellular Component: nucleus (GO:0005634);; Biological Process: mRNA export from nucleus (GO:0006406);; Biological Process: positive regulation of cell proliferation (GO:0008284);; Biological Process: response to abscisic acid (GO:0009737);; …	--	Transcription factor HY5 GN=F2I11_150 OS=Arabidopsis thaliana (Mouse-ear cress) PE=1 SV=1	Uncharacterized protein (Fragment) GN=CARUB_v10003520mg OS=Capsella rubella PE=4 SV=1	hypothetical protein CARUB_v10003520mg, partial [Capsella rubella]	TSA: Thlaspi arvense Contig21413 transcribed RNA sequence
A. comosus var. bracteatus_unigene_Acb_52413	[R]	General function prediction only	Cellular Component: intracellular (GO:0005622);; Biological Process: chromatin silencing (GO:0006342);; Biological Process: mRNA metabolic process (GO:0016071);; Biological Process: RNA interference (GO:0016246);; Biological Process: covalent chromatin modification (GO:0016569);; Biological Process: production of small RNA involved in gene silencing by RNA (GO:0070918);; Molecular Function: organ…	K13094|0.0|vvi:100250662|hypothetical protein LOC100250662	Splicing factor U2af large subunit A GN=U2AF65A OS=Triticum aestivum (Wheat) PE=2 SV=1	Uncharacterized protein OS=Musa acuminata subsp. malaccensis (Wild banana) PE=4 SV=1	PREDICTED: uncharacterized protein LOC100250662 [Vitis vinifera]	Oryza sativa Japonica Group Os02g0167500 (Os02g0167500) mRNA, complete cds
A. comosus var. bracteatus_unigene_Acb_50893	[R]	General function prediction only	Biological Process: response to reactive oxygen species (GO:0000302);; Molecular Function: plastid sigma factor activity (GO:0001053);; Molecular Function: DNA binding (GO:0003677);; Molecular Function: sequence-specific DNA binding transcription factor activity (GO:0003700);; Molecular Function: DNA-directed RNA polymerase activity (GO:0003899);; Molecular Function: protein binding (GO:0005515);…	K08869|0.0|rcu:RCOM_1342610|Ubiquinone biosynthesis protein coq-8, putative	Uncharacterized aarF domain-containing protein kinase At1g79600, chloroplastic (Precursor) GN=At1g79600 OS=Arabidopsis thaliana (Mouse-ear cress) PE=1 SV=1	Uncharacterized protein OS=Oryza glaberrima (African rice) PE=4 SV=1	Ubiquinone biosynthesis protein coq-8, putative [Ricinus communis]	Sorghum bicolor hypothetical protein, mRNA
A. comosus var. bracteatus_unigene_Acb_43616	--	--	--	--	Copper transport protein CCH GN=CCH OS=Arabidopsis thaliana (Mouse-ear cress) PE=1 SV=1	Uncharacterized protein GN=F775_23902 OS=Aegilops tauschii (Tausch's goatgrass) PE=4 SV=1	hypothetical protein F775_23902 [Aegilops tauschii]	--
A. comosus var. bracteatus_unigene_Acb_38489	[J]	Translation, ribosomal structure and biogenesis	Molecular Function: structural constituent of ribosome (GO:0003735);; Cellular Component: nucleolus (GO:0005730);; Cellular Component: vacuole (GO:0005773);; Cellular Component: plasma membrane (GO:0005886);; Biological Process: translation (GO:0006412);; Cellular Component: chloroplast (GO:0009507);; Cellular Component: cytosolic large ribosomal subunit (GO:0022625);;	K02880|3e-41|ppp:PHYPADRAFT_177216|hypothetical protein	60S ribosomal protein L17-2 GN=RPL17B OS=Arabidopsis thaliana (Mouse-ear cress) PE=2 SV=2	Ribosomal protein L17 component of cytosolic 80S ribosome and 60S large subunit GN=COCSUDRAFT_24567 OS=Coccomyxa subellipsoidea C-169 PE=3 SV=1	ribosomal protein L17 component of cytosolic 80S ribosome and 60S large subunit [Coccomyxa subellipsoidea C-169]	Tetraselmis striata strain 41.85 60S ribosomal protein L17 mRNA, partial cds
A. comosus var. bracteatus_unigene_Acb_43221	[L]	Replication, recombination and repair	Biological Process: RNA splicing, via endonucleolytic cleavage and ligation (GO:0000394);; Molecular Function: serine-type endopeptidase activity (GO:0004252);; Cellular Component: extracellular region (GO:0005576);; Cellular Component: Golgi apparatus (GO:0005794);; Cellular Component: cytosol (GO:0005829);; Biological Process: proteolysis (GO:0006508);; Biological Process: methionine biosynthet…	--	Subtilisin-like protease (Precursor) GN=K8K14.8 OS=Arabidopsis thaliana (Mouse-ear cress) PE=1 SV=1	Uncharacterized protein OS=Musa acuminata subsp. malaccensis (Wild banana) PE=4 SV=1	hypothetical protein OsJ_31407 [Oryza sativa Japonica Group]	Oryza sativa chromosome 10 BAC OSJNBa0011L09 genomic sequence, complete sequence
A. comosus var. bracteatus_unigene_Acb_51725	--	--	Molecular Function: protein serine/threonine kinase activity (GO:0004674);; Molecular Function: protein binding (GO:0005515);; Molecular Function: ATP binding (GO:0005524);; Biological Process: protein phosphorylation (GO:0006468);; Biological Process: response to light stimulus (GO:0009416);; Cellular Component: plastid (GO:0009536);; Biological Process: response to external stimulus (GO:0009605…	--	Protein kinase PINOID GN=PID OS=Oryza sativa subsp. japonica (Rice) PE=2 SV=1	Barren inflorescence2 GN=bif2 OS=Zea mays (Maize) PE=1 SV=1	barren inflorescence2 [Zea mays]	Sorghum bicolor hypothetical protein, mRNA
A. comosus var. bracteatus_unigene_Acb_37250	--	--	--	--	Vegetative cell wall protein gp1 (Precursor) GN=GP1 OS=Chlamydomonas reinhardtii (Chlamydomonas smithii) PE=2 SV=1	Uncharacterized protein OS=Musa acuminata subsp. malaccensis (Wild banana) PE=4 SV=1	PREDICTED: uncharacterized protein LOC100782874 [Glycine max]	Zea mays hypothetical protein (LOC100384564), mRNA >gi|238005949|gb|BT083657.1| Zea mays full-length cDNA clone ZM_BFb0025O10 mRNA, complete cds
A. comosus var. bracteatus_unigene_Acb_46202	--	--	Cellular Component: cytoplasmic membrane-bounded vesicle (GO:0016023);;	--	Leucine-rich repeat extensin-like protein 6 (Precursor) GN=LRX6 OS=Arabidopsis thaliana (Mouse-ear cress) PE=2 SV=1	Putative uncharacterized protein Sb01g005300 GN=Sb01g005300 OS=Sorghum bicolor (Sorghum) PE=4 SV=1	hypothetical protein SORBIDRAFT_01g005300 [Sorghum bicolor]	Phyllostachys edulis cDNA clone: bphyem201a23, full insert sequence
A. comosus var. bracteatus_unigene_Acb_45338	--	--	Cellular Component: nucleus (GO:0005634);; Biological Process: phosphatidylinositol biosynthetic process (GO:0006661);;	--	--	Uncharacterized protein GN=PRUPE_ppa019589mg OS=Prunus persica (Peach) PE=4 SV=1	hypothetical protein PRUPE_ppa019589mg [Prunus persica]	Zea mays clone 1711560 hypothetical protein mRNA, complete cds
A. comosus var. bracteatus_unigene_Acb_41723	--	--	Molecular Function: catalytic activity (GO:0003824);; Biological Process: metabolic process (GO:0008152);; Cellular Component: membrane (GO:0016020);;	--	Xyloglucan galactosyltransferase KATAMARI1 homolog OS=Oryza sativa subsp. japonica (Rice) PE=2 SV=1	Putative uncharacterized protein Sb01g029520 GN=Sb01g029520 OS=Sorghum bicolor (Sorghum) PE=4 SV=1	hypothetical protein SORBIDRAFT_01g029520 [Sorghum bicolor]	Oryza sativa Japonica Group Os10g0553600 (Os10g0553600) mRNA, complete cds
A. comosus var. bracteatus_unigene_Acb_44874	--	--	Molecular Function: iron ion binding (GO:0005506);; Biological Process: fatty acid metabolic process (GO:0006631);; Molecular Function: electron carrier activity (GO:0009055);; Cellular Component: membrane (GO:0016020);; Molecular Function: alkane 1-monooxygenase activity (GO:0018685);; Molecular Function: oxygen binding (GO:0019825);; Molecular Function: heme binding (GO:0020037);; Biological Pr…	--	Cytochrome P450 86A2 OS=Arabidopsis thaliana (Mouse-ear cress) PE=2 SV=1	Uncharacterized protein GN=OB04G28530 OS=Oryza brachyantha PE=3 SV=1	putative cytochrome P450 superfamily protein [Zea mays]	TSA: Triticum turgidum UCW_Tt-k35_contig_11741 transcribed RNA sequence
A. comosus var. bracteatus_unigene_Acb_43183	--	--	Cellular Component: integral component of peroxisomal membrane (GO:0005779);; Biological Process: pentose-phosphate shunt (GO:0006098);; Biological Process: peroxisome fission (GO:0016559);; Molecular Function: identical protein binding (GO:0042802);;	--	Peroxisomal membrane protein 11-4 OS=Oryza sativa subsp. japonica (Rice) PE=2 SV=2	Putative uncharacterized protein GN=VIT_16s0022g00470 OS=Vitis vinifera (Grape) PE=4 SV=1	PREDICTED: peroxisomal membrane protein 11-4 [Vitis vinifera]	PREDICTED: Brachypodium distachyon peroxisomal membrane protein 11-4-like (LOC100844334), mRNA
A. comosus var. bracteatus_unigene_Acb_49592	--	--	--	--	F-box protein At2g32560 GN=At2g32560 OS=Arabidopsis thaliana (Mouse-ear cress) PE=2 SV=1	Putative uncharacterized protein GN=VIT_06s0009g02700 OS=Vitis vinifera (Grape) PE=4 SV=1	PREDICTED: F-box protein At2g32560-like [Vitis vinifera]	TSA: Salicornia europaea Unigene42229_SeCKS transcribed RNA sequence
A. comosus var. bracteatus_unigene_Acb_49448	--	--	Molecular Function: inorganic phosphate transmembrane transporter activity (GO:0005315);; Cellular Component: plasma membrane (GO:0005886);; Biological Process: glucose catabolic process (GO:0006007);; Biological Process: purine nucleobase transport (GO:0006863);; Biological Process: vacuole organization (GO:0007033);; Cellular Component: plastid (GO:0009536);; Biological Process: embryo sac deve…	--	Glucose-6-phosphate/phosphate translocator 1, chloroplastic (Precursor) GN=GPT1 OS=Arabidopsis thaliana (Mouse-ear cress) PE=2 SV=1	Uncharacterized protein OS=Musa acuminata subsp. malaccensis (Wild banana) PE=4 SV=1	PREDICTED: glucose-6-phosphate/phosphate translocator 1, chloroplastic-like [Vitis vinifera]	Phyllostachys edulis cDNA clone: bphylf040k19, full insert sequence
A. comosus var. bracteatus_unigene_Acb_51594	--	--	--	--	Protein IQ-DOMAIN 1 GN=IQD1 OS=Arabidopsis thaliana (Mouse-ear cress) PE=1 SV=1	Uncharacterized protein OS=Musa acuminata subsp. malaccensis (Wild banana) PE=4 SV=1	calmodulin binding protein, putative [Ricinus communis]	Gossypium hirsutum clone NBRI_GE15000 microsatellite sequence
A. comosus var. bracteatus_unigene_Acb_47241	--	--	Cellular Component: mitochondrion (GO:0005739);; Cellular Component: chloroplast (GO:0009507);;	--	--	Putative uncharacterized protein OSJNBa0078O01.11 GN=LOC_Os10g35770 OS=Oryza sativa subsp. japonica (Rice) PE=4 SV=1	Os10g0501500 [Oryza sativa Japonica Group]	PREDICTED: Setaria italica uncharacterized LOC101765252 (LOC101765252), mRNA
A. comosus var. bracteatus_unigene_Acb_58096	--	--	Biological Process: formation of translation preinitiation complex (GO:0001731);; Molecular Function: translation initiation factor activity (GO:0003743);; Cellular Component: eukaryotic translation initiation factor 3 complex (GO:0005852);; Biological Process: regulation of translational initiation (GO:0006446);; Cellular Component: eukaryotic 43S preinitiation complex (GO:0016282);; Cellular Co…	K03251|1e-11|cre:CHLREDRAFT_181144|EIF3D	Vegetative cell wall protein gp1 (Precursor) GN=GP1 OS=Chlamydomonas reinhardtii (Chlamydomonas smithii) PE=2 SV=1	Eukaryotic translation initiation factor 3 subunit D GN=Solyc02g078120.1 OS=Solanum lycopersicum (Tomato) PE=3 SV=1	hypothetical protein PHSY_004507 [Pseudozyma hubeiensis SY62]	Sporisorium reilianum SRZ2 chromosome 2 complete DNA sequence
A. comosus var. bracteatus_unigene_Acb_35707	--	--	--	--	--	--	--	Vitis vinifera contig VV78X136395.4, whole genome shotgun sequence
A. comosus var. bracteatus_unigene_Acb_51167	[R]	General function prediction only	Molecular Function: acid phosphatase activity (GO:0003993);; Molecular Function: protein serine/threonine phosphatase activity (GO:0004722);; Biological Process: seed germination (GO:0009845);; Biological Process: pollen germination (GO:0009846);; Molecular Function: metal ion binding (GO:0046872);;	--	Purple acid phosphatase 15 (Precursor) GN=T1B9.21 OS=Arabidopsis thaliana (Mouse-ear cress) PE=1 SV=1	Uncharacterized protein OS=Musa acuminata subsp. malaccensis (Wild banana) PE=4 SV=1	predicted protein [Populus trichocarpa]	PREDICTED: Cicer arietinum purple acid phosphatase 15-like (LOC101511447), mRNA
A. comosus var. bracteatus_unigene_Acb_53737	--	--	Molecular Function: monooxygenase activity (GO:0004497);; Molecular Function: oxidoreductase activity, acting on paired donors, with incorporation or reduction of molecular oxygen (GO:0016705);; Molecular Function: metal ion binding (GO:0046872);;	--	Cytochrome P450 93A3 GN=CYP93A3 OS=Glycine max (Soybean) PE=2 SV=1	Cytochrome P450 GN=CYP93A4 OS=Populus trichocarpa (Western balsam poplar) PE=3 SV=1	cytochrome P450 [Populus trichocarpa]	PREDICTED: Brachypodium distachyon cytochrome P450 93A1-like (LOC100823528), mRNA
A. comosus var. bracteatus_unigene_Acb_44344	--	--	--	--	Transcription factor RF2b GN=RF2b OS=Oryza sativa subsp. japonica (Rice) PE=1 SV=1	Uncharacterized protein GN=OB11G13300 OS=Oryza brachyantha PE=4 SV=1	Os12g0162500 [Oryza sativa Japonica Group]	TSA: Triticum turgidum UCW_Tt-k21_contig_17821 transcribed RNA sequence
A. comosus var. bracteatus_unigene_Acb_39021	--	--	--	--	Leucine-rich repeat extensin-like protein 3 (Precursor) GN=LRX3 OS=Arabidopsis thaliana (Mouse-ear cress) PE=1 SV=1	Putative uncharacterized protein (Fragment) GN=VOLCADRAFT_92578 OS=Volvox carteri (Green alga) PE=4 SV=1	hypothetical protein VOLCADRAFT_92578 [Volvox carteri f. nagariensis]	--
A. comosus var. bracteatus_unigene_Acb_52137	[O]	Posttranslational modification, protein turnover, chaperones	Molecular Function: ATP binding (GO:0005524);; Cellular Component: cytosol (GO:0005829);; Cellular Component: plasma membrane (GO:0005886);; Biological Process: rRNA processing (GO:0006364);; Biological Process: protein folding (GO:0006457);; Cellular Component: plasmodesma (GO:0009506);; Molecular Function: unfolded protein binding (GO:0051082);;	K09497|0.0|zma:100272988|hypothetical protein LOC100272988	T-complex protein 1 subunit epsilon GN=At1g24510 OS=Arabidopsis thaliana (Mouse-ear cress) PE=2 SV=1	Uncharacterized protein GN=OB06G26160 OS=Oryza brachyantha PE=3 SV=1	hypothetical protein SORBIDRAFT_02g001450 [Sorghum bicolor]	PREDICTED: Brachypodium distachyon T-complex protein 1 subunit epsilon-like (LOC100830440), mRNA
A. comosus var. bracteatus_unigene_Acb_46863	[IQ]	--	Molecular Function: fatty-acyl-CoA synthase activity (GO:0004321);; Molecular Function: ATP binding (GO:0005524);; Cellular Component: peroxisome (GO:0005777);; Biological Process: jasmonic acid biosynthetic process (GO:0009695);; Molecular Function: 4-coumarate-CoA ligase activity (GO:0016207);; Molecular Function: oxidoreductase activity (GO:0016491);;	K01904|0.0|sbi:SORBI_01g016420|hypothetical protein	4-coumarate--CoA ligase-like 1 GN=4CLL1 OS=Oryza sativa subsp. japonica (Rice) PE=2 SV=2	Uncharacterized protein GN=Si035033m.g OS=Setaria italica (Foxtail millet) PE=4 SV=1	PREDICTED: 4-coumarate--CoA ligase-like 1-like isoform X1 [Setaria italica]	PREDICTED: Brachypodium distachyon 4-coumarate--CoA ligase-like 1-like (LOC100845934), mRNA
A. comosus var. bracteatus_unigene_Acb_36238	[J]	Translation, ribosomal structure and biogenesis	--	--	60S ribosomal protein L35a-4 GN=RPL35AD OS=Arabidopsis thaliana (Mouse-ear cress) PE=3 SV=2	60S ribosomal protein L35Ae isoform 2 GN=Gasu_43860 OS=Galdieria sulphuraria (Red alga) PE=4 SV=1	probable RPL33B-ribosomal protein L35a.e.c15 [Ustilago hordei]	Sporisorium reilianum SRZ2 chromosome 13 complete DNA sequence
A. comosus var. bracteatus_unigene_Acb_52561	--	--	Molecular Function: 1-phosphatidylinositol binding (GO:0005545);; Cellular Component: plasma membrane (GO:0005886);; Cellular Component: clathrin coat (GO:0030118);; Molecular Function: clathrin binding (GO:0030276);; Molecular Function: 2-alkenal reductase [NAD(P)] activity (GO:0032440);; Biological Process: clathrin coat assembly (GO:0048268);; Biological Process: oxidation-reduction process (G…	--	Putative clathrin assembly protein At5g35200 GN=At5g35200 OS=Arabidopsis thaliana (Mouse-ear cress) PE=1 SV=1	Uncharacterized protein OS=Musa acuminata subsp. malaccensis (Wild banana) PE=4 SV=1	hypothetical protein PRUPE_ppa003855mg [Prunus persica]	Oryza sativa Japonica Group Os06g0175500 (Os06g0175500) mRNA, complete cds
A. comosus var. bracteatus_unigene_Acb_53240	--	--	Biological Process: response to stress (GO:0006950);; Biological Process: response to abiotic stimulus (GO:0009628);; Biological Process: cellular metabolic process (GO:0044237);; Biological Process: primary metabolic process (GO:0044238);; Biological Process: organic substance metabolic process (GO:0071704);;	--	Probable phosphoinositide phosphatase SAC9 GN=F24G16.40 OS=Arabidopsis thaliana (Mouse-ear cress) PE=2 SV=1	Uncharacterized protein OS=Musa acuminata subsp. malaccensis (Wild banana) PE=4 SV=1	PREDICTED: probable phosphoinositide phosphatase SAC9-like [Setaria italica]	PREDICTED: Setaria italica probable phosphoinositide phosphatase SAC9-like (LOC101756179), mRNA
A. comosus var. bracteatus_unigene_Acb_53046	--	--	Biological Process: mitotic G2 phase (GO:0000085);; Cellular Component: cytosol (GO:0005829);; Biological Process: mitotic recombination (GO:0006312);; Biological Process: RNA processing (GO:0006396);; Cellular Component: COP9 signalosome (GO:0008180);; Biological Process: embryo sac egg cell differentiation (GO:0009560);; Biological Process: photomorphogenesis (GO:0009640);; Biological Process: …	K12177|1e-125|osa:4344535|Os08g0119000	COP9 signalosome complex subunit 3 GN=F18O22.40 OS=Arabidopsis thaliana (Mouse-ear cress) PE=1 SV=2	Uncharacterized protein OS=Musa acuminata subsp. malaccensis (Wild banana) PE=4 SV=1	Os08g0119000 [Oryza sativa Japonica Group]	Phyllostachys edulis cDNA clone: bphyem204p15, full insert sequence
A. comosus var. bracteatus_unigene_Acb_37596	[S]	Function unknown	--	--	--	Uncharacterized protein GN=PGSC0003DMG400020322 OS=Solanum tuberosum (Potato) PE=4 SV=1	PREDICTED: uncharacterized protein LOC101254515 [Solanum lycopersicum]	TSA: Triticum turgidum UCW_Tt-k35_contig_1427 transcribed RNA sequence
A. comosus var. bracteatus_unigene_Acb_49990	--	--	--	--	F-box protein SKIP14 GN=SKIP14 OS=Arabidopsis thaliana (Mouse-ear cress) PE=1 SV=1	Uncharacterized protein OS=Musa acuminata subsp. malaccensis (Wild banana) PE=4 SV=1	PREDICTED: F-box protein SKIP14 [Vitis vinifera]	--
A. comosus var. bracteatus_unigene_Acb_52369	[H]	Coenzyme transport and metabolism	Biological Process: maltose metabolic process (GO:0000023);; Molecular Function: ferrochelatase activity (GO:0004325);; Biological Process: pentose-phosphate shunt (GO:0006098);; Biological Process: heme biosynthetic process (GO:0006783);; Cellular Component: chloroplast (GO:0009507);; Biological Process: carotenoid biosynthetic process (GO:0016117);; Biological Process: methylglyoxal catabolic p…	K01772|0.0|osa:4338537|Os05g0361200	Ferrochelatase-2, chloroplastic (Precursor) GN=HEMH OS=Oryza sativa subsp. indica (Rice) PE=2 SV=2	Ferrochelatase OS=Oryza glaberrima (African rice) PE=3 SV=1	ferrochelatase [Oryza sativa]	Phyllostachys edulis cDNA clone: bphylf061i10, full insert sequence
A. comosus var. bracteatus_unigene_Acb_55555	--	--	--	--	--	--	--	Phoenix dactylifera mitochondrion, complete genome
A. comosus var. bracteatus_unigene_Acb_41564	--	--	Biological Process: fatty acid beta-oxidation (GO:0006635);; Cellular Component: cytoplasmic membrane-bounded vesicle (GO:0016023);; Biological Process: protein import into peroxisome matrix (GO:0016558);;	--	Leucine-rich repeat extensin-like protein 5 (Precursor) GN=LRX5 OS=Arabidopsis thaliana (Mouse-ear cress) PE=2 SV=2	Uncharacterized protein GN=PRUPE_ppa012688mg OS=Prunus persica (Peach) PE=4 SV=1	hypothetical protein PRUPE_ppa012688mg [Prunus persica]	Oryza sativa (indica cultivar-group) cDNA clone:OSIGCEA035H23, full insert sequence
A. comosus var. bracteatus_unigene_Acb_46703	--	--	Molecular Function: sequence-specific DNA binding transcription factor activity (GO:0003700);; Biological Process: regulation of transcription, DNA-templated (GO:0006355);; Cellular Component: Piccolo NuA4 histone acetyltransferase complex (GO:0032777);;	K11322|4e-48|vvi:100264813|hypothetical protein LOC100264813	--	Putative uncharacterized protein GN=VIT_07s0130g00510 OS=Vitis vinifera (Grape) PE=4 SV=1	PREDICTED: uncharacterized LOC101217797 [Cucumis sativus]	Sorghum bicolor hypothetical protein, mRNA
A. comosus var. bracteatus_unigene_Acb_36977	--	--	--	--	--	Uncharacterized protein OS=Glycine max (Soybean) PE=4 SV=1	Serine-rich protein-related, putative [Theobroma cacao]	--
A. comosus var. bracteatus_unigene_Acb_33509	[H]	Coenzyme transport and metabolism	--	--	Acidic leucine-rich nuclear phosphoprotein 32-related protein 2 OS=Oryza sativa subsp. japonica (Rice) PE=2 SV=1	Uncharacterized protein OS=Musa acuminata subsp. malaccensis (Wild banana) PE=4 SV=1	Os04g0511700 [Oryza sativa Japonica Group]	Arthroderma gypseum CBS 118893 hypothetical protein (MGYG_03911) mRNA, complete cds
A. comosus var. bracteatus_unigene_Acb_50030	[D]	Cell cycle control, cell division, chromosome partitioning	Molecular Function: phosphopantetheine binding (GO:0031177);;	--	Auxilin-related protein 2 GN=At4g12770 OS=Arabidopsis thaliana (Mouse-ear cress) PE=1 SV=1	Uncharacterized protein OS=Musa acuminata subsp. malaccensis (Wild banana) PE=4 SV=1	predicted protein [Populus trichocarpa]	Sorghum bicolor hypothetical protein, mRNA
A. comosus var. bracteatus_unigene_Acb_5693	--	--	--	--	--	--	hypothetical protein CTHT_0047050 [Chaetomium thermophilum var. thermophilum DSM 1495]	--
A. comosus var. bracteatus_unigene_Acb_2857	--	--	Cellular Component: plasma membrane (GO:0005886);; Biological Process: carbohydrate metabolic process (GO:0005975);; Cellular Component: fungal-type cell wall (GO:0009277);; Cellular Component: anchored component of membrane (GO:0031225);; Biological Process: fungal-type cell wall organization (GO:0031505);; Molecular Function: 1,3-beta-glucanosyltransferase activity (GO:0042124);;	--	--	Uncharacterized protein OS=Zea mays (Maize) PE=2 SV=1	1,3-beta-glucanosyltransferase Gel2 [Talaromyces marneffei ATCC 18224]	Penicillium marneffei ATCC 18224 1,3-beta-glucanosyltransferase Gel2, mRNA
A. comosus var. bracteatus_unigene_Acb_43330	--	--	--	--	--	Uncharacterized protein OS=Musa acuminata subsp. malaccensis (Wild banana) PE=4 SV=1	--	--
A. comosus var. bracteatus_unigene_Acb_50146	[LKJ]	--	Molecular Function: RNA binding (GO:0003723);; Molecular Function: ATP binding (GO:0005524);; Molecular Function: ATP-dependent helicase activity (GO:0008026);; Cellular Component: plastid (GO:0009536);;	--	DEAD-box ATP-dependent RNA helicase 13 OS=Oryza sativa subsp. japonica (Rice) PE=2 SV=2	Uncharacterized protein GN=OB04G25500 OS=Oryza brachyantha PE=3 SV=1	hypothetical protein OsJ_15428 [Oryza sativa Japonica Group]	PREDICTED: Vitis vinifera DEAD-box ATP-dependent RNA helicase 13-like (LOC100261404), mRNA
A. comosus var. bracteatus_unigene_Acb_57786	--	--	Molecular Function: nucleic acid binding (GO:0003676);; Cellular Component: Golgi apparatus (GO:0005794);; Biological Process: microtubule nucleation (GO:0007020);; Molecular Function: zinc ion binding (GO:0008270);; Cellular Component: integral component of membrane (GO:0016021);; Cellular Component: cytoplasmic membrane-bounded vesicle (GO:0016023);;	--	--	Uncharacterized protein GN=PGSC0003DMG400022887 OS=Solanum tuberosum (Potato) PE=4 SV=1	Lung seven transmembrane receptor family protein isoform 5 [Theobroma cacao]	PREDICTED: Setaria italica transmembrane protein 87B-like (LOC101758182), mRNA
A. comosus var. bracteatus_unigene_Acb_50310	--	--	Biological Process: protein targeting to vacuole (GO:0006623);; Biological Process: gravitropism (GO:0009630);; Cellular Component: clathrin vesicle coat (GO:0030125);; Cellular Component: clathrin adaptor complex (GO:0030131);; Biological Process: cellulose biosynthetic process (GO:0030244);; Biological Process: Golgi vesicle transport (GO:0048193);;	K12398|0.0|osa:4338648|Os05g0383100	--	Uncharacterized protein OS=Musa acuminata subsp. malaccensis (Wild banana) PE=4 SV=1	Os05g0383100 [Oryza sativa Japonica Group]	Ricinus communis clathrin coat adaptor ap3 medium chain, putative, mRNA
A. comosus var. bracteatus_unigene_Acb_46915	[RTKL]	--	Molecular Function: protein kinase activity (GO:0004672);; Molecular Function: ATP binding (GO:0005524);; Cellular Component: plasma membrane (GO:0005886);; Biological Process: protein phosphorylation (GO:0006468);; Cellular Component: plasmodesma (GO:0009506);; Biological Process: brassinosteroid mediated signaling pathway (GO:0009742);;	--	Probable serine/threonine-protein kinase At5g41260 GN=At5g41260 OS=Arabidopsis thaliana (Mouse-ear cress) PE=1 SV=1	Uncharacterized protein OS=Musa acuminata subsp. malaccensis (Wild banana) PE=4 SV=1	hypothetical protein OsJ_16683 [Oryza sativa Japonica Group]	Oryza sativa Japonica Group cDNA clone:J033044N06, full insert sequence
A. comosus var. bracteatus_unigene_Acb_20905	--	--	Molecular Function: protein serine/threonine kinase activity (GO:0004674);; Molecular Function: ATP binding (GO:0005524);; Biological Process: protein phosphorylation (GO:0006468);; Biological Process: response to stress (GO:0006950);;	--	Serine/threonine-protein kinase GN=PUB51 OS=Arabidopsis thaliana (Mouse-ear cress) PE=2 SV=2	Uncharacterized protein GN=ZEAMMB73_610022 OS=Zea mays (Maize) PE=4 SV=1	putative protein kinase superfamily protein [Zea mays]	Oryza sativa Japonica Group Os02g0218400 (Os02g0218400) mRNA, complete cds >gi|32978971|dbj|AK068947.1| Oryza sativa Japonica Group cDNA clone:J023001A13, full insert sequence
A. comosus var. bracteatus_unigene_Acb_39851	--	--	Biological Process: carbohydrate metabolic process (GO:0005975);; Cellular Component: cytoplasmic membrane-bounded vesicle (GO:0016023);; Molecular Function: transferase activity, transferring glycosyl groups (GO:0016757);; Molecular Function: hydrolase activity (GO:0016787);; Biological Process: reproductive structure development (GO:0048608);;	--	Probable xyloglucan endotransglucosylase/hydrolase protein 28 (Precursor) OS=Arabidopsis thaliana (Mouse-ear cress) PE=2 SV=1	Uncharacterized protein GN=OB10G10720 OS=Oryza brachyantha PE=4 SV=1	predicted protein [Hordeum vulgare subsp. vulgare]	Phyllostachys edulis cDNA clone: bphylf038b04, full insert sequence
A. comosus var. bracteatus_unigene_Acb_49076	[O]	Posttranslational modification, protein turnover, chaperones	Biological Process: protein folding (GO:0006457);; Molecular Function: unfolded protein binding (GO:0051082);;	--	Chaperone protein dnaJ 3 (Precursor) GN=F26G5.60 OS=Arabidopsis thaliana (Mouse-ear cress) PE=2 SV=2	DnaJ-like protein GN=DNAJ OS=Musa acuminata AAA Group (dessert banana) PE=2 SV=1	DnaJ-like protein [Musa acuminata AAA Group]	Sorghum bicolor hypothetical protein, mRNA
A. comosus var. bracteatus_unigene_Acb_41645	--	--	Molecular Function: protein kinase activity (GO:0004672);; Molecular Function: ATP binding (GO:0005524);; Cellular Component: plasma membrane (GO:0005886);; Biological Process: protein phosphorylation (GO:0006468);; Cellular Component: plastid (GO:0009536);;	--	Protein kinase 2A, chloroplastic (Precursor) GN=APK2A OS=Arabidopsis thaliana (Mouse-ear cress) PE=2 SV=1	Putative uncharacterized protein P0474F11.3 GN=Os02g0819600 OS=Oryza sativa subsp. japonica (Rice) PE=4 SV=1	Os02g0819600 [Oryza sativa Japonica Group]	Ricinus communis Protein kinase APK1A, chloroplast precursor, putative, mRNA
A. comosus var. bracteatus_unigene_Acb_50740	--	--	--	--	--	Uncharacterized protein OS=Musa acuminata subsp. malaccensis (Wild banana) PE=4 SV=1	predicted protein [Hordeum vulgare subsp. vulgare]	--
A. comosus var. bracteatus_unigene_Acb_55771	[P]	Inorganic ion transport and metabolism	Molecular Function: calcium-transporting ATPase activity (GO:0005388);; Molecular Function: calmodulin binding (GO:0005516);; Molecular Function: ATP binding (GO:0005524);; Cellular Component: plasma membrane (GO:0005886);; Cellular Component: chloroplast (GO:0009507);; Biological Process: response to nematode (GO:0009624);; Biological Process: response to salt stress (GO:0009651);; Cellular Comp…	K01537|3e-31|vvi:100246545|hypothetical protein LOC100246545	Probable calcium-transporting ATPase 5, plasma membrane-type OS=Oryza sativa subsp. japonica (Rice) PE=2 SV=1	Putative uncharacterized protein GN=VITISV_007276 OS=Vitis vinifera (Grape) PE=3 SV=1	unnamed protein product [Vitis vinifera]	Medicago truncatula type IIB calcium ATPase (MCA3) mRNA, complete cds
A. comosus var. bracteatus_unigene_Acb_28493	--	--	Cellular Component: mitochondrion (GO:0005739);; Biological Process: metabolic process (GO:0008152);; Molecular Function: anthocyanidin 3-O-glucosyltransferase activity (GO:0047213);; Molecular Function: trans-zeatin O-beta-D-glucosyltransferase activity (GO:0050403);; Molecular Function: cis-zeatin O-beta-D-glucosyltransferase activity (GO:0050502);;	--	UDP-glycosyltransferase 85A2 GN=UGT85A2 OS=Arabidopsis thaliana (Mouse-ear cress) PE=2 SV=1	Cytokinin-O-glucosyltransferase 2 OS=Zea mays (Maize) PE=2 SV=1	TPA: cytokinin-O-glucosyltransferase 2 [Zea mays]	--
A. comosus var. bracteatus_unigene_Acb_48942	[S]	Function unknown	Molecular Function: ATP binding (GO:0005524);; Cellular Component: chloroplast (GO:0009507);; Molecular Function: kinase activity (GO:0016301);;	K09773|0.0|osa:4343450|Os07g0530600	Probable pyruvate, phosphate dikinase regulatory protein, chloroplastic (Precursor) OS=Oryza sativa subsp. japonica (Rice) PE=2 SV=2	Uncharacterized protein OS=Oryza glaberrima (African rice) PE=3 SV=1	putative ATP/GTP-binding protein [Oryza sativa Japonica Group]	Sorghum bicolor hypothetical protein, mRNA
A. comosus var. bracteatus_unigene_Acb_40096	--	--	Molecular Function: phospholipid binding (GO:0005543);; Cellular Component: plasma membrane (GO:0005886);; Cellular Component: cell cortex (GO:0005938);; Biological Process: cortical protein anchoring (GO:0032065);; Molecular Function: metal ion binding (GO:0046872);;	--	--	Uncharacterized protein OS=Musa acuminata subsp. malaccensis (Wild banana) PE=4 SV=1	hypothetical protein PRUPE_ppa020628mg [Prunus persica]	PREDICTED: Solanum lycopersicum uncharacterized LOC101262813 (LOC101262813), mRNA
A. comosus var. bracteatus_unigene_Acb_39127	--	--	Biological Process: amino acid transmembrane transport (GO:0003333);; Cellular Component: vacuole (GO:0005773);; Biological Process: response to cold (GO:0009409);; Biological Process: response to wounding (GO:0009611);; Cellular Component: chloroplast outer membrane (GO:0009707);; Biological Process: response to sucrose (GO:0009744);; Biological Process: response to glucose (GO:0009749);; Biolog…	--	Outer envelope pore protein 16, chloroplastic GN=OEP16 OS=Pisum sativum (Garden pea) PE=1 SV=1	Uncharacterized protein OS=Musa acuminata subsp. malaccensis (Wild banana) PE=4 SV=1	Os05g0111200 [Oryza sativa Japonica Group]	PREDICTED: Setaria italica outer envelope pore protein 16, chloroplastic-like (LOC101771583), mRNA
A. comosus var. bracteatus_unigene_Acb_50149	[S]	Function unknown	Biological Process: stem vascular tissue pattern formation (GO:0010222);;	--	--	Uncharacterized protein GN=OB05G31120 OS=Oryza brachyantha PE=4 SV=1	Os05g0529000 [Oryza sativa Japonica Group]	Phyllostachys edulis cDNA clone: bphyem117f13, full insert sequence
A. comosus var. bracteatus_unigene_Acb_39391	--	--	Molecular Function: serine-type endopeptidase activity (GO:0004252);; Molecular Function: protein serine/threonine kinase activity (GO:0004674);; Molecular Function: ATP binding (GO:0005524);; Cellular Component: plasma membrane (GO:0005886);; Biological Process: protein phosphorylation (GO:0006468);; Biological Process: proteolysis (GO:0006508);; Cellular Component: cytoplasmic membrane-bounded …	--	--	Uncharacterized protein OS=Musa acuminata subsp. malaccensis (Wild banana) PE=4 SV=1	hypothetical protein kinase [Musa acuminata]	--
A. comosus var. bracteatus_unigene_Acb_44443	--	--	--	--	Protein transport protein Sec24-like CEF GN=CEF OS=Arabidopsis thaliana (Mouse-ear cress) PE=2 SV=3	Uncharacterized protein (Fragment) OS=Hordeum vulgare var. distichum (Two-rowed barley) PE=4 SV=1	PREDICTED: uncharacterized protein LOC100821912 [Brachypodium distachyon]	--
A. comosus var. bracteatus_unigene_Acb_52158	--	--	--	--	--	Uncharacterized protein OS=Musa acuminata subsp. malaccensis (Wild banana) PE=4 SV=1	Os09g0514700 [Oryza sativa Japonica Group]	--
A. comosus var. bracteatus_unigene_Acb_21539	[J]	Translation, ribosomal structure and biogenesis	Molecular Function: structural constituent of ribosome (GO:0003735);; Cellular Component: nucleolus (GO:0005730);; Cellular Component: vacuole (GO:0005773);; Cellular Component: plasma membrane (GO:0005886);; Biological Process: translation (GO:0006412);; Molecular Function: 5S rRNA binding (GO:0008097);; Biological Process: cell proliferation (GO:0008283);; Cellular Component: chloroplast (GO:00…	K02932|4e-42|olu:OSTLU_51384|RPL5B	60S ribosomal protein L5 GN=RPL5 OS=Dunaliella salina (Green alga) PE=2 SV=1	60S ribosomal protein L5 GN=COCSUDRAFT_54775 OS=Coccomyxa subellipsoidea C-169 PE=3 SV=1	60S ribosomal protein L5 [Coccomyxa subellipsoidea C-169]	Physcomitrella patens subsp. patens predicted protein (PHYPADRAFT_226607) mRNA, complete cds
A. comosus var. bracteatus_unigene_Acb_52909	[RTKL]	--	Molecular Function: nucleotide binding (GO:0000166);; Molecular Function: protein kinase activity (GO:0004672);; Biological Process: cellular protein modification process (GO:0006464);; Biological Process: phosphorylation (GO:0016310);;	--	Serine/threonine-protein kinase GN=PUB33 OS=Arabidopsis thaliana (Mouse-ear cress) PE=2 SV=2	U-box domain-containing protein 33 GN=F775_23484 OS=Aegilops tauschii (Tausch's goatgrass) PE=4 SV=1	PREDICTED: U-box domain-containing protein 33-like isoform X3 [Setaria italica]	--
A. comosus var. bracteatus_unigene_Acb_46306	--	--	Molecular Function: single-stranded DNA binding (GO:0003697);; Molecular Function: sequence-specific DNA binding transcription factor activity (GO:0003700);; Cellular Component: nucleus (GO:0005634);; Biological Process: DNA repair (GO:0006281);; Cellular Component: chloroplast (GO:0009507);; Cellular Component: plastid chromosome (GO:0009508);; Biological Process: negative regulation of telomere…	--	Single-stranded DNA-binding protein WHY1, chloroplastic (Precursor) GN=WHY1 OS=Solanum tuberosum (Potato) PE=1 SV=1	Uncharacterized protein OS=Musa acuminata subsp. malaccensis (Wild banana) PE=4 SV=1	PREDICTED: uncharacterized protein LOC100253653 [Vitis vinifera]	PREDICTED: Glycine max uncharacterized protein LOC100804480 (LOC100804480), mRNA
A. comosus var. bracteatus_unigene_Acb_26783	--	--	--	--	--	Putative uncharacterized protein OS=Vitis vinifera (Grape) PE=4 SV=1	PREDICTED: uncharacterized protein LOC100855263 [Vitis vinifera]	--
A. comosus var. bracteatus_unigene_Acb_54017	[O]	Posttranslational modification, protein turnover, chaperones	Cellular Component: mitochondrion (GO:0005739);; Molecular Function: transferase activity, transferring glycosyl groups (GO:0016757);;	--	UDP-glycosyltransferase 90A1 GN=UGT90A1 OS=Arabidopsis thaliana (Mouse-ear cress) PE=2 SV=1	Uncharacterized protein GN=Si006359m.g OS=Setaria italica (Foxtail millet) PE=3 SV=1	PREDICTED: UDP-glycosyltransferase 90A1-like [Setaria italica]	Sorghum bicolor hypothetical protein, mRNA
A. comosus var. bracteatus_unigene_Acb_3486	--	--	--	--	--	--	--	Oryza sativa microsatellite MRG6162 containing (ATAC)X17, closest to marker L655, genomic sequence
A. comosus var. bracteatus_unigene_Acb_43759	--	--	--	--	--	Uncharacterized protein GN=Si005538m.g OS=Setaria italica (Foxtail millet) PE=4 SV=1	hypothetical protein OsJ_03957 [Oryza sativa Japonica Group]	PREDICTED: Setaria italica uncharacterized LOC101774323 (LOC101774323), mRNA
A. comosus var. bracteatus_unigene_Acb_33045	--	--	Cellular Component: condensin complex (GO:0000796);; Biological Process: mitotic chromosome condensation (GO:0007076);; Biological Process: response to heat (GO:0009408);; Cellular Component: plasmodesma (GO:0009506);; Cellular Component: plastid (GO:0009536);; Biological Process: embryo development ending in seed dormancy (GO:0009793);;	--	--	Os06g0256100 protein GN=P0624H09.6 OS=Oryza sativa subsp. japonica (Rice) PE=4 SV=1	Os06g0256100 [Oryza sativa Japonica Group]	--
A. comosus var. bracteatus_unigene_Acb_44705	--	--	--	--	--	Uncharacterized protein OS=Musa acuminata subsp. malaccensis (Wild banana) PE=4 SV=1	PREDICTED: nuclear transcription factor Y subunit A-10-like isoform 3 [Brachypodium distachyon]	--
A. comosus var. bracteatus_unigene_Acb_42065	[J]	Translation, ribosomal structure and biogenesis	Biological Process: ribosomal small subunit assembly (GO:0000028);; Molecular Function: structural constituent of ribosome (GO:0003735);; Biological Process: translation (GO:0006412);; Cellular Component: cytosolic small ribosomal subunit (GO:0022627);;	K02998|2e-70|ppp:PHYPADRAFT_46426|hypothetical protein	40S ribosomal protein SA GN=LRP OS=Brassica napus (Rape) PE=2 SV=1	40S ribosomal protein SA OS=Hordeum vulgare var. distichum (Two-rowed barley) PE=2 SV=1	hypothetical protein BAUCODRAFT_62104 [Baudoinia compniacensis UAMH 10762]	Phaeosphaeria nodorum SN15 hypothetical protein partial mRNA
A. comosus var. bracteatus_unigene_Acb_47240	--	--	Biological Process: cellular process (GO:0009987);; Biological Process: single-organism process (GO:0044699);;	--	--	Putative uncharacterized protein GN=VIT_04s0008g02550 OS=Vitis vinifera (Grape) PE=2 SV=1	Uncharacterized protein isoform 1 [Theobroma cacao]	TSA: Jatropha curcas Unigene9499_JC-CK_1A transcribed RNA sequence
A. comosus var. bracteatus_unigene_Acb_57715	[R]	General function prediction only	Molecular Function: metalloendopeptidase activity (GO:0004222);; Biological Process: generation of precursor metabolites and energy (GO:0006091);; Biological Process: proteolysis (GO:0006508);; Biological Process: protein processing involved in protein targeting to mitochondrion (GO:0006627);; Molecular Function: ubiquinol-cytochrome-c reductase activity (GO:0008121);; Cellular Component: mitocho…	K01412|2e-13|vvi:100259477|hypothetical protein LOC100259477	Probable mitochondrial-processing peptidase subunit beta (Precursor) GN=At3g02090 OS=Arabidopsis thaliana (Mouse-ear cress) PE=1 SV=2	Predicted protein OS=Hordeum vulgare var. distichum (Two-rowed barley) PE=2 SV=1	mitochondrial processing peptidase beta subunit, putative [Talaromyces marneffei ATCC 18224]	Penicillium marneffei ATCC 18224 mitochondrial processing peptidase beta subunit, putative, mRNA
A. comosus var. bracteatus_unigene_Acb_45126	[O]	Posttranslational modification, protein turnover, chaperones	Molecular Function: glutathione transferase activity (GO:0004364);;	K00799|1e-110|sbi:SORBI_01g047970|hypothetical protein	Glutathione S-transferase F8, chloroplastic (Precursor) GN=F17A22.12 OS=Arabidopsis thaliana (Mouse-ear cress) PE=2 SV=3	Uncharacterized protein OS=Musa acuminata subsp. malaccensis (Wild banana) PE=3 SV=1	PREDICTED: glutathione S-transferase F11-like [Setaria italica]	Oryza sativa Japonica Group Os03g0135300 (Os03g0135300) mRNA, complete cds
A. comosus var. bracteatus_unigene_Acb_50439	--	--	--	--	Formin-like protein 5 GN=P0453E05.107 OS=Oryza sativa subsp. japonica (Rice) PE=2 SV=2	Uncharacterized protein OS=Musa acuminata subsp. malaccensis (Wild banana) PE=4 SV=1	hypothetical protein PRUPE_ppa000474mg [Prunus persica]	--
A. comosus var. bracteatus_unigene_Acb_47760	[R]	General function prediction only	Molecular Function: nucleotide binding (GO:0000166);; Molecular Function: RNA binding (GO:0003723);; Cellular Component: nucleus (GO:0005634);; Biological Process: mRNA processing (GO:0006397);; Biological Process: RNA splicing (GO:0008380);;	K12837|0.0|vvi:100241076|hypothetical protein LOC100241076	Splicing factor U2af large subunit B GN=U2AF65B OS=Nicotiana plumbaginifolia (Leadwort-leaved tobacco) PE=2 SV=1	Uncharacterized protein OS=Musa acuminata subsp. malaccensis (Wild banana) PE=4 SV=1	PREDICTED: splicing factor U2af large subunit B-like [Cucumis sativus]	PREDICTED: Setaria italica splicing factor U2af large subunit A-like (LOC101757002), mRNA
A. comosus var. bracteatus_unigene_Acb_42192	--	--	Molecular Function: C-8 sterol isomerase activity (GO:0000247);; Cellular Component: endoplasmic reticulum membrane (GO:0005789);; Cellular Component: plasma membrane (GO:0005886);; Biological Process: acetyl-CoA metabolic process (GO:0006084);; Cellular Component: integral component of membrane (GO:0016021);; Biological Process: sterol biosynthetic process (GO:0016126);; Biological Process: bras…	K01824|1e-116|pop:POPTR_554665|hypothetical protein	Probable 3-beta-hydroxysteroid-Delta(8),Delta(7)-isomerase OS=Oryza sativa subsp. japonica (Rice) PE=2 SV=1	Uncharacterized protein OS=Musa acuminata subsp. malaccensis (Wild banana) PE=4 SV=1	predicted protein [Populus trichocarpa]	Phyllostachys edulis cDNA clone: bphyst022g06, full insert sequence
A. comosus var. bracteatus_unigene_Acb_2034	--	--	--	--	--	Transposon protein, putative, CACTA, En/Spm sub-class, expressed GN=OSJNBb0052C09.4 OS=Oryza sativa subsp. japonica (Rice) PE=4 SV=1	PREDICTED: uncharacterized protein LOC101515206 [Cicer arietinum]	Lotus japonicus genomic DNA, chromosome 3, clone: LjT09L18, TM0159, complete sequence
A. comosus var. bracteatus_unigene_Acb_58359	--	--	Cellular Component: vacuolar membrane (GO:0005774);;	--	--	Uncharacterized protein OS=Musa acuminata subsp. malaccensis (Wild banana) PE=4 SV=1	hypothetical protein F775_01789 [Aegilops tauschii]	--
A. comosus var. bracteatus_unigene_Acb_30490	[C]	Energy production and conversion	Molecular Function: ATP binding (GO:0005524);; Cellular Component: mitochondrial proton-transporting ATP synthase, catalytic core (GO:0005754);; Cellular Component: plasma membrane (GO:0005886);; Biological Process: ATP catabolic process (GO:0006200);; Cellular Component: cell surface (GO:0009986);; Biological Process: ATP synthesis coupled proton transport (GO:0015986);; Biological Process: ATP …	K02132|4e-35|zma:100273100|hypothetical protein LOC100273100	ATP synthase subunit alpha, mitochondrial GN=ATPA OS=Marchantia polymorpha (Liverwort) PE=3 SV=2	ATP synthase subunit alpha OS=Zea mays (Maize) PE=2 SV=1	hypothetical protein FG01079.1 [Fusarium graminearum PH-1]	Penicillium marneffei ATCC 18224 mitochondrial F1 ATPase subunit alpha, putative, mRNA
A. comosus var. bracteatus_unigene_Acb_52210	--	--	--	--	Putative nuclear matrix constituent protein 1-like protein GN=At5g65770 OS=Arabidopsis thaliana (Mouse-ear cress) PE=2 SV=1	Uncharacterized protein GN=Solyc00g020540.1 OS=Solanum lycopersicum (Tomato) PE=4 SV=1	PREDICTED: uncharacterized protein LOC101301378 [Fragaria vesca subsp. vesca]	--
A. comosus var. bracteatus_unigene_Acb_49812	--	--	--	--	Formin-like protein 14 GN=FH14 OS=Arabidopsis thaliana (Mouse-ear cress) PE=3 SV=3	Uncharacterized protein OS=Musa acuminata subsp. malaccensis (Wild banana) PE=4 SV=1	PREDICTED: regulation of nuclear pre-mRNA domain-containing protein 1B-like [Setaria italica]	Ricinus communis conserved hypothetical protein, mRNA
A. comosus var. bracteatus_unigene_Acb_40528	--	--	--	--	Protein LONGIFOLIA 1 GN=T20K14.190 OS=Arabidopsis thaliana (Mouse-ear cress) PE=1 SV=1	Uncharacterized protein GN=Si028771m.g OS=Setaria italica (Foxtail millet) PE=4 SV=1	PREDICTED: protein LONGIFOLIA 2-like [Setaria italica]	--
A. comosus var. bracteatus_unigene_Acb_52862	[K]	Transcription	Molecular Function: DNA binding (GO:0003677);; Molecular Function: DNA-directed RNA polymerase activity (GO:0003899);; Biological Process: transcription, DNA-templated (GO:0006351);; Biological Process: embryo sac egg cell differentiation (GO:0009560);; Molecular Function: ribonucleoside binding (GO:0032549);;	K03021|0.0|osa:4333066|Os03g0403100	DNA-directed RNA polymerase II subunit RPB2 GN=RPB2 OS=Solanum lycopersicum (Tomato) PE=2 SV=1	DNA-directed RNA polymerase OS=Musa acuminata subsp. malaccensis (Wild banana) PE=3 SV=1	PREDICTED: DNA-directed RNA polymerase III subunit rpc2-like isoform X1 [Setaria italica]	PREDICTED: Setaria italica DNA-directed RNA polymerase III subunit rpc2-like (LOC101762596), transcript variant X1, mRNA
A. comosus var. bracteatus_unigene_Acb_50972	[O]	Posttranslational modification, protein turnover, chaperones	Molecular Function: transferase activity (GO:0016740);;	K14050|1e-133|sbi:SORBI_10g027180|hypothetical protein	Protein farnesyltransferase/geranylgeranyltransferase type-1 subunit alpha GN=FTA OS=Arabidopsis thaliana (Mouse-ear cress) PE=1 SV=2	Uncharacterized protein GN=BRADI1G32580 OS=Brachypodium distachyon (Purple false brome) PE=4 SV=1	PREDICTED: uncharacterized protein LOC100838450 [Brachypodium distachyon]	Oryza sativa Japonica Group Os06g0677500 (Os06g0677500) mRNA, complete cds
A. comosus var. bracteatus_unigene_Acb_39991	[J]	Translation, ribosomal structure and biogenesis	--	--	F-box/kelch-repeat protein OR23 GN=OR23 OS=Arabidopsis thaliana (Mouse-ear cress) PE=2 SV=1	Uncharacterized protein OS=Musa acuminata subsp. malaccensis (Wild banana) PE=4 SV=1	PREDICTED: F-box/kelch-repeat protein OR23-like [Setaria italica]	Oryza sativa Japonica Group Os02g0316200 (Os02g0316200) mRNA, complete cds
A. comosus var. bracteatus_unigene_Acb_37138	[D]	Cell cycle control, cell division, chromosome partitioning	--	--	Formin-like protein 5 GN=P0453E05.107 OS=Oryza sativa subsp. japonica (Rice) PE=2 SV=2	Uncharacterized protein OS=Musa acuminata subsp. malaccensis (Wild banana) PE=4 SV=1	hypothetical protein PRUPE_ppa005287mg [Prunus persica]	PREDICTED: Setaria italica uncharacterized LOC101763637 (LOC101763637), mRNA
A. comosus var. bracteatus_unigene_Acb_52406	--	--	--	--	--	--	--	Vitis vinifera contig VV78X060364.26, whole genome shotgun sequence
A. comosus var. bracteatus_unigene_Acb_48827	[LKJ]	--	Molecular Function: nucleic acid binding (GO:0003676);; Molecular Function: ATP binding (GO:0005524);; Cellular Component: nucleus (GO:0005634);; Molecular Function: ATP-dependent helicase activity (GO:0008026);; Biological Process: pyrimidine ribonucleotide biosynthetic process (GO:0009220);;	--	DEAD-box ATP-dependent RNA helicase 10 GN=RH10 OS=Arabidopsis thaliana (Mouse-ear cress) PE=2 SV=2	Uncharacterized protein OS=Musa acuminata subsp. malaccensis (Wild banana) PE=3 SV=1	PREDICTED: DEAD-box ATP-dependent RNA helicase 10-like [Cucumis sativus]	Arabidopsis thaliana DEAD-box ATP-dependent RNA helicase 10 mRNA, complete cds
A. comosus var. bracteatus_unigene_Acb_48950	[KAD]	--	--	K09422|1e-162|vvi:100256181|hypothetical protein LOC100256181	Myb-related protein 3R-1 GN=MYB3R-1 OS=Arabidopsis thaliana (Mouse-ear cress) PE=2 SV=1	Uncharacterized protein OS=Musa acuminata subsp. malaccensis (Wild banana) PE=4 SV=1	hypothetical protein PRUPE_ppa003208mg [Prunus persica]	PREDICTED: Brachypodium distachyon uncharacterized LOC100843336 (LOC100843336), miscRNA
A. comosus var. bracteatus_unigene_Acb_41237	--	--	--	--	Formin-like protein 7 OS=Oryza sativa subsp. japonica (Rice) PE=2 SV=2	Pathogenesis-related protein 1-like protein GN=VOLCADRAFT_127358 OS=Volvox carteri (Green alga) PE=4 SV=1	pathogenesis-related protein 1-like protein [Volvox carteri f. nagariensis]	--
A. comosus var. bracteatus_unigene_Acb_51417	[F]	Nucleotide transport and metabolism	Cellular Component: cell wall (GO:0005618);; Cellular Component: mitochondrion (GO:0005739);; Molecular Function: hydrolase activity (GO:0016787);;	--	Uridine nucleosidase 1 GN=URH1 OS=Arabidopsis thaliana (Mouse-ear cress) PE=1 SV=2	Predicted protein OS=Hordeum vulgare var. distichum (Two-rowed barley) PE=2 SV=1	predicted protein [Hordeum vulgare subsp. vulgare]	PREDICTED: Setaria italica uncharacterized LOC101757009 (LOC101757009), transcript variant X3, mRNA
A. comosus var. bracteatus_unigene_Acb_33029	--	--	--	--	--	Uncharacterized protein GN=Solyc04g015230.1 OS=Solanum lycopersicum (Tomato) PE=4 SV=1	PREDICTED: uncharacterized protein LOC101507465 [Cicer arietinum]	--
A. comosus var. bracteatus_unigene_Acb_51268	--	--	Biological Process: polysaccharide catabolic process (GO:0000272);; Biological Process: respiratory burst involved in defense response (GO:0002679);; Molecular Function: chitinase activity (GO:0004568);; Cellular Component: plasma membrane (GO:0005886);; Biological Process: chitin catabolic process (GO:0006032);; Molecular Function: chitin binding (GO:0008061);; Cellular Component: plant-type cel…	K01183|1e-138|osa:4329920|Os02g0605900	Chitinase 6 (Precursor) OS=Oryza sativa subsp. japonica (Rice) PE=2 SV=1	Uncharacterized protein OS=Musa acuminata subsp. malaccensis (Wild banana) PE=4 SV=1	Os02g0605900 [Oryza sativa Japonica Group]	PREDICTED: Brachypodium distachyon chitinase 6-like (LOC100842264), mRNA
A. comosus var. bracteatus_unigene_Acb_2222	--	--	Molecular Function: protein binding (GO:0005515);; Cellular Component: mitochondrion (GO:0005739);; Biological Process: cellular protein modification process (GO:0006464);; Cellular Component: chloroplast (GO:0009507);; Molecular Function: lipoyltransferase activity (GO:0017118);; Biological Process: chloroplast mRNA modification (GO:1900871);;	--	Pentatricopeptide repeat-containing protein At1g47580, chloroplastic (Precursor) GN=PCMP-H50 OS=Arabidopsis thaliana (Mouse-ear cress) PE=2 SV=1	Uncharacterized protein GN=PGSC0003DMG400019530 OS=Solanum tuberosum (Potato) PE=4 SV=1	predicted protein [Populus trichocarpa]	PREDICTED: Brachypodium distachyon pentatricopeptide repeat-containing protein At3g47530-like (LOC100842869), mRNA
A. comosus var. bracteatus_unigene_Acb_49843	--	--	Molecular Function: DNA binding (GO:0003677);; Molecular Function: chromatin binding (GO:0003682);; Molecular Function: sequence-specific DNA binding transcription factor activity (GO:0003700);; Cellular Component: nucleus (GO:0005634);; Biological Process: regulation of transcription, DNA-templated (GO:0006355);;	--	Transcription factor DIVARICATA GN=DIVARICATA OS=Antirrhinum majus (Garden snapdragon) PE=2 SV=1	Putative uncharacterized protein GN=VIT_10s0071g00660 OS=Vitis vinifera (Grape) PE=4 SV=1	PREDICTED: uncharacterized protein LOC100268113 [Vitis vinifera]	Phyllostachys edulis cDNA clone: bphylf060p06, full insert sequence
A. comosus var. bracteatus_unigene_Acb_41885	--	--	--	K10807|6e-09|osa:4340258|Os06g0168600	Ribonucleoside-diphosphate reductase large subunit GN=RNR1 OS=Arabidopsis thaliana (Mouse-ear cress) PE=1 SV=1	Ribonucleoside-diphosphate reductase GN=OB02G43090 OS=Oryza brachyantha PE=3 SV=1	Os06g0168600 [Oryza sativa Japonica Group]	--
A. comosus var. bracteatus_unigene_Acb_38213	--	--	Cellular Component: mitochondrion (GO:0005739);;	--	Putative pentatricopeptide repeat-containing protein At3g08820 OS=Arabidopsis thaliana (Mouse-ear cress) PE=3 SV=1	Pentatricopeptide (PPR) repeat-containing protein-like GN=P0425F02.30 OS=Oryza sativa subsp. japonica (Rice) PE=2 SV=1	PREDICTED: pentatricopeptide repeat-containing protein At5g08510-like [Setaria italica]	--
A. comosus var. bracteatus_unigene_Acb_52602	[J]	Translation, ribosomal structure and biogenesis	Cellular Component: cell wall (GO:0005618);;	--	Formin-like protein 14 GN=FH14 OS=Arabidopsis thaliana (Mouse-ear cress) PE=3 SV=3	Putative uncharacterized protein Sb10g029760 GN=Sb10g029760 OS=Sorghum bicolor (Sorghum) PE=4 SV=1	hypothetical protein SORBIDRAFT_10g029760 [Sorghum bicolor]	PREDICTED: Setaria italica uncharacterized LOC101777715 (LOC101777715), mRNA
A. comosus var. bracteatus_unigene_Acb_2360	[L]	Replication, recombination and repair	Cellular Component: nuclear chromosome (GO:0000228);; Molecular Function: four-way junction DNA binding (GO:0000400);; Biological Process: meiotic mismatch repair (GO:0000710);; Biological Process: cytokinesis by cell plate formation (GO:0000911);; Molecular Function: damaged DNA binding (GO:0003684);; Molecular Function: ATP binding (GO:0005524);; Biological Process: DNA replication initiation (…	--	DNA mismatch repair protein MSH7 GN=MOB24.2 OS=Arabidopsis thaliana (Mouse-ear cress) PE=1 SV=1	Uncharacterized protein OS=Hordeum vulgare var. distichum (Two-rowed barley) PE=3 SV=1	PREDICTED: DNA mismatch repair protein MSH7-like [Setaria italica]	PREDICTED: Setaria italica DNA mismatch repair protein MSH7-like (LOC101762866), mRNA
A. comosus var. bracteatus_unigene_Acb_32873	--	--	Biological Process: defense response (GO:0006952);; Cellular Component: cytoplasmic membrane-bounded vesicle (GO:0016023);; Molecular Function: ADP binding (GO:0043531);;	--	Putative disease resistance protein RGA4 GN=RGA4 OS=Solanum bulbocastanum (Wild potato) PE=2 SV=1	Uncharacterized protein GN=Si009195m.g OS=Setaria italica (Foxtail millet) PE=4 SV=1	PREDICTED: putative disease resistance protein RGA4-like isoform X1 [Setaria italica]	--
A. comosus var. bracteatus_unigene_Acb_31855	[P]	Inorganic ion transport and metabolism	Molecular Function: transferase activity, transferring phosphorus-containing groups (GO:0016772);; Biological Process: cellular metabolic process (GO:0044237);;	K00860|5e-19|sbi:SORBI_05g025240|hypothetical protein	Adenylyl-sulfate kinase 1, chloroplastic (Precursor) GN=AKN1 OS=Arabidopsis thaliana (Mouse-ear cress) PE=1 SV=1	Adenosine-5'-phosphosulfate kinase, putative GN=LOC_Os03g10500 OS=Oryza sativa subsp. japonica (Rice) PE=4 SV=1	adenosine-5&apos;-phosphosulfate kinase, putative [Oryza sativa Japonica Group]	PREDICTED: Brachypodium distachyon adenylyl-sulfate kinase, chloroplastic-like, transcript variant 1 (LOC100827313), mRNA
A. comosus var. bracteatus_unigene_Acb_46227	[RTKL]	--	Molecular Function: protein serine/threonine kinase activity (GO:0004674);; Molecular Function: ATP binding (GO:0005524);; Biological Process: protein phosphorylation (GO:0006468);;	--	Serine/threonine-protein kinase Nek2 GN=OsJ_035350 OS=Oryza sativa subsp. japonica (Rice) PE=2 SV=1	Uncharacterized protein OS=Musa acuminata subsp. malaccensis (Wild banana) PE=4 SV=1	Os12g0604700 [Oryza sativa Japonica Group]	PREDICTED: Brachypodium distachyon serine/threonine-protein kinase Nek3-like (LOC100840244), mRNA
A. comosus var. bracteatus_unigene_Acb_47308	[E]	Amino acid transport and metabolism	Molecular Function: cysteine synthase activity (GO:0004124);; Molecular Function: ATP binding (GO:0005524);; Cellular Component: mitochondrion (GO:0005739);; Biological Process: cysteine biosynthetic process from serine (GO:0006535);; Molecular Function: zinc ion binding (GO:0008270);; Cellular Component: chloroplast stroma (GO:0009570);; Cellular Component: chloroplast envelope (GO:0009941);; Mo…	K01738|0.0|vvi:100233046|O-acetylserine(thiol)-lyase	Cysteine synthase, chloroplastic/chromoplastic (Precursor) OS=Solanum tuberosum (Potato) PE=2 SV=1	Cysteine synthase OS=Musa acuminata subsp. malaccensis (Wild banana) PE=3 SV=1	PREDICTED: cysteine synthase, chloroplastic/chromoplastic isoform 1 [Vitis vinifera]	Oryza sativa Japonica Group Os01g0978100 (Os01g0978100) mRNA, complete cds
A. comosus var. bracteatus_unigene_Acb_45178	--	--	Molecular Function: AMP-activated protein kinase activity (GO:0004679);; Molecular Function: protein binding (GO:0005515);; Cellular Component: cytoplasm (GO:0005737);;	K07199|1e-103|rcu:RCOM_0861290|snf1-kinase beta subunit, plants, putative	SNF1-related protein kinase regulatory subunit beta-2 GN=KINB2 OS=Arabidopsis thaliana (Mouse-ear cress) PE=1 SV=1	Uncharacterized protein OS=Musa acuminata subsp. malaccensis (Wild banana) PE=4 SV=1	hypothetical protein PRUPE_ppa009522mg [Prunus persica]	Populus trichocarpa predicted protein, mRNA
A. comosus var. bracteatus_unigene_Acb_46983	[C]	Energy production and conversion	Cellular Component: nucleus (GO:0005634);; Biological Process: galactose metabolic process (GO:0006012);; Molecular Function: UDP-glucose:hexose-1-phosphate uridylyltransferase activity (GO:0008108);; Molecular Function: zinc ion binding (GO:0008270);; Molecular Function: UTP:galactose-1-phosphate uridylyltransferase activity (GO:0017103);; Molecular Function: ribose-5-phosphate adenylyltransfera…	K00965|1e-162|sbi:SORBI_02g004010|hypothetical protein	Probable galactose-1-phosphate uridyltransferase GN=At5g18200 OS=Arabidopsis thaliana (Mouse-ear cress) PE=1 SV=1	Putative uncharacterized protein Sb02g004010 GN=Sb02g004010 OS=Sorghum bicolor (Sorghum) PE=4 SV=1	hypothetical protein SORBIDRAFT_02g004010 [Sorghum bicolor]	Oryza sativa Japonica Group cDNA, clone: J065175C01, full insert sequence
A. comosus var. bracteatus_unigene_Acb_44991	--	--	Molecular Function: ubiquitin-protein ligase activity (GO:0004842);; Cellular Component: nucleus (GO:0005634);; Cellular Component: cytoplasm (GO:0005737);; Molecular Function: transcription factor binding (GO:0008134);; Molecular Function: zinc ion binding (GO:0008270);; Biological Process: protein ubiquitination (GO:0016567);; Biological Process: negative regulation of defense response to bacte…	K10144|1e-171|vvi:100261415|hypothetical protein LOC100261415	--	Uncharacterized protein OS=Musa acuminata subsp. malaccensis (Wild banana) PE=4 SV=1	hypothetical protein PRUPE_ppa010024mg [Prunus persica]	PREDICTED: Brachypodium distachyon RING finger and CHY zinc finger domain-containing protein 1-like (LOC100836585), mRNA
A. comosus var. bracteatus_unigene_Acb_2200	[F]	Nucleotide transport and metabolism	Molecular Function: IMP dehydrogenase activity (GO:0003938);; Cellular Component: cytoplasm (GO:0005737);; Biological Process: GMP biosynthetic process (GO:0006177);; Molecular Function: adenyl nucleotide binding (GO:0030554);; Molecular Function: metal ion binding (GO:0046872);; Biological Process: oxidation-reduction process (GO:0055114);;	K00088|2e-48|cme:CML243C|IMP dehydrogenase	Inosine-5&apos;-monophosphate dehydrogenase 2 GN=At1g16350 OS=Arabidopsis thaliana (Mouse-ear cress) PE=2 SV=1	Inosine-5'-monophosphate dehydrogenase OS=Hordeum vulgare var. distichum (Two-rowed barley) PE=2 SV=1	probable Inosine 5`-monophosphate dehydrogenase [Sporisorium reilianum SRZ2]	Sporisorium reilianum SRZ2 chromosome 6 complete DNA sequence
A. comosus var. bracteatus_unigene_Acb_51782	--	--	--	--	Proline-rich receptor-like protein kinase PERK2 GN=PERK2 OS=Arabidopsis thaliana (Mouse-ear cress) PE=2 SV=3	Uncharacterized protein GN=Si028857m.g OS=Setaria italica (Foxtail millet) PE=4 SV=1	PREDICTED: uncharacterized protein LOC101772362 [Setaria italica]	Oryza sativa Japonica Group Os08g0551200 (Os08g0551200) mRNA, complete cds
A. comosus var. bracteatus_unigene_Acb_50084	--	--	Cellular Component: endoplasmic reticulum (GO:0005783);; Cellular Component: Golgi apparatus (GO:0005794);; Biological Process: response to abscisic acid (GO:0009737);; Biological Process: secondary cell wall biogenesis (GO:0009834);; Cellular Component: membrane (GO:0016020);; Molecular Function: transferase activity (GO:0016740);; Biological Process: defense response to fungus (GO:0050832);;	--	--	Uncharacterized protein OS=Musa acuminata subsp. malaccensis (Wild banana) PE=4 SV=1	Os03g0314200 [Oryza sativa Japonica Group]	PREDICTED: Brachypodium distachyon CAS1 domain-containing protein 1-like (LOC100824528), mRNA
A. comosus var. bracteatus_unigene_Acb_50878	--	--	Cellular Component: mitochondrion (GO:0005739);;	--	--	Uncharacterized protein GN=Solyc08g078630.2 OS=Solanum lycopersicum (Tomato) PE=4 SV=1	PREDICTED: uncharacterized protein LOC101256111 [Solanum lycopersicum]	Populus trichocarpa predicted protein, mRNA
A. comosus var. bracteatus_unigene_Acb_41189	--	--	Molecular Function: signal transducer activity (GO:0004871);; Cellular Component: plasma membrane (GO:0005886);; Biological Process: response to light stimulus (GO:0009416);;	--	BTB/POZ domain-containing protein At5g66560 GN=At5g66560 OS=Arabidopsis thaliana (Mouse-ear cress) PE=2 SV=2	Uncharacterized protein OS=Musa acuminata subsp. malaccensis (Wild banana) PE=4 SV=1	unnamed protein product [Vitis vinifera]	Zea mays full-length cDNA clone ZM_BFc0063M19 mRNA, complete cds
A. comosus var. bracteatus_unigene_Acb_32925	--	--	Biological Process: transcription, DNA-templated (GO:0006351);; Cellular Component: intracellular membrane-bounded organelle (GO:0043231);;	--	Ethylene-responsive transcription factor ERF034 OS=Arabidopsis thaliana (Mouse-ear cress) PE=2 SV=2	Uncharacterized protein OS=Musa acuminata subsp. malaccensis (Wild banana) PE=4 SV=1	Ethylene-responsive transcription factor ERF034 [Aegilops tauschii]	Oryza sativa Japonica Group Os10g0560700 (Os10g0560700) mRNA, complete cds
A. comosus var. bracteatus_unigene_Acb_46907	--	--	Biological Process: response to abiotic stimulus (GO:0009628);; Biological Process: single-organism cellular process (GO:0044763);; Biological Process: biological regulation (GO:0065007);;	--	Protein BONZAI 2 GN=BON2 OS=Arabidopsis thaliana (Mouse-ear cress) PE=1 SV=2	cDNA clone:J023023M23, full insert sequence GN=OSJNBa0047A17.6 OS=Oryza sativa subsp. japonica (Rice) PE=2 SV=1	Os02g0521300 [Oryza sativa Japonica Group]	PREDICTED: Vitis vinifera protein BONZAI 1-like (LOC100250795), mRNA
A. comosus var. bracteatus_unigene_Acb_39030	[J]	Translation, ribosomal structure and biogenesis	Molecular Function: 3'-5'-exoribonuclease activity (GO:0000175);; Molecular Function: RNA binding (GO:0003723);; Cellular Component: nucleus (GO:0005634);; Biological Process: RNA processing (GO:0006396);; Biological Process: seed germination (GO:0009845);; Biological Process: regulation of flower development (GO:0009909);; Biological Process: histone lysine methylation (GO:0034968);; Biological …	--	Exosome complex exonuclease RRP46 homolog GN=RRP46 OS=Oryza sativa subsp. japonica (Rice) PE=1 SV=2	Uncharacterized protein OS=Musa acuminata subsp. malaccensis (Wild banana) PE=4 SV=1	putative exoribonuclease [Oryza sativa Japonica Group]	Oryza sativa Japonica Group cDNA, clone: J065066D11, full insert sequence
A. comosus var. bracteatus_unigene_Acb_46100	[R]	General function prediction only	Biological Process: very long-chain fatty acid metabolic process (GO:0000038);; Biological Process: MAPK cascade (GO:0000165);; Molecular Function: protein binding (GO:0005515);; Cellular Component: nuclear envelope (GO:0005635);; Cellular Component: endoplasmic reticulum (GO:0005783);; Cellular Component: plasma membrane (GO:0005886);; Biological Process: protein targeting to membrane (GO:000661…	--	Bax inhibitor 1 OS=Oryza sativa subsp. japonica (Rice) PE=2 SV=1	Putative uncharacterized protein Sb04g002150 GN=Sb04g002150 OS=Sorghum bicolor (Sorghum) PE=4 SV=1	hypothetical protein SORBIDRAFT_04g002150 [Sorghum bicolor]	Oryza sativa (indica cultivar-group) cDNA clone:OSIGCRA106M22, full insert sequence
A. comosus var. bracteatus_unigene_Acb_43389	--	--	--	--	--	--	--	Musa AB Group voucher ITC0983 photosystem I P700 apoprotein A1 (psaA) gene, partial cds; psaA-ycf3 intergenic spacer, complete sequence; and photosystem I assembly protein (ycf3) gene, partial cds; chloroplast >gi|61967402|gb|AY870124.1| Musa ABB Group voucher ITC0677 photosystem I P700 apoprotein A1 (psaA) gene, partial cds; psaA-ycf3 intergenic spacer, complete sequence; and photosystem I assem…
A. comosus var. bracteatus_unigene_Acb_54527	[Q]	Secondary metabolites biosynthesis, transport and catabolism	Molecular Function: monooxygenase activity (GO:0004497);; Molecular Function: iron ion binding (GO:0005506);; Molecular Function: electron carrier activity (GO:0009055);; Cellular Component: membrane (GO:0016020);; Molecular Function: oxidoreductase activity, acting on paired donors, with incorporation or reduction of molecular oxygen (GO:0016705);; Molecular Function: heme binding (GO:0020037);;…	--	Cytochrome P450 93A2 GN=CYP93A2 OS=Glycine max (Soybean) PE=2 SV=1	Uncharacterized protein GN=OB04G10120 OS=Oryza brachyantha PE=3 SV=1	unnamed protein product [Vitis vinifera]	--
A. comosus var. bracteatus_unigene_Acb_44066	[R]	General function prediction only	Molecular Function: dephospho-CoA kinase activity (GO:0004140);; Molecular Function: pantetheine-phosphate adenylyltransferase activity (GO:0004595);; Molecular Function: ATP binding (GO:0005524);; Cellular Component: nucleus (GO:0005634);; Cellular Component: cytosol (GO:0005829);; Biological Process: lipid metabolic process (GO:0006629);; Biological Process: response to salt stress (GO:0009651)…	--	Phosphopantetheine adenylyltransferase GN=T30D6.24 OS=Arabidopsis thaliana (Mouse-ear cress) PE=1 SV=1	Uncharacterized protein OS=Oryza glaberrima (African rice) PE=4 SV=1	Os07g0179400 [Oryza sativa Japonica Group]	TSA: Triticum urartu UCW_Tu-k63_contig_24283 transcribed RNA sequence
A. comosus var. bracteatus_unigene_Acb_49376	[V]	Defense mechanisms	Molecular Function: ATP binding (GO:0005524);; Cellular Component: plasma membrane (GO:0005886);; Biological Process: ATP catabolic process (GO:0006200);; Biological Process: auxin efflux (GO:0010315);; Molecular Function: auxin efflux transmembrane transporter activity (GO:0010329);; Biological Process: basipetal auxin transport (GO:0010540);; Biological Process: acropetal auxin transport (GO:00…	--	Putative multidrug resistance protein GN=OSJNBb0031B09.19 OS=Oryza sativa subsp. japonica (Rice) PE=3 SV=1	Uncharacterized protein GN=OB02G16090 OS=Oryza brachyantha PE=3 SV=1	PREDICTED: putative multidrug resistance protein-like [Setaria italica]	TSA: Triticum turgidum UCW_Tt-k61_contig_4219_merged transcribed RNA sequence
A. comosus var. bracteatus_unigene_Acb_47065	--	--	Cellular Component: mitochondrion (GO:0005739);;	--	Pentatricopeptide repeat-containing protein At2g33760 GN=PCMP-H6 OS=Arabidopsis thaliana (Mouse-ear cress) PE=3 SV=1	Uncharacterized protein GN=ZEAMMB73_978994 OS=Zea mays (Maize) PE=4 SV=1	hypothetical protein ZEAMMB73_978994 [Zea mays]	--
A. comosus var. bracteatus_unigene_Acb_49226	--	--	--	--	--	Uncharacterized protein OS=Musa acuminata subsp. malaccensis (Wild banana) PE=4 SV=1	OSJNBb0038F03.15 [Oryza sativa Japonica Group]	Ricinus communis conserved hypothetical protein, mRNA
A. comosus var. bracteatus_unigene_Acb_46245	[QR]	--	Cellular Component: cytosol (GO:0005829);;	--	--	Uncharacterized protein OS=Musa acuminata subsp. malaccensis (Wild banana) PE=4 SV=1	hypothetical protein OsJ_17080 [Oryza sativa Japonica Group]	PREDICTED: Vitis vinifera branched-chain-amino-acid aminotransferase-like protein 2 (LOC100264940), mRNA
A. comosus var. bracteatus_unigene_Acb_47439	[DZ]	--	--	--	Ultraviolet-B receptor UVR8 GN=UVR8 OS=Arabidopsis thaliana (Mouse-ear cress) PE=1 SV=1	Uncharacterized protein OS=Musa acuminata subsp. malaccensis (Wild banana) PE=4 SV=1	--	Oryza sativa Japonica Group Os04g0435700 (Os04g0435700) mRNA, complete cds
A. comosus var. bracteatus_unigene_Acb_43504	[K]	Transcription	Molecular Function: sequence-specific DNA binding transcription factor activity (GO:0003700);; Cellular Component: nucleus (GO:0005634);; Biological Process: regulation of transcription, DNA-templated (GO:0006355);; Biological Process: shade avoidance (GO:0009641);; Biological Process: anatomical structure morphogenesis (GO:0009653);; Biological Process: response to hormone (GO:0009725);; Biologi…	--	Homeobox-leucine zipper protein HOX1 OS=Oryza sativa subsp. japonica (Rice) PE=1 SV=1	Uncharacterized protein OS=Musa acuminata subsp. malaccensis (Wild banana) PE=3 SV=1	hypothetical protein SORBIDRAFT_01g029000 [Sorghum bicolor]	Hordeum vulgare subsp. vulgare mRNA for predicted protein, complete cds, clone: NIASHv2049C06
A. comosus var. bracteatus_unigene_Acb_42626	--	--	Molecular Function: DNA binding (GO:0003677);; Molecular Function: zinc ion binding (GO:0008270);; Biological Process: seed germination (GO:0009845);; Biological Process: positive regulation of flower development (GO:0009911);;	--	--	Uncharacterized protein OS=Musa acuminata subsp. malaccensis (Wild banana) PE=4 SV=1	PREDICTED: BAH and coiled-coil domain-containing protein 1 isoform 1 [Vitis vinifera]	Ricinus communis phd finger transcription factor, putative, mRNA
A. comosus var. bracteatus_unigene_Acb_40440	--	--	--	--	Pentatricopeptide repeat-containing protein At2g22410, mitochondrial (Precursor) GN=PCMP-E28 OS=Arabidopsis thaliana (Mouse-ear cress) PE=2 SV=1	Pentatricopeptide repeat-containing protein, putative GN=RCOM_1514420 OS=Ricinus communis (Castor bean) PE=4 SV=1	pentatricopeptide repeat-containing protein, putative [Ricinus communis]	PREDICTED: Vitis vinifera pentatricopeptide repeat-containing protein At1g08070-like (LOC100262058), mRNA
A. comosus var. bracteatus_unigene_Acb_57138	[E]	Amino acid transport and metabolism	Biological Process: biosynthetic process (GO:0009058);; Molecular Function: ammonia-lyase activity (GO:0016841);;	K10775|1e-48|vvi:100241377|hypothetical protein LOC100241377	Phenylalanine ammonia-lyase 2 (Fragment) GN=PAL-2 OS=Solanum tuberosum (Potato) PE=3 SV=1	Phenylalanine ammonia-lyase (Fragment) GN=PAL OS=Ageratina adenophora PE=2 SV=1	phenylalanine ammonia-lyase [Ageratina adenophora]	Ipomoea batatas mRNA for phenylalanine ammonia-lyase, complete cds
A. comosus var. bracteatus_unigene_Acb_53556	[J]	Translation, ribosomal structure and biogenesis	Molecular Function: structural constituent of ribosome (GO:0003735);; Cellular Component: ribosome (GO:0005840);; Biological Process: translation (GO:0006412);;	K02866|1e-106|cme:CMJ109C|60S ribosomal protein L10	60S ribosomal protein L10-1 GN=OsJ_032053 OS=Oryza sativa subsp. japonica (Rice) PE=2 SV=1	60S ribosomal protein L10 GN=CYME_CMJ109C OS=Cyanidioschyzon merolae strain 10D PE=3 SV=1	hypothetical protein UM03322.1 [Ustilago maydis 521]	Malassezia globosa CBS 7966 hypothetical protein MGL_2929 partial mRNA
A. comosus var. bracteatus_unigene_Acb_52852	--	--	Cellular Component: vacuolar membrane (GO:0005774);; Cellular Component: endoplasmic reticulum (GO:0005783);; Cellular Component: plasma membrane (GO:0005886);; Biological Process: carbohydrate metabolic process (GO:0005975);; Biological Process: amino acid transport (GO:0006865);; Biological Process: intracellular protein transport (GO:0006886);; Biological Process: ER to Golgi vesicle-mediated …	--	Protein ROOT HAIR DEFECTIVE 3 GN=MCP4.11 OS=Arabidopsis thaliana (Mouse-ear cress) PE=1 SV=1	Protein ROOT HAIR DEFECTIVE 3 homolog GN=Solyc12g044900.1 OS=Solanum lycopersicum (Tomato) PE=3 SV=1	Root hair defective 3 GTP-binding protein (RHD3) isoform 1 [Theobroma cacao]	--
A. comosus var. bracteatus_unigene_Acb_60445	[R]	General function prediction only	Molecular Function: oxidoreductase activity, acting on single donors with incorporation of molecular oxygen, incorporation of two atoms of oxygen (GO:0016702);; Molecular Function: nitronate monooxygenase activity (GO:0018580);; Biological Process: oxidation-reduction process (GO:0055114);;	--	--	--	hypothetical protein PHSY_001423 [Pseudozyma hubeiensis SY62]	Ustilago maydis 521 hypothetical protein (UM03451.1) partial mRNA
A. comosus var. bracteatus_unigene_Acb_49920	--	--	--	--	Probable WRKY transcription factor 19 GN=WRKY19 OS=Arabidopsis thaliana (Mouse-ear cress) PE=2 SV=1	Uncharacterized protein OS=Musa acuminata subsp. malaccensis (Wild banana) PE=4 SV=1	unnamed protein product [Vitis vinifera]	PREDICTED: Brachypodium distachyon uncharacterized LOC100837806 (LOC100837806), mRNA
A. comosus var. bracteatus_unigene_Acb_44293	--	--	Molecular Function: nucleic acid binding (GO:0003676);; Biological Process: protein targeting to mitochondrion (GO:0006626);; Cellular Component: microtubule cytoskeleton (GO:0015630);; Cellular Component: cytoskeletal part (GO:0044430);;	--	--	Uncharacterized protein GN=BRADI1G29420 OS=Brachypodium distachyon (Purple false brome) PE=4 SV=1	PREDICTED: uncharacterized protein LOC100841286 [Brachypodium distachyon]	--
A. comosus var. bracteatus_unigene_Acb_49608	--	--	Cellular Component: GINS complex (GO:0000811);; Biological Process: DNA replication initiation (GO:0006270);; Cellular Component: chloroplast (GO:0009507);;	K10732|6e-73|zma:100283372|pco124429	--	Putative uncharacterized protein GN=OsJ_18766 OS=Oryza sativa subsp. japonica (Rice) PE=2 SV=1	hypothetical protein OsI_20178 [Oryza sativa Indica Group]	PREDICTED: Setaria italica DNA replication complex GINS protein PSF1-like (LOC101770716), mRNA
A. comosus var. bracteatus_unigene_Acb_16114	--	--	Molecular Function: hydrolase activity, hydrolyzing O-glycosyl compounds (GO:0004553);; Biological Process: metabolic process (GO:0008152);; Molecular Function: galactinol-raffinose galactosyltransferase activity (GO:0047268);;	--	Probable galactinol--sucrose galactosyltransferase 1 OS=Arabidopsis thaliana (Mouse-ear cress) PE=2 SV=1	Uncharacterized protein GN=PRUPE_ppa002422mg OS=Prunus persica (Peach) PE=4 SV=1	PREDICTED: probable galactinol--sucrose galactosyltransferase 2-like [Fragaria vesca subsp. vesca]	--
A. comosus var. bracteatus_unigene_Acb_52296	--	--	--	--	--	Putative uncharacterized protein GN=VOLCADRAFT_105671 OS=Volvox carteri (Green alga) PE=4 SV=1	--	Spirodela polyrhiza clone GNAS837-C08, complete sequence
A. comosus var. bracteatus_unigene_Acb_37337	--	--	Cellular Component: cytoplasmic membrane-bounded vesicle (GO:0016023);;	--	36.4 kDa proline-rich protein GN=TPRP-F1 OS=Solanum lycopersicum (Tomato) PE=2 SV=1	Uncharacterized protein OS=Musa acuminata subsp. malaccensis (Wild banana) PE=4 SV=1	PREDICTED: 36.4 kDa proline-rich protein-like, partial [Cucumis sativus]	--
A. comosus var. bracteatus_unigene_Acb_55176	--	--	--	--	Putative pentatricopeptide repeat-containing protein At3g25970 GN=PCMP-E46 OS=Arabidopsis thaliana (Mouse-ear cress) PE=3 SV=2	Uncharacterized protein OS=Hordeum vulgare var. distichum (Two-rowed barley) PE=2 SV=1	predicted protein [Hordeum vulgare subsp. vulgare]	--
A. comosus var. bracteatus_unigene_Acb_46592	[D]	Cell cycle control, cell division, chromosome partitioning	Biological Process: signal transduction (GO:0007165);; Molecular Function: kinase activity (GO:0016301);; Molecular Function: phosphotransferase activity, alcohol group as acceptor (GO:0016773);;	K08873|1e-176|vvi:100260579|hypothetical protein LOC100260579	Proline-rich receptor-like protein kinase PERK2 GN=PERK2 OS=Arabidopsis thaliana (Mouse-ear cress) PE=2 SV=3	Uncharacterized protein OS=Musa acuminata subsp. malaccensis (Wild banana) PE=4 SV=1	hypothetical protein VITISV_009996 [Vitis vinifera]	Glycine max strain Williams 82 clone GM_WBb0002N17, complete sequence
A. comosus var. bracteatus_unigene_Acb_36333	--	--	--	--	Putative disease resistance RPP13-like protein 1 GN=RPPL1 OS=Arabidopsis thaliana (Mouse-ear cress) PE=3 SV=1	Truncated rp1-4 protein GN=rhp1-4 OS=Sorghum bicolor (Sorghum) PE=4 SV=1	truncated rp1-4 protein [Sorghum bicolor]	--
A. comosus var. bracteatus_unigene_Acb_40188	--	--	--	--	--	Uncharacterized protein OS=Musa acuminata subsp. malaccensis (Wild banana) PE=4 SV=1	predicted protein [Populus trichocarpa]	Oryza sativa (indica cultivar-group) cDNA clone:OSIGCRA113M12, full insert sequence
A. comosus var. bracteatus_unigene_Acb_48205	[F]	Nucleotide transport and metabolism	Molecular Function: cytidylate kinase activity (GO:0004127);; Molecular Function: uridine kinase activity (GO:0004849);; Molecular Function: ATP binding (GO:0005524);; Cellular Component: nucleus (GO:0005634);; Cellular Component: cytosol (GO:0005829);; Biological Process: UMP biosynthetic process (GO:0006222);; Molecular Function: uridylate kinase activity (GO:0009041);; Molecular Function: nucl…	--	UMP-CMP kinase GN=PYR6 OS=Arabidopsis thaliana (Mouse-ear cress) PE=1 SV=1	Predicted protein (Fragment) GN=POPTRDRAFT_245153 OS=Populus trichocarpa (Western balsam poplar) PE=3 SV=1	predicted protein [Populus trichocarpa]	TSA: Jatropha curcas Unigene379_JC-CK_1A transcribed RNA sequence
A. comosus var. bracteatus_unigene_Acb_38195	--	--	--	--	--	Uncharacterized protein OS=Musa acuminata subsp. malaccensis (Wild banana) PE=4 SV=1	predicted protein [Populus trichocarpa]	PREDICTED: Setaria italica uncharacterized LOC101757374 (LOC101757374), mRNA
A. comosus var. bracteatus_unigene_Acb_37154	--	--	Cellular Component: Golgi apparatus (GO:0005794);; Cellular Component: cytoplasmic membrane-bounded vesicle (GO:0016023);; Biological Process: carbohydrate biosynthetic process (GO:0016051);; Molecular Function: polygalacturonate 4-alpha-galacturonosyltransferase activity (GO:0047262);;	--	Probable galacturonosyltransferase-like 7 GN=GATL7 OS=Arabidopsis thaliana (Mouse-ear cress) PE=2 SV=1	Uncharacterized protein (Fragment) GN=Si039250m.g OS=Setaria italica (Foxtail millet) PE=4 SV=1	hypothetical protein CARUB_v10017523mg [Capsella rubella]	Zea mays clone 400581 hypothetical protein mRNA, complete cds
A. comosus var. bracteatus_unigene_Acb_33248	[D]	Cell cycle control, cell division, chromosome partitioning	Molecular Function: monooxygenase activity (GO:0004497);; Cellular Component: extracellular region (GO:0005576);; Cellular Component: integral component of membrane (GO:0016021);; Cellular Component: cytoplasmic membrane-bounded vesicle (GO:0016023);;	--	Formin-like protein 14 GN=FH14 OS=Arabidopsis thaliana (Mouse-ear cress) PE=3 SV=3	Uncharacterized protein OS=Musa acuminata subsp. malaccensis (Wild banana) PE=4 SV=1	hypothetical protein F775_18798 [Aegilops tauschii]	TSA: Triticum turgidum UCW_Tt-k25_contig_13632 transcribed RNA sequence
A. comosus var. bracteatus_unigene_Acb_51131	--	--	Molecular Function: protein histidine kinase activity (GO:0004673);; Molecular Function: ATP binding (GO:0005524);; Biological Process: signal transduction (GO:0007165);; Biological Process: innate immune response (GO:0045087);;	--	--	Uncharacterized protein OS=Oryza glaberrima (African rice) PE=4 SV=1	hypothetical protein OsI_32911 [Oryza sativa Indica Group]	Hordeum vulgare subsp. vulgare mRNA for predicted protein, complete cds, clone: NIASHv3124H23
A. comosus var. bracteatus_unigene_Acb_57545	[J]	Translation, ribosomal structure and biogenesis	Molecular Function: structural constituent of ribosome (GO:0003735);; Cellular Component: ribosome (GO:0005840);; Biological Process: translation (GO:0006412);;	K02883|1e-28|ppp:PHYPADRAFT_201150|hypothetical protein	60S ribosomal protein L18 (Fragment) GN=RPL18 OS=Cicer arietinum (Chickpea) PE=2 SV=1	60S ribosomal protein L18 OS=Hordeum vulgare var. distichum (Two-rowed barley) PE=2 SV=1	60S ribosomal protein L18 [Pyrenophora teres f. teres 0-1]	TSA: Thlaspi arvense Contig22797 transcribed RNA sequence
A. comosus var. bracteatus_unigene_Acb_50133	--	--	Cellular Component: cytosol (GO:0005829);; Biological Process: protein folding (GO:0006457);; Biological Process: response to heat (GO:0009408);; Biological Process: response to high light intensity (GO:0009644);; Cellular Component: cytoplasmic membrane-bounded vesicle (GO:0016023);; Biological Process: response to endoplasmic reticulum stress (GO:0034976);; Biological Process: response to hydro…	--	Vegetative cell wall protein gp1 (Precursor) GN=GP1 OS=Chlamydomonas reinhardtii (Chlamydomonas smithii) PE=2 SV=1	Putative uncharacterized protein OJ1081D05.9 GN=OJ1081D05.9 OS=Oryza sativa subsp. japonica (Rice) PE=2 SV=1	Hypothetical protein [Oryza sativa Japonica Group]	Oryza sativa Japonica Group Os03g0237500 (Os03g0237500) mRNA, complete cds
A. comosus var. bracteatus_unigene_Acb_3537	--	--	Molecular Function: actin binding (GO:0003779);; Biological Process: cytoskeleton organization (GO:0007010);;	--	Villin-4 GN=VLN4 OS=Arabidopsis thaliana (Mouse-ear cress) PE=1 SV=1	Uncharacterized protein OS=Hordeum vulgare var. distichum (Two-rowed barley) PE=4 SV=1	predicted protein [Hordeum vulgare subsp. vulgare]	PREDICTED: Cucumis sativus villin-4-like (LOC101222257), mRNA
A. comosus var. bracteatus_unigene_Acb_48693	--	--	Molecular Function: dolichyl-diphosphooligosaccharide-protein glycotransferase activity (GO:0004579);; Cellular Component: vacuolar membrane (GO:0005774);; Cellular Component: endoplasmic reticulum membrane (GO:0005789);; Cellular Component: plasma membrane (GO:0005886);; Biological Process: protein glycosylation (GO:0006486);; Cellular Component: plant-type cell wall (GO:0009505);; Cellular Comp…	K12666|0.0|vvi:100247972|hypothetical protein LOC100247972	Dolichyl-diphosphooligosaccharide--protein glycosyltransferase subunit 1B (Precursor) GN=OsJ_16761 OS=Oryza sativa subsp. japonica (Rice) PE=2 SV=1	Uncharacterized protein OS=Musa acuminata subsp. malaccensis (Wild banana) PE=4 SV=1	PREDICTED: dolichyl-diphosphooligosaccharide--protein glycosyltransferase subunit 1 [Vitis vinifera]	Musa balbisiana genomic DNA, BAC clone:MBP_71C19
A. comosus var. bracteatus_unigene_Acb_46225	--	--	--	--	--	Uncharacterized protein OS=Musa acuminata subsp. malaccensis (Wild banana) PE=4 SV=1	unnamed protein product [Vitis vinifera]	--
A. comosus var. bracteatus_unigene_Acb_36431	[R]	General function prediction only	Cellular Component: nucleus (GO:0005634);; Cellular Component: mitochondrion (GO:0005739);;	--	--	Uncharacterized protein GN=Bra020237 OS=Brassica rapa subsp. pekinensis (Chinese cabbage) PE=4 SV=1	PREDICTED: uncharacterized protein LOC101512341 [Cicer arietinum]	Oryza sativa Japonica Group Os10g0481000 (Os10g0481000) mRNA, complete cds
A. comosus var. bracteatus_unigene_Acb_48471	--	--	--	--	Formin-like protein 7 OS=Oryza sativa subsp. japonica (Rice) PE=2 SV=2	Uncharacterized protein OS=Musa acuminata subsp. malaccensis (Wild banana) PE=4 SV=1	ENTH/VHS family protein [Theobroma cacao]	PREDICTED: Brachypodium distachyon uncharacterized LOC100837117 (LOC100837117), mRNA
A. comosus var. bracteatus_unigene_Acb_31704	--	--	Biological Process: regulation of DNA replication (GO:0006275);; Biological Process: chromatin silencing (GO:0006342);; Cellular Component: chloroplast (GO:0009507);; Biological Process: regulation of G2/M transition of mitotic cell cycle (GO:0010389);; Biological Process: histone H3-K9 methylation (GO:0051567);;	--	--	Uncharacterized protein OS=Musa acuminata subsp. malaccensis (Wild banana) PE=4 SV=1	Os02g0198400 [Oryza sativa Japonica Group]	Sorghum bicolor hypothetical protein, mRNA
A. comosus var. bracteatus_unigene_Acb_43899	--	--	--	--	Uncharacterized protein At2g34160 GN=At2g34160 OS=Arabidopsis thaliana (Mouse-ear cress) PE=1 SV=1	Putative uncharacterized protein GN=VIT_11s0016g05100 OS=Vitis vinifera (Grape) PE=4 SV=1	Alba DNA/RNA-binding protein [Theobroma cacao]	Populus EST from leave
A. comosus var. bracteatus_unigene_Acb_50696	[D]	Cell cycle control, cell division, chromosome partitioning	--	--	Uncharacterized protein At3g49055 GN=At3g49055 OS=Arabidopsis thaliana (Mouse-ear cress) PE=2 SV=1	Uncharacterized protein OS=Musa acuminata subsp. malaccensis (Wild banana) PE=4 SV=1	Uncharacterized protein isoform 1 [Theobroma cacao]	TSA: Camelina sativa comp56954_c0_seq1 transcribed RNA sequence
A. comosus var. bracteatus_unigene_Acb_44929	--	--	Molecular Function: binding (GO:0005488);;	--	--	Uncharacterized protein GN=F775_32546 OS=Aegilops tauschii (Tausch's goatgrass) PE=4 SV=1	hypothetical protein F775_32546 [Aegilops tauschii]	PREDICTED: Cucumis sativus uncharacterized LOC101222201 (LOC101222201), mRNA
A. comosus var. bracteatus_unigene_Acb_47541	[I]	Lipid transport and metabolism	Molecular Function: nucleotide binding (GO:0000166);; Molecular Function: 3-hydroxyacyl-CoA dehydrogenase activity (GO:0003857);; Molecular Function: enoyl-CoA hydratase activity (GO:0004300);; Cellular Component: cell wall (GO:0005618);; Cellular Component: nucleolus (GO:0005730);; Cellular Component: peroxisome (GO:0005777);; Biological Process: fatty acid beta-oxidation (GO:0006635);; Biologic…	--	3-hydroxyacyl-CoA dehydrogenase OS=Brassica napus (Rape) PE=2 SV=2	Uncharacterized protein GN=Si000465m.g OS=Setaria italica (Foxtail millet) PE=3 SV=1	PREDICTED: glyoxysomal fatty acid beta-oxidation multifunctional protein MFP-a-like [Setaria italica]	PREDICTED: Vitis vinifera glyoxysomal fatty acid beta-oxidation multifunctional protein MFP-a-like (LOC100244762), mRNA
A. comosus var. bracteatus_unigene_Acb_52637	[L]	Replication, recombination and repair	Molecular Function: nucleotide binding (GO:0000166);; Biological Process: double-strand break repair via homologous recombination (GO:0000724);; Biological Process: cytokinesis by cell plate formation (GO:0000911);; Molecular Function: DNA binding (GO:0003677);; Molecular Function: DNA-directed DNA polymerase activity (GO:0003887);; Biological Process: regulation of DNA replication (GO:0006275);;…	K02327|0.0|sbi:SORBI_05g005680|hypothetical protein	DNA polymerase delta catalytic subunit GN=POLD1 OS=Oryza sativa subsp. japonica (Rice) PE=2 SV=1	DNA polymerase GN=Sb05g005680 OS=Sorghum bicolor (Sorghum) PE=3 SV=1	hypothetical protein SORBIDRAFT_05g005680 [Sorghum bicolor]	Oryza sativa Japonica Group Os11g0186400 (Os11g0186400) mRNA, complete cds
A. comosus var. bracteatus_unigene_Acb_48331	[R]	General function prediction only	Molecular Function: RNA binding (GO:0003723);; Cellular Component: plasma membrane (GO:0005886);; Molecular Function: methyltransferase activity (GO:0008168);; Cellular Component: chloroplast (GO:0009507);; Biological Process: methylation (GO:0032259);;	--	Rho GTPase-activating protein 1 GN=ROPGAP1 OS=Arabidopsis thaliana (Mouse-ear cress) PE=2 SV=1	Uncharacterized protein OS=Hordeum vulgare var. distichum (Two-rowed barley) PE=2 SV=1	predicted protein [Hordeum vulgare subsp. vulgare]	TSA: Triticum aestivum TA_RNA_086887 transcribed RNA sequence
A. comosus var. bracteatus_unigene_Acb_50704	--	--	Cellular Component: mitochondrion (GO:0005739);; Biological Process: protein import into nucleus (GO:0006606);; Biological Process: pyrimidine ribonucleotide biosynthetic process (GO:0009220);; Cellular Component: chloroplast envelope (GO:0009941);;	--	Pentatricopeptide repeat-containing protein At1g80270, mitochondrial (Precursor) GN=At1g80270 OS=Arabidopsis thaliana (Mouse-ear cress) PE=1 SV=1	Uncharacterized protein OS=Musa acuminata subsp. malaccensis (Wild banana) PE=4 SV=1	Pentatricopeptide repeat-containing protein isoform 2, partial [Theobroma cacao]	TSA: Jatropha curcas Unigene3701_JC-CK_1A transcribed RNA sequence
A. comosus var. bracteatus_unigene_Acb_51786	--	--	--	--	F-box protein At5g65850 GN=At5g65850 OS=Arabidopsis thaliana (Mouse-ear cress) PE=2 SV=1	Putative uncharacterized protein GN=OsJ_19599 OS=Oryza sativa subsp. japonica (Rice) PE=4 SV=1	hypothetical protein OsJ_19599 [Oryza sativa Japonica Group]	--
A. comosus var. bracteatus_unigene_Acb_38994	--	--	--	--	--	Putative uncharacterized protein GN=MTR_5g050460 OS=Medicago truncatula (Barrel medic) PE=4 SV=1	PREDICTED: uncharacterized protein LOC101232191 [Cucumis sativus]	Convolvulus arvensis 26S ribosomal RNA gene, partial sequence
A. comosus var. bracteatus_unigene_Acb_45216	--	--	--	K14503|2e-32|zma:100284828|BES1/BZR1 protein	Vegetative cell wall protein gp1 (Precursor) GN=GP1 OS=Chlamydomonas reinhardtii (Chlamydomonas smithii) PE=2 SV=1	Uncharacterized protein OS=Musa acuminata subsp. malaccensis (Wild banana) PE=4 SV=1	TPA: BES1/BZR1 protein [Zea mays]	PREDICTED: Setaria italica BES1/BZR1 homolog protein 2-like (LOC101762644), mRNA
A. comosus var. bracteatus_unigene_Acb_53375	[L]	Replication, recombination and repair	Molecular Function: DNA binding (GO:0003677);; Molecular Function: RNA binding (GO:0003723);; Molecular Function: RNA-directed DNA polymerase activity (GO:0003964);; Molecular Function: aspartic-type endopeptidase activity (GO:0004190);; Biological Process: RNA-dependent DNA replication (GO:0006278);; Biological Process: DNA recombination (GO:0006310);; Biological Process: proteolysis (GO:0006508…	--	RNA-directed DNA polymerase homolog OS=Oenothera berteriana (Bertero&apos;s evening primrose) PE=4 SV=1	Uncharacterized protein GN=PRUPE_ppa015000mg OS=Prunus persica (Peach) PE=4 SV=1	hypothetical protein PRUPE_ppa015000mg [Prunus persica]	A.comosus DNA for Ty3/gypsy LTR retrotransposon, dispersed repeat element dea1
A. comosus var. bracteatus_unigene_Acb_54644	--	--	--	--	--	Uncharacterized protein OS=Musa acuminata subsp. malaccensis (Wild banana) PE=4 SV=1	expressed protein, partial [Aureococcus anophagefferens]	Micromonas pusilla CCMP1545 predicted protein, mRNA
A. comosus var. bracteatus_unigene_Acb_50601	--	--	--	--	--	Uncharacterized protein OS=Musa acuminata subsp. malaccensis (Wild banana) PE=4 SV=1	PREDICTED: uncharacterized protein C4orf29 homolog [Vitis vinifera]	TSA: Triticum turgidum UCW_Tt-k25_contig_7745 transcribed RNA sequence
A. comosus var. bracteatus_unigene_Acb_45769	--	--	Molecular Function: peroxidase activity (GO:0004601);; Cellular Component: extracellular region (GO:0005576);; Biological Process: polyamine catabolic process (GO:0006598);; Biological Process: response to oxidative stress (GO:0006979);; Biological Process: phenylpropanoid metabolic process (GO:0009698);; Biological Process: response to nitrate (GO:0010167);; Biological Process: nitrate transport…	K00430|1e-138|vvi:100261264|hypothetical protein LOC100261264	Peroxidase 47 (Precursor) GN=F17M5.180 OS=Arabidopsis thaliana (Mouse-ear cress) PE=2 SV=2	Uncharacterized protein OS=Musa acuminata subsp. malaccensis (Wild banana) PE=3 SV=1	anionic peroxidase swpa7 [Ipomoea batatas]	PREDICTED: Fragaria vesca subsp. vesca peroxidase 25-like (LOC101296138), mRNA
A. comosus var. bracteatus_unigene_Acb_38775	--	--	Cellular Component: mitochondrion (GO:0005739);;	--	--	Uncharacterized protein OS=Musa acuminata subsp. malaccensis (Wild banana) PE=4 SV=1	predicted protein [Populus trichocarpa]	PREDICTED: Glycine max uncharacterized protein LOC100784462 (LOC100784462), mRNA
A. comosus var. bracteatus_unigene_Acb_41706	--	--	--	--	Protein GOS9 GN=OSJNBa0033B09.25 OS=Oryza sativa subsp. japonica (Rice) PE=2 SV=1	Jacalin-like lectin OS=Ananas comosus (Pineapple) PE=2 SV=1	jacalin-like lectin [Ananas comosus]	Ananas comosus jacalin-like lectin mRNA, complete cds
A. comosus var. bracteatus_unigene_Acb_45676	--	--	--	--	Vegetative cell wall protein gp1 (Precursor) GN=GP1 OS=Chlamydomonas reinhardtii (Chlamydomonas smithii) PE=2 SV=1	Pherophorin-C2 protein (Precursor) OS=Chlamydomonas reinhardtii (Chlamydomonas smithii) PE=2 SV=1	pherophorin-C2 protein precursor [Chlamydomonas reinhardtii]	--
A. comosus var. bracteatus_unigene_Acb_56102	--	--	--	--	Leucine-rich repeat extensin-like protein 6 (Precursor) GN=LRX6 OS=Arabidopsis thaliana (Mouse-ear cress) PE=2 SV=1	Uncharacterized protein GN=EMIHUDRAFT_423503 OS=Emiliania huxleyi CCMP1516 PE=4 SV=1	conserved hypothetical protein [Talaromyces marneffei ATCC 18224]	Penicillium marneffei ATCC 18224 conserved hypothetical protein, mRNA
A. comosus var. bracteatus_unigene_Acb_43352	--	--	Molecular Function: peroxidase activity (GO:0004601);; Biological Process: response to oxidative stress (GO:0006979);; Cellular Component: cytoplasmic membrane-bounded vesicle (GO:0016023);; Molecular Function: heme binding (GO:0020037);; Molecular Function: metal ion binding (GO:0046872);; Biological Process: oxidation-reduction process (GO:0055114);;	--	Peroxidase 52 (Precursor) GN=K18I23.14 OS=Arabidopsis thaliana (Mouse-ear cress) PE=2 SV=1	Uncharacterized protein GN=Si030541m.g OS=Setaria italica (Foxtail millet) PE=3 SV=1	PREDICTED: cationic peroxidase 1-like [Setaria italica]	PREDICTED: Setaria italica cationic peroxidase 1-like (LOC101779151), mRNA
A. comosus var. bracteatus_unigene_Acb_49410	--	--	--	--	--	RING protein GN=RING1 OS=Elaeis guineensis var. tenera (Oil palm) PE=2 SV=1	RING protein [Elaeis guineensis]	--
A. comosus var. bracteatus_unigene_Acb_49249	[G]	Carbohydrate transport and metabolism	Molecular Function: 6-phosphofructokinase activity (GO:0003872);; Molecular Function: ATP binding (GO:0005524);; Cellular Component: 6-phosphofructokinase complex (GO:0005945);; Biological Process: fructose 6-phosphate metabolic process (GO:0006002);; Biological Process: glycolysis (GO:0006096);; Biological Process: phosphorylation (GO:0016310);;	K00850|0.0|pop:POPTR_1116049|hypothetical protein	6-phosphofructokinase 2 GN=PFK2 OS=Arabidopsis thaliana (Mouse-ear cress) PE=1 SV=1	Uncharacterized protein OS=Musa acuminata subsp. malaccensis (Wild banana) PE=4 SV=1	PREDICTED: 6-phosphofructokinase 2-like [Fragaria vesca subsp. vesca]	Oryza sativa Japonica Group cDNA, clone: J065165J10, full insert sequence
A. comosus var. bracteatus_unigene_Acb_55813	--	--	--	K01404|4e-08|ath:AT5G42620|metalloendopeptidase/ zinc ion binding	--	Leishmanolysin-like peptidase GN=TRIUR3_13896 OS=Triticum urartu (Red wild einkorn) PE=4 SV=1	Leishmanolysin-like peptidase [Triticum urartu]	--
A. comosus var. bracteatus_unigene_Acb_36614	--	--	--	--	Protein argonaute 14 OS=Oryza sativa subsp. japonica (Rice) PE=2 SV=1	Putative uncharacterized protein GN=VIT_04s0079g00440 OS=Vitis vinifera (Grape) PE=4 SV=1	unnamed protein product [Vitis vinifera]	PREDICTED: Vitis vinifera uncharacterized LOC100244457 (LOC100244457), mRNA
A. comosus var. bracteatus_unigene_Acb_48795	--	--	Cellular Component: mitochondrion (GO:0005739);;	--	Pentatricopeptide repeat-containing protein At1g71210 GN=At1g71210 OS=Arabidopsis thaliana (Mouse-ear cress) PE=2 SV=1	Uncharacterized protein GN=F775_20393 OS=Aegilops tauschii (Tausch's goatgrass) PE=4 SV=1	hypothetical protein F775_20393 [Aegilops tauschii]	PREDICTED: Setaria italica pentatricopeptide repeat-containing protein At1g71210-like (LOC101758557), mRNA
A. comosus var. bracteatus_unigene_Acb_58906	--	--	Cellular Component: cytoplasm (GO:0005737);; Biological Process: L-phenylalanine catabolic process (GO:0006559);; Biological Process: cinnamic acid biosynthetic process (GO:0009800);; Molecular Function: phenylalanine ammonia-lyase activity (GO:0045548);;	--	Phenylalanine ammonia-lyase (Fragment) GN=PAL OS=Vitis vinifera (Grape) PE=2 SV=1	Phenylalanine ammonia-lyase (Fragment) GN=PAL1 OS=Carica papaya (Papaya) PE=2 SV=1	phenylalanine ammonia-lyase [Carica papaya]	PREDICTED: Vitis vinifera phenylalanine ammonia-lyase, transcript variant 2 (LOC100233012), mRNA
A. comosus var. bracteatus_unigene_Acb_56812	--	--	Cellular Component: plastid (GO:0009536);;	--	Uncharacterized protein At1g04910 GN=At1g04910 OS=Arabidopsis thaliana (Mouse-ear cress) PE=1 SV=1	Uncharacterized protein OS=Hordeum vulgare var. distichum (Two-rowed barley) PE=4 SV=1	hypothetical protein F775_05435 [Aegilops tauschii]	TSA: Triticum turgidum UCW_Tt-k35_contig_13284 transcribed RNA sequence
A. comosus var. bracteatus_unigene_Acb_47877	--	--	Cellular Component: chloroplast (GO:0009507);;	--	--	Uncharacterized protein OS=Musa acuminata subsp. malaccensis (Wild banana) PE=4 SV=1	PREDICTED: uncharacterized protein LOC100243255 [Vitis vinifera]	TSA: Camelina sativa comp59815_c0_seq3 transcribed RNA sequence
A. comosus var. bracteatus_unigene_Acb_48897	--	--	Cellular Component: mitochondrion (GO:0005739);; Cellular Component: plastid (GO:0009536);; Biological Process: carotenoid biosynthetic process (GO:0016117);; Biological Process: glucosinolate biosynthetic process (GO:0019761);; Biological Process: protein autophosphorylation (GO:0046777);;	--	Sulfated surface glycoprotein 185 (Precursor) OS=Volvox carteri (Green alga) PE=1 SV=1	Uncharacterized protein OS=Musa acuminata subsp. malaccensis (Wild banana) PE=4 SV=1	hypothetical protein SORBIDRAFT_02g023760 [Sorghum bicolor]	Hordeum vulgare subsp. vulgare mRNA for predicted protein, complete cds, clone: NIASHv2046M18
A. comosus var. bracteatus_unigene_Acb_38262	--	--	--	--	--	Predicted protein GN=POPTRDRAFT_558806 OS=Populus trichocarpa (Western balsam poplar) PE=4 SV=1	predicted protein [Populus trichocarpa]	--
A. comosus var. bracteatus_unigene_Acb_4920	--	--	--	--	--	--	nitrogen metabolite repression regulator NmrA [Talaromyces marneffei ATCC 18224]	Penicillium marneffei ATCC 18224 nitrogen metabolite repression regulator NmrA, mRNA
A. comosus var. bracteatus_unigene_Acb_22921	--	--	--	--	--	Putative uncharacterized protein Sb08g017205 (Fragment) GN=Sb08g017205 OS=Sorghum bicolor (Sorghum) PE=4 SV=1	hypothetical protein SORBIDRAFT_08g017205 [Sorghum bicolor]	--
A. comosus var. bracteatus_unigene_Acb_48214	--	--	Molecular Function: sequence-specific DNA binding transcription factor activity (GO:0003700);; Cellular Component: plasma membrane (GO:0005886);; Biological Process: regulation of transcription, DNA-templated (GO:0006355);; Molecular Function: zinc ion binding (GO:0008270);; Molecular Function: actin filament binding (GO:0051015);; Biological Process: actin filament bundle assembly (GO:0051017);;	--	Pollen-specific protein SF3 GN=SF3 OS=Helianthus annuus (Common sunflower) PE=2 SV=1	Uncharacterized protein OS=Musa acuminata subsp. malaccensis (Wild banana) PE=4 SV=1	PREDICTED: pollen-specific protein SF3-like [Setaria italica]	Phyllostachys edulis cDNA clone: bphyst029d18, full insert sequence
A. comosus var. bracteatus_unigene_Acb_56064	--	--	Biological Process: metabolic process (GO:0008152);; Molecular Function: galactinol-raffinose galactosyltransferase activity (GO:0047268);; Molecular Function: organic cyclic compound binding (GO:0097159);; Molecular Function: heterocyclic compound binding (GO:1901363);;	--	Probable galactinol--sucrose galactosyltransferase 2 GN=T8H10.120 OS=Arabidopsis thaliana (Mouse-ear cress) PE=2 SV=2	Uncharacterized protein OS=Musa acuminata subsp. malaccensis (Wild banana) PE=4 SV=1	predicted protein [Populus trichocarpa]	--
A. comosus var. bracteatus_unigene_Acb_39596	--	--	--	--	Pentatricopeptide repeat-containing protein At4g22760 GN=PCMP-E6 OS=Arabidopsis thaliana (Mouse-ear cress) PE=2 SV=1	Putative uncharacterized protein GN=OsJ_36641 OS=Oryza sativa subsp. japonica (Rice) PE=2 SV=1	hypothetical protein OsJ_36641 [Oryza sativa Japonica Group]	--
A. comosus var. bracteatus_unigene_Acb_50610	--	--	Cellular Component: endosome (GO:0005768);; Cellular Component: trans-Golgi network (GO:0005802);; Biological Process: regulation of meristem growth (GO:0010075);; Biological Process: homogalacturonan biosynthetic process (GO:0010289);; Molecular Function: polygalacturonate 4-alpha-galacturonosyltransferase activity (GO:0047262);;	K13648|0.0|osa:4347671|Os09g0531900	Polygalacturonate 4-alpha-galacturonosyltransferase GN=T20K12.30 OS=Arabidopsis thaliana (Mouse-ear cress) PE=1 SV=1	Uncharacterized protein OS=Musa acuminata subsp. malaccensis (Wild banana) PE=4 SV=1	Os09g0531900 [Oryza sativa Japonica Group]	PREDICTED: Brachypodium distachyon alpha-1,4-galacturonosyltransferase 1-like (LOC100823625), mRNA
A. comosus var. bracteatus_unigene_Acb_42692	--	--	Cellular Component: intracellular part (GO:0044424);;	--	--	Uncharacterized protein GN=PRUPE_ppa011793mg OS=Prunus persica (Peach) PE=4 SV=1	hypothetical protein PRUPE_ppa011793mg [Prunus persica]	PREDICTED: Brachypodium distachyon uncharacterized LOC100838913 (LOC100838913), mRNA
A. comosus var. bracteatus_unigene_Acb_32254	--	--	--	--	--	Uncharacterized protein OS=Musa acuminata subsp. malaccensis (Wild banana) PE=4 SV=1	hypothetical protein PRUPE_ppa019786mg [Prunus persica]	--
A. comosus var. bracteatus_unigene_Acb_47507	--	--	--	--	Protein ASPARTIC PROTEASE IN GUARD CELL 1 (Precursor) GN=ASPG1 OS=Arabidopsis thaliana (Mouse-ear cress) PE=1 SV=1	Uncharacterized protein OS=Musa acuminata subsp. malaccensis (Wild banana) PE=3 SV=1	--	Oryza sativa Japonica Group genomic DNA, chromosome 1, BAC clone:B1144G04
A. comosus var. bracteatus_unigene_Acb_46375	--	--	Molecular Function: catalytic activity (GO:0003824);;	--	Proline-rich receptor-like protein kinase PERK2 GN=PERK2 OS=Arabidopsis thaliana (Mouse-ear cress) PE=2 SV=3	Putative uncharacterized protein GN=SELMODRAFT_438863 OS=Selaginella moellendorffii (Spikemoss) PE=4 SV=1	hypothetical protein SELMODRAFT_438863 [Selaginella moellendorffii]	--
A. comosus var. bracteatus_unigene_Acb_51373	--	--	--	--	--	Uncharacterized protein GN=OB10G26640 OS=Oryza brachyantha PE=4 SV=1	hypothetical protein OsI_34767 [Oryza sativa Indica Group]	TSA: Triticum aestivum TA_RNA_113253 transcribed RNA sequence
A. comosus var. bracteatus_unigene_Acb_39472	--	--	Molecular Function: protein kinase activity (GO:0004672);; Molecular Function: ATP binding (GO:0005524);; Biological Process: protein phosphorylation (GO:0006468);; Cellular Component: membrane (GO:0016020);;	--	Probable inactive receptor kinase At5g67200 (Precursor) GN=At5g67200 OS=Arabidopsis thaliana (Mouse-ear cress) PE=1 SV=1	Putative uncharacterized protein Sb06g030780 GN=Sb06g030780 OS=Sorghum bicolor (Sorghum) PE=4 SV=1	hypothetical protein SORBIDRAFT_06g030780 [Sorghum bicolor]	--
A. comosus var. bracteatus_unigene_Acb_39614	--	--	--	--	Probable WRKY transcription factor 23 GN=WRKY23 OS=Arabidopsis thaliana (Mouse-ear cress) PE=2 SV=1	Uncharacterized protein OS=Musa acuminata subsp. malaccensis (Wild banana) PE=4 SV=1	hypothetical protein PRUPE_ppa024027mg [Prunus persica]	Genomic sequence for Oryza sativa, Nipponbare strain, clone OSJNBa0042L15, from chromosome 3, complete sequence
A. comosus var. bracteatus_unigene_Acb_8710	--	--	Cellular Component: Golgi apparatus (GO:0005794);;	--	--	Uncharacterized protein OS=Glycine max (Soybean) PE=4 SV=1	PREDICTED: uncharacterized protein LOC101504581 isoform X1 [Cicer arietinum]	Vitis vinifera clone SS0AAG35YH19
A. comosus var. bracteatus_unigene_Acb_44965	[P]	Inorganic ion transport and metabolism	Molecular Function: L-glutamate transmembrane transporter activity (GO:0005313);; Biological Process: sodium ion transport (GO:0006814);; Cellular Component: chloroplast thylakoid (GO:0009534);; Biological Process: response to nematode (GO:0009624);; Cellular Component: chloroplast envelope (GO:0009941);; Molecular Function: oxaloacetate transmembrane transporter activity (GO:0015131);; Molecular…	K03319|0.0|zma:541643|pDCT1, ZmpDCT1	Dicarboxylate transporter 2.1, chloroplastic (Precursor) GN=MSJ1.13 OS=Arabidopsis thaliana (Mouse-ear cress) PE=1 SV=1	Glutamate/malate translocator GN=DiT2 OS=Nicotiana tabacum (Common tobacco) PE=1 SV=1	glutamate/malate translocator [Nicotiana tabacum]	Phyllostachys edulis cDNA clone: bphyem209d23, full insert sequence
A. comosus var. bracteatus_unigene_Acb_38796	[K]	Transcription	Molecular Function: DNA binding (GO:0003677);; Cellular Component: chromosome (GO:0005694);;	K11275|5e-48|pop:POPTR_679169|HON906	Histone H1 OS=Solanum pennellii (Tomato) PE=2 SV=1	Histone H1 GN=HON906 OS=Populus trichocarpa (Western balsam poplar) PE=3 SV=1	Histone H1-3 [Theobroma cacao]	Sorghum bicolor hypothetical protein, mRNA
A. comosus var. bracteatus_unigene_Acb_836	[V]	Defense mechanisms	Molecular Function: ATP binding (GO:0005524);; Cellular Component: plasma membrane (GO:0005886);; Biological Process: ATP catabolic process (GO:0006200);; Cellular Component: integral component of membrane (GO:0016021);; Molecular Function: ATPase activity, coupled to transmembrane movement of substances (GO:0042626);; Biological Process: transmembrane transport (GO:0055085);;	--	ABC transporter C family member 10 GN=F17J16.190 OS=Arabidopsis thaliana (Mouse-ear cress) PE=2 SV=2	Uncharacterized protein GN=PRUPE_ppa000192mg OS=Prunus persica (Peach) PE=4 SV=1	hypothetical protein PRUPE_ppa000192mg [Prunus persica]	PREDICTED: Vitis vinifera ABC transporter C family member 10-like (LOC100244944), mRNA
A. comosus var. bracteatus_unigene_Acb_41326	[IQ]	--	Molecular Function: acetate-CoA ligase activity (GO:0003987);; Cellular Component: mitochondrion (GO:0005739);; Cellular Component: peroxisome (GO:0005777);; Biological Process: acetate metabolic process (GO:0006083);; Biological Process: glyoxylate cycle (GO:0006097);; Molecular Function: AMP binding (GO:0016208);; Biological Process: butyrate metabolic process (GO:0019605);; Molecular Function:…	--	Acetate/butyrate--CoA ligase AAE7, peroxisomal GN=K14A17.23 OS=Arabidopsis thaliana (Mouse-ear cress) PE=1 SV=1	Putative uncharacterized protein Sb01g037610 GN=Sb01g037610 OS=Sorghum bicolor (Sorghum) PE=4 SV=1	hypothetical protein SORBIDRAFT_01g037610 [Sorghum bicolor]	Oryza sativa Japonica Group cDNA, clone: J100034I22, full insert sequence
A. comosus var. bracteatus_unigene_Acb_50308	--	--	Molecular Function: protein-arginine N-methyltransferase activity (GO:0016274);; Molecular Function: guanidinoacetate N-methyltransferase activity (GO:0030731);; Biological Process: peptidyl-arginine N-methylation (GO:0035246);;	--	Classical arabinogalactan protein 9 (Precursor) GN=AGP9 OS=Arabidopsis thaliana (Mouse-ear cress) PE=1 SV=2	Uncharacterized protein OS=Musa acuminata subsp. malaccensis (Wild banana) PE=4 SV=1	ankyrin repeat family protein / methyltransferase-related [Musa acuminata]	Lotus japonicus cDNA, clone: LjFL1-027-BF02, HTC
A. comosus var. bracteatus_unigene_Acb_51479	--	--	--	--	Formin-like protein 10 (Precursor) OS=Oryza sativa subsp. japonica (Rice) PE=2 SV=1	Putative uncharacterized protein (Fragment) GN=AURANDRAFT_70947 OS=Aureococcus anophagefferens (Harmful bloom alga) PE=4 SV=1	S-layer protein [Beauveria bassiana ARSEF 2860]	--
A. comosus var. bracteatus_unigene_Acb_51560	[K]	Transcription	Cellular Component: cytoplasmic membrane-bounded vesicle (GO:0016023);; Molecular Function: lyase activity (GO:0016829);;	--	Tryptophan aminotransferase-related protein 3 GN=TAR3 OS=Arabidopsis thaliana (Mouse-ear cress) PE=3 SV=1	Putative uncharacterized protein GN=OsI_03523 OS=Oryza sativa subsp. indica (Rice) PE=4 SV=1	hypothetical protein OsI_03523 [Oryza sativa Indica Group]	Hordeum vulgare subsp. vulgare mRNA for predicted protein, complete cds, clone: NIASHv2004C06
A. comosus var. bracteatus_unigene_Acb_39348	--	--	--	--	Early nodulin-like protein 3 (Precursor) GN=At5g25090 OS=Arabidopsis thaliana (Mouse-ear cress) PE=1 SV=2	Cucumber peeling cupredoxin, putative GN=RCOM_0614620 OS=Ricinus communis (Castor bean) PE=4 SV=1	Cucumber peeling cupredoxin, putative [Ricinus communis]	--
A. comosus var. bracteatus_unigene_Acb_49021	--	--	Biological Process: carbohydrate metabolic process (GO:0005975);; Molecular Function: cellulase activity (GO:0008810);; Molecular Function: carbohydrate binding (GO:0030246);;	--	Endoglucanase 19 (Precursor) GN=At4g11050 OS=Arabidopsis thaliana (Mouse-ear cress) PE=2 SV=1	Uncharacterized protein OS=Glycine max (Soybean) PE=4 SV=1	PREDICTED: endoglucanase 6-like [Glycine max]	Oryza sativa Japonica Group Os05g0212300 (Os05g0212300) mRNA, complete cds
A. comosus var. bracteatus_unigene_Acb_58432	[C]	Energy production and conversion	Biological Process: mitochondrial genome maintenance (GO:0000002);; Molecular Function: double-stranded DNA binding (GO:0003690);; Molecular Function: single-stranded DNA binding (GO:0003697);; Cellular Component: cytosol (GO:0005829);; Biological Process: tricarboxylic acid cycle (GO:0006099);; Biological Process: propionate metabolic process (GO:0019541);; Cellular Component: mitochondrial nucl…	K01681|1e-39|cme:CMT561C|aconitate hydratase	Aconitate hydratase, mitochondrial (Precursor) OS=Gracilaria gracilis (Red alga) PE=3 SV=1	Predicted protein OS=Hordeum vulgare var. distichum (Two-rowed barley) PE=2 SV=1	mitochondrial aconitate hydratase [Candida kruisii]	Ustilago maydis 521 hypothetical protein (UM02899.1) partial mRNA
A. comosus var. bracteatus_unigene_Acb_47001	--	--	Cellular Component: mitochondrion (GO:0005739);; Molecular Function: zinc ion binding (GO:0008270);; Cellular Component: chloroplast (GO:0009507);;	--	Pentatricopeptide repeat-containing protein At3g46870 GN=At3g46870 OS=Arabidopsis thaliana (Mouse-ear cress) PE=2 SV=1	Uncharacterized protein OS=Musa acuminata subsp. malaccensis (Wild banana) PE=3 SV=1	PREDICTED: pentatricopeptide repeat-containing protein At3g46870-like [Brachypodium distachyon]	PREDICTED: Brachypodium distachyon pentatricopeptide repeat-containing protein At3g46870-like (LOC100826421), mRNA
A. comosus var. bracteatus_unigene_Acb_47987	[G]	Carbohydrate transport and metabolism	Cellular Component: mitochondrion (GO:0005739);; Biological Process: metabolic process (GO:0008152);; Cellular Component: chloroplast (GO:0009507);; Molecular Function: isomerase activity (GO:0016853);;	--	Lysine-rich arabinogalactan protein 19 (Precursor) GN=AGP19 OS=Arabidopsis thaliana (Mouse-ear cress) PE=2 SV=2	Uncharacterized protein OS=Musa acuminata subsp. malaccensis (Wild banana) PE=4 SV=1	PREDICTED: uncharacterized protein LOC101770094 [Setaria italica]	Oryza brachyantha chromosome 11
A. comosus var. bracteatus_unigene_Acb_51070	--	--	Molecular Function: catalytic activity (GO:0003824);; Cellular Component: vacuole (GO:0005773);; Biological Process: metabolic process (GO:0008152);; Cellular Component: cytoplasmic membrane-bounded vesicle (GO:0016023);;	K08059|1e-104|zma:100284511|IDP643	--	Uncharacterized protein OS=Musa acuminata subsp. malaccensis (Wild banana) PE=4 SV=1	PREDICTED: gamma-interferon-inducible lysosomal thiol reductase isoform 2 [Vitis vinifera]	Gossypium hirsutum clone NBRI_GE66848 microsatellite sequence
A. comosus var. bracteatus_unigene_Acb_33584	--	--	Cellular Component: plastid (GO:0009536);;	--	--	Putative uncharacterized protein Sb10g008410 GN=Sb10g008410 OS=Sorghum bicolor (Sorghum) PE=4 SV=1	hypothetical protein SORBIDRAFT_10g008410 [Sorghum bicolor]	Hordeum vulgare subsp. vulgare mRNA for predicted protein, complete cds, clone: NIASHv2108K22
A. comosus var. bracteatus_unigene_Acb_422	--	--	--	--	Putative disease resistance protein At3g14460 GN=At3g14460 OS=Arabidopsis thaliana (Mouse-ear cress) PE=3 SV=1	Uncharacterized protein GN=Si019793m.g OS=Setaria italica (Foxtail millet) PE=4 SV=1	PREDICTED: putative disease resistance RPP13-like protein 1-like [Setaria italica]	--
A. comosus var. bracteatus_unigene_Acb_36973	--	--	--	--	--	Uncharacterized protein OS=Musa acuminata subsp. malaccensis (Wild banana) PE=4 SV=1	conserved hypothetical protein [Ricinus communis]	PREDICTED: Vitis vinifera uncharacterized LOC100854033 (LOC100854033), mRNA
A. comosus var. bracteatus_unigene_Acb_47323	--	--	--	--	Sulfated surface glycoprotein 185 (Precursor) OS=Volvox carteri (Green alga) PE=1 SV=1	Uncharacterized protein OS=Oryza glaberrima (African rice) PE=4 SV=1	TPA: hypothetical protein ZEAMMB73_168428 [Zea mays]	Populus trichocarpa predicted protein, mRNA
A. comosus var. bracteatus_unigene_Acb_45622	--	--	Cellular Component: endoplasmic reticulum (GO:0005783);; Cellular Component: cytoplasmic membrane-bounded vesicle (GO:0016023);;	--	--	cDNA, clone: J100081K13, full insert sequence GN=LOC_Os03g05520 OS=Oryza sativa subsp. japonica (Rice) PE=2 SV=1	Os03g0149200 [Oryza sativa Japonica Group]	Oryza sativa Japonica Group Os03g0149200 (Os03g0149200) mRNA, complete cds
A. comosus var. bracteatus_unigene_Acb_53088	--	--	Biological Process: signal transduction (GO:0007165);; Cellular Component: plasmodesma (GO:0009506);; Cellular Component: chloroplast (GO:0009507);; Molecular Function: phosphatidylinositol binding (GO:0035091);;	--	--	Predicted protein (Fragment) OS=Hordeum vulgare var. distichum (Two-rowed barley) PE=2 SV=1	predicted protein [Hordeum vulgare subsp. vulgare]	PREDICTED: Setaria italica uncharacterized LOC101780568 (LOC101780568), mRNA
A. comosus var. bracteatus_unigene_Acb_45645	[O]	Posttranslational modification, protein turnover, chaperones	Molecular Function: threonine-type endopeptidase activity (GO:0004298);; Cellular Component: nucleus (GO:0005634);; Cellular Component: cytosol (GO:0005829);; Cellular Component: plasma membrane (GO:0005886);; Biological Process: fatty acid beta-oxidation (GO:0006635);; Cellular Component: plasmodesma (GO:0009506);; Cellular Component: proteasome core complex, alpha-subunit complex (GO:0019773);;…	K02725|1e-148|osa:4328215|Os02g0133800	Proteasome subunit alpha type-1 OS=Oryza sativa subsp. japonica (Rice) PE=2 SV=1	Proteasome subunit alpha type OS=Musa acuminata subsp. malaccensis (Wild banana) PE=3 SV=1	Os02g0133800 [Oryza sativa Japonica Group]	Zea mays proteasome subunit alpha type 1 (LOC100856965), mRNA >gi|195638683|gb|EU966692.1| Zea mays clone 296382 proteasome subunit alpha type 1 mRNA, complete cds
A. comosus var. bracteatus_unigene_Acb_37334	--	--	--	--	Formin-like protein 14 GN=FH14 OS=Arabidopsis thaliana (Mouse-ear cress) PE=3 SV=3	Uncharacterized protein GN=Si031615m.g OS=Setaria italica (Foxtail millet) PE=4 SV=1	PREDICTED: uncharacterized protein LOC101779667 [Setaria italica]	--
A. comosus var. bracteatus_unigene_Acb_45125	[O]	Posttranslational modification, protein turnover, chaperones	Cellular Component: nucleus (GO:0005634);; Molecular Function: electron carrier activity (GO:0009055);; Molecular Function: protein disulfide oxidoreductase activity (GO:0015035);; Cellular Component: cytoplasmic membrane-bounded vesicle (GO:0016023);; Biological Process: electron transport chain (GO:0022900);; Biological Process: cell redox homeostasis (GO:0045454);;	--	Glutaredoxin-C1 OS=Oryza sativa subsp. japonica (Rice) PE=3 SV=1	Uncharacterized protein OS=Oryza glaberrima (African rice) PE=4 SV=1	Os01g0368900 [Oryza sativa Japonica Group]	TSA: Triticum turgidum UCW_Tt-k35_contig_75092 transcribed RNA sequence
A. comosus var. bracteatus_unigene_Acb_47355	[RTKL]	--	Molecular Function: protein kinase activity (GO:0004672);;	--	Serine/threonine-protein kinase AtPK2/AtPK19 GN=F17O14.19 OS=Arabidopsis thaliana (Mouse-ear cress) PE=1 SV=2	Putative uncharacterized protein GN=VIT_18s0001g12260 OS=Vitis vinifera (Grape) PE=4 SV=1	PREDICTED: uncharacterized protein LOC100259179 [Vitis vinifera]	PREDICTED: Vitis vinifera uncharacterized LOC100259179 (LOC100259179), mRNA
A. comosus var. bracteatus_unigene_Acb_44458	[R]	General function prediction only	Molecular Function: copper ion binding (GO:0005507);; Cellular Component: cell wall (GO:0005618);; Cellular Component: plasma membrane (GO:0005886);; Biological Process: response to fungus (GO:0009620);; Biological Process: response to salt stress (GO:0009651);; Biological Process: ethylene biosynthetic process (GO:0009693);; Biological Process: detection of ethylene stimulus (GO:0009727);; Molec…	K05933|1e-173|sbi:SORBI_04g034520|hypothetical protein	1-aminocyclopropane-1-carboxylate oxidase 1 GN=ACO1 OS=Oryza sativa subsp. indica (Rice) PE=2 SV=1	ACC oxidase OS=Guzmania wittmackii x Guzmania lingulata PE=2 SV=1	ACC oxidase [Guzmania wittmackii x Guzmania lingulata]	Guzmania wittmackii x Guzmania lingulata cultivar Ostara ACC oxidase mRNA, complete cds
A. comosus var. bracteatus_unigene_Acb_49721	[E]	Amino acid transport and metabolism	Molecular Function: aminopeptidase activity (GO:0004177);; Cellular Component: cytosol (GO:0005829);; Cellular Component: plasma membrane (GO:0005886);; Biological Process: protein N-linked glycosylation (GO:0006487);; Biological Process: lipid transport (GO:0006869);; Biological Process: intra-Golgi vesicle-mediated transport (GO:0006891);; Biological Process: auxin polar transport (GO:0009926);…	K01262|0.0|sbi:SORBI_05g020430|hypothetical protein	--	Uncharacterized protein OS=Musa acuminata subsp. malaccensis (Wild banana) PE=3 SV=1	hypothetical protein OsI_36387 [Oryza sativa Indica Group]	Sorghum bicolor hypothetical protein, mRNA
A. comosus var. bracteatus_unigene_Acb_16945	--	--	Molecular Function: protein kinase activity (GO:0004672);; Biological Process: metabolic process (GO:0008152);; Cellular Component: membrane (GO:0016020);; Cellular Component: cytoplasmic membrane-bounded vesicle (GO:0016023);; Biological Process: single-organism cellular process (GO:0044763);; Biological Process: response to stimulus (GO:0050896);;	--	Putative receptor-like protein kinase At3g47110 (Precursor) GN=At3g47110 OS=Arabidopsis thaliana (Mouse-ear cress) PE=3 SV=1	Uncharacterized protein GN=Solyc12g008400.1 OS=Solanum lycopersicum (Tomato) PE=4 SV=1	PREDICTED: LRR receptor-like serine/threonine-protein kinase EFR-like [Solanum lycopersicum]	--
A. comosus var. bracteatus_unigene_Acb_45752	--	--	--	--	Mulatexin (Precursor) OS=Morus alba (White mulberry) PE=1 SV=2	Uncharacterized protein (Fragment) GN=OB02G33500 OS=Oryza brachyantha PE=4 SV=1	hypothetical protein EMIHUDRAFT_117666 [Emiliania huxleyi CCMP1516]	--
A. comosus var. bracteatus_unigene_Acb_53120	--	--	Cellular Component: chloroplast (GO:0009507);; Molecular Function: organic cyclic compound binding (GO:0097159);; Molecular Function: heterocyclic compound binding (GO:1901363);;	--	Glycine-rich cell wall structural protein 1 (Precursor) GN=GRP-1 OS=Petunia hybrida (Petunia) PE=1 SV=1	Uncharacterized protein GN=ZEAMMB73_349753 OS=Zea mays (Maize) PE=4 SV=1	PREDICTED: loricrin-like isoform X1 [Setaria italica]	Zea mays clone 208415 mRNA sequence
A. comosus var. bracteatus_unigene_Acb_16073	--	--	Cellular Component: membrane (GO:0016020);; Molecular Function: metal ion binding (GO:0046872);;	--	E3 ubiquitin-protein ligase At4g11680 GN=At4g11680 OS=Arabidopsis thaliana (Mouse-ear cress) PE=2 SV=1	Uncharacterized protein OS=Musa acuminata subsp. malaccensis (Wild banana) PE=4 SV=1	hypothetical protein OsI_08846 [Oryza sativa Indica Group]	--
A. comosus var. bracteatus_unigene_Acb_28017	--	--	--	--	--	--	--	Vitis vinifera contig VV78X182755.5, whole genome shotgun sequence
A. comosus var. bracteatus_unigene_Acb_40024	--	--	Cellular Component: integral component of membrane (GO:0016021);;	--	--	Uncharacterized protein GN=OB01G43910 OS=Oryza brachyantha PE=4 SV=1	hypothetical protein OsI_04209 [Oryza sativa Indica Group]	Oryza sativa (indica cultivar-group) cDNA clone:OSIGCSA015L05, full insert sequence
A. comosus var. bracteatus_unigene_Acb_45257	--	--	Molecular Function: inositol hexakisphosphate binding (GO:0000822);; Biological Process: response to molecule of bacterial origin (GO:0002237);; Biological Process: auxin-activated signaling pathway (GO:0009734);; Molecular Function: auxin binding (GO:0010011);; Biological Process: pollen maturation (GO:0010152);; Biological Process: lateral root formation (GO:0010311);; Biological Process: cellu…	K14485|0.0|sbi:SORBI_09g003870|hypothetical protein	Transport inhibitor response 1-like protein Os05g0150500 OS=Oryza sativa subsp. japonica (Rice) PE=2 SV=2	Uncharacterized protein OS=Musa acuminata subsp. malaccensis (Wild banana) PE=4 SV=1	PREDICTED: transport inhibitor response 1-like protein Os05g0150500-like [Setaria italica]	Zea mays clone 313513 mRNA sequence
A. comosus var. bracteatus_unigene_Acb_43423	[C]	Energy production and conversion	Molecular Function: electron carrier activity (GO:0009055);; Cellular Component: chloroplast (GO:0009507);; Biological Process: electron transport chain (GO:0022900);; Molecular Function: metal ion binding (GO:0046872);; Molecular Function: 2 iron, 2 sulfur cluster binding (GO:0051537);;	K02639|4e-55|zma:542276|fdx3	Ferredoxin-3, chloroplastic (Precursor) GN=FDX3 OS=Zea mays (Maize) PE=2 SV=1	Ferredoxin III (Fragment) OS=Musa acuminata (Banana) PE=2 SV=1	ferredoxin III [Musa acuminata]	PREDICTED: Fragaria vesca subsp. vesca ferredoxin-3, chloroplastic-like, transcript variant 2 (LOC101309216), mRNA
A. comosus var. bracteatus_unigene_Acb_29079	[J]	Translation, ribosomal structure and biogenesis	Molecular Function: structural constituent of ribosome (GO:0003735);; Cellular Component: ribosome (GO:0005840);; Biological Process: translational elongation (GO:0006414);;	K02942|6e-22|vvi:100255637|hypothetical protein LOC100255637	60S acidic ribosomal protein P1 GN=RPP1A OS=Zea mays (Maize) PE=1 SV=1	Putative uncharacterized protein GN=VIT_16s0098g01010 OS=Vitis vinifera (Grape) PE=2 SV=1	50S ribosomal protein LP1 [Exophiala dermatitidis NIH/UT8656]	Phaeosphaeria nodorum SN15 hypothetical protein partial mRNA
A. comosus var. bracteatus_unigene_Acb_47359	[R]	General function prediction only	--	--	Ankyrin repeat-containing protein At3g12360 GN=At3g12360 OS=Arabidopsis thaliana (Mouse-ear cress) PE=2 SV=1	Uncharacterized protein GN=OsJ_03999 OS=Oryza sativa subsp. japonica (Rice) PE=2 SV=1	hypothetical protein OsJ_03999 [Oryza sativa Japonica Group]	Oryza sativa Japonica Group Os01g0837000 (Os01g0837000) mRNA, complete cds
A. comosus var. bracteatus_unigene_Acb_48546	[K]	Transcription	Molecular Function: plastid sigma factor activity (GO:0001053);; Molecular Function: DNA binding (GO:0003677);; Molecular Function: sequence-specific DNA binding transcription factor activity (GO:0003700);; Molecular Function: DNA-directed RNA polymerase activity (GO:0003899);; Molecular Function: protein binding (GO:0005515);; Cellular Component: mitochondrion (GO:0005739);; Biological Process: …	--	RNA polymerase sigma factor sigB (Precursor) GN=At1g08540 OS=Arabidopsis thaliana (Mouse-ear cress) PE=2 SV=2	Uncharacterized protein OS=Musa acuminata subsp. malaccensis (Wild banana) PE=4 SV=1	PREDICTED: RNA polymerase sigma factor rpoD-like [Vitis vinifera]	PREDICTED: Vitis vinifera RNA polymerase sigma factor rpoD-like (LOC100243819), mRNA
A. comosus var. bracteatus_unigene_Acb_50012	--	--	Molecular Function: methyltransferase activity (GO:0008168);; Cellular Component: plastid (GO:0009536);; Biological Process: methylation (GO:0032259);; Molecular Function: metal ion binding (GO:0046872);;	K10695|1e-166|osa:4327619|Os01g0796700	Putative E3 ubiquitin-protein ligase RING1a GN=K9L2.3 OS=Arabidopsis thaliana (Mouse-ear cress) PE=1 SV=2	Uncharacterized protein OS=Musa acuminata subsp. malaccensis (Wild banana) PE=4 SV=1	PREDICTED: putative E3 ubiquitin-protein ligase RING1a-like [Setaria italica]	TSA: Triticum aestivum TA_RNA_101490 transcribed RNA sequence
A. comosus var. bracteatus_unigene_Acb_41559	[J]	Translation, ribosomal structure and biogenesis	Molecular Function: translation initiation factor activity (GO:0003743);; Biological Process: translational initiation (GO:0006413);;	K03236|1e-101|rcu:RCOM_0510890|eif-1a, putative	Eukaryotic translation initiation factor 1A OS=Onobrychis viciifolia (Common sainfoin) PE=2 SV=2	Eif-1a, putative GN=RCOM_0510890 OS=Ricinus communis (Castor bean) PE=3 SV=1	Nucleic acid-binding, OB-fold-like protein [Theobroma cacao]	PREDICTED: Glycine max eukaryotic translation initiation factor 1A-like (LOC100818207), mRNA
A. comosus var. bracteatus_unigene_Acb_41582	--	--	Molecular Function: ion channel activity (GO:0005216);; Biological Process: ion transport (GO:0006811);; Cellular Component: membrane (GO:0016020);;	--	Probable cyclic nucleotide-gated ion channel 17 GN=CNGC17 OS=Arabidopsis thaliana (Mouse-ear cress) PE=2 SV=1	Uncharacterized protein GN=OB08G17440 OS=Oryza brachyantha PE=4 SV=1	LOC100286178 [Zea mays]	Oryza sativa Japonica Group cDNA, clone: J100043L21, full insert sequence
A. comosus var. bracteatus_unigene_Acb_35716	[E]	Amino acid transport and metabolism	Molecular Function: glutamate-ammonia ligase activity (GO:0004356);; Molecular Function: ATP binding (GO:0005524);; Cellular Component: cytoplasm (GO:0005737);; Biological Process: glutamine biosynthetic process (GO:0006542);; Biological Process: nitrogen fixation (GO:0009399);;	K01915|1e-58|vvi:100249247|GS	Glutamine synthetase cytosolic isozyme OS=Pinus sylvestris (Scots pine) PE=2 SV=1	Putative cytosolic glutamine synthetase (Fragment) OS=Populus canescens (Grey poplar) PE=2 SV=1	putative cytosolic glutamine synthetase [Populus tremula x Populus alba]	TSA: Prunus avium Pa_09776 transcribed RNA sequence
A. comosus var. bracteatus_unigene_Acb_49414	[R]	General function prediction only	Biological Process: RNA methylation (GO:0001510);; Biological Process: pyrimidine ribonucleotide biosynthetic process (GO:0009220);;	--	--	Uncharacterized protein OS=Musa acuminata subsp. malaccensis (Wild banana) PE=4 SV=1	hypothetical protein M569_07307, partial [Genlisea aurea]	PREDICTED: Fragaria vesca subsp. vesca protein MAK16 homolog B-like (LOC101301933), mRNA
A. comosus var. bracteatus_unigene_Acb_49595	--	--	Biological Process: cell-cell signaling (GO:0007267);; Biological Process: virus induced gene silencing (GO:0009616);; Biological Process: determination of bilateral symmetry (GO:0009855);; Biological Process: meristem initiation (GO:0010014);; Biological Process: vegetative phase change (GO:0010050);; Biological Process: meristem maintenance (GO:0010073);; Biological Process: production of ta-si…	--	--	Uncharacterized protein GN=Si028995m.g OS=Setaria italica (Foxtail millet) PE=4 SV=1	PREDICTED: uncharacterized protein LOC101769021 [Setaria italica]	Oryza sativa Japonica Group Os07g0568000 (Os07g0568000) mRNA, complete cds
A. comosus var. bracteatus_unigene_Acb_52234	--	--	--	--	--	--	--	PREDICTED: Brachypodium distachyon MADS-box transcription factor 57-like (LOC100840222), mRNA
A. comosus var. bracteatus_unigene_Acb_37869	--	--	--	K02875|1e-08|pop:POPTR_564957|hypothetical protein	60S ribosomal protein L14-2 GN=RPL14B OS=Arabidopsis thaliana (Mouse-ear cress) PE=2 SV=1	Uncharacterized protein OS=Musa acuminata subsp. malaccensis (Wild banana) PE=4 SV=1	predicted protein [Populus trichocarpa]	PREDICTED: Setaria italica 60S ribosomal protein L14-1-like (LOC101781671), mRNA
A. comosus var. bracteatus_unigene_Acb_51206	--	--	Molecular Function: carboxypeptidase activity (GO:0004180);; Cellular Component: vacuole (GO:0005773);; Cellular Component: plasma membrane (GO:0005886);; Biological Process: proteolysis (GO:0006508);; Molecular Function: dipeptidase activity (GO:0016805);;	--	Bifunctional pinoresinol-lariciresinol reductase 2 GN=PLR_Tp2 OS=Thuja plicata (Western red-cedar) PE=1 SV=1	Uncharacterized protein OS=Musa acuminata subsp. malaccensis (Wild banana) PE=4 SV=1	unnamed protein product [Vitis vinifera]	PREDICTED: Vitis vinifera probable glutamate carboxypeptidase 2-like, transcript variant 1 (LOC100247495), mRNA
A. comosus var. bracteatus_unigene_Acb_46222	[GOU]	--	Molecular Function: GDP-mannose transmembrane transporter activity (GO:0005458);; Cellular Component: Golgi apparatus (GO:0005794);; Biological Process: GDP-mannose transport (GO:0015784);; Cellular Component: integral component of membrane (GO:0016021);; Biological Process: transmembrane transport (GO:0055085);;	--	GDP-mannose transporter GONST1 GN=GONST1 OS=Arabidopsis thaliana (Mouse-ear cress) PE=1 SV=2	Uncharacterized protein OS=Musa acuminata subsp. malaccensis (Wild banana) PE=4 SV=1	unnamed protein product [Vitis vinifera]	TSA: Triticum turgidum UCW_Tt-k21_contig_1154 transcribed RNA sequence
A. comosus var. bracteatus_unigene_Acb_51566	--	--	Cellular Component: integral component of membrane (GO:0016021);;	--	Purine permease 3 GN=PUP3 OS=Arabidopsis thaliana (Mouse-ear cress) PE=2 SV=1	Uncharacterized protein OS=Musa acuminata subsp. malaccensis (Wild banana) PE=4 SV=1	PREDICTED: purine permease 3-like [Setaria italica]	TSA: Triticum aestivum TA_RNA_105270 transcribed RNA sequence
A. comosus var. bracteatus_unigene_Acb_2730	--	--	--	--	Protein IQ-DOMAIN 14 GN=IQD14 OS=Arabidopsis thaliana (Mouse-ear cress) PE=1 SV=1	Putative uncharacterized protein GN=VOLCADRAFT_91907 OS=Volvox carteri (Green alga) PE=4 SV=1	actin associated protein Wsp1 [Ajellomyces capsulatus H143]	PREDICTED: Brachypodium distachyon ribonucleoside-diphosphate reductase small chain-like, transcript variant 2 (LOC100832889), mRNA
A. comosus var. bracteatus_unigene_Acb_50239	--	--	Cellular Component: mitochondrion (GO:0005739);; Biological Process: nucleobase-containing compound biosynthetic process (GO:0034654);;	--	Pentatricopeptide repeat-containing protein At1g19525 GN=At1g19525 OS=Arabidopsis thaliana (Mouse-ear cress) PE=2 SV=2	Uncharacterized protein OS=Musa acuminata subsp. malaccensis (Wild banana) PE=4 SV=1	PREDICTED: uncharacterized protein LOC100834819 [Brachypodium distachyon]	PREDICTED: Setaria italica pentatricopeptide repeat-containing protein At1g01970-like (LOC101778691), mRNA
A. comosus var. bracteatus_unigene_Acb_46379	[J]	Translation, ribosomal structure and biogenesis	Molecular Function: RNA binding (GO:0003723);; Molecular Function: tRNA (guanine-N2-)-methyltransferase activity (GO:0004809);; Cellular Component: nucleus (GO:0005634);; Biological Process: mRNA export from nucleus (GO:0006406);; Biological Process: protein import into nucleus (GO:0006606);; Biological Process: tRNA processing (GO:0008033);; Cellular Component: chloroplast (GO:0009507);;	K00555|0.0|pop:POPTR_1076440|hypothetical protein	Probable tRNA (guanine(26)-N(2))-dimethyltransferase 1 GN=At5g15810 OS=Arabidopsis thaliana (Mouse-ear cress) PE=2 SV=3	Uncharacterized protein OS=Musa acuminata subsp. malaccensis (Wild banana) PE=4 SV=1	PREDICTED: probable N(2),N(2)-dimethylguanosine tRNA methyltransferase 1-like isoform 1 [Glycine max]	PREDICTED: Setaria italica probable tRNA (guanine(26)-N(2))-dimethyltransferase 1-like (LOC101757831), transcript variant X1, mRNA
A. comosus var. bracteatus_unigene_Acb_51927	[RTKL]	--	Molecular Function: serine-type endopeptidase activity (GO:0004252);; Cellular Component: extracellular region (GO:0005576);; Biological Process: proteolysis (GO:0006508);; Cellular Component: membrane (GO:0016020);; Cellular Component: cytoplasmic membrane-bounded vesicle (GO:0016023);; Molecular Function: 2-alkenal reductase [NAD(P)] activity (GO:0032440);; Molecular Function: identical protein…	--	SNF1-related protein kinase catalytic subunit alpha KIN10 GN=At3g01090 OS=Arabidopsis thaliana (Mouse-ear cress) PE=1 SV=2	Uncharacterized protein OS=Musa acuminata subsp. malaccensis (Wild banana) PE=4 SV=1	hypothetical protein SORBIDRAFT_03g011300 [Sorghum bicolor]	TSA: Triticum turgidum UCW_Tt-k63_contig_10788 transcribed RNA sequence
A. comosus var. bracteatus_unigene_Acb_33698	--	--	Biological Process: DNA metabolic process (GO:0006259);; Biological Process: meiosis I (GO:0007127);;	--	Pentatricopeptide repeat-containing protein At3g16610 GN=PCMP-E91 OS=Arabidopsis thaliana (Mouse-ear cress) PE=2 SV=1	Putative uncharacterized protein GN=VITISV_043633 OS=Vitis vinifera (Grape) PE=4 SV=1	hypothetical protein VITISV_043633 [Vitis vinifera]	--
A. comosus var. bracteatus_unigene_Acb_52732	--	--	Molecular Function: calcium ion binding (GO:0005509);; Cellular Component: endoplasmic reticulum (GO:0005783);; Cellular Component: Golgi apparatus (GO:0005794);; Cellular Component: plasma membrane (GO:0005886);; Biological Process: regulation of flower development (GO:0009909);; Biological Process: histone lysine methylation (GO:0034968);;	--	Calmodulin OS=Triticum aestivum (Wheat) PE=1 SV=3	Uncharacterized protein OS=Musa acuminata subsp. malaccensis (Wild banana) PE=4 SV=1	PREDICTED: calumenin-B-like [Fragaria vesca subsp. vesca]	PREDICTED: Setaria italica reticulocalbin-1-like (LOC101769099), transcript variant X2, mRNA
A. comosus var. bracteatus_unigene_Acb_44594	--	--	Cellular Component: vacuole (GO:0005773);; Cellular Component: chloroplast (GO:0009507);;	--	Leucine-rich repeat extensin-like protein 5 (Precursor) GN=LRX5 OS=Arabidopsis thaliana (Mouse-ear cress) PE=2 SV=2	cDNA clone:006-201-F11, full insert sequence GN=Os03g0693400 OS=Oryza sativa subsp. japonica (Rice) PE=2 SV=1	Os03g0693400 [Oryza sativa Japonica Group]	TSA: Triticum urartu UCW_Tu-k41_contig_10529_merged transcribed RNA sequence
A. comosus var. bracteatus_unigene_Acb_47729	--	--	Cellular Component: mitochondrion (GO:0005739);;	--	Pentatricopeptide repeat-containing protein At4g01030, mitochondrial (Precursor) GN=PCMP-H65 OS=Arabidopsis thaliana (Mouse-ear cress) PE=3 SV=2	Putative uncharacterized protein GN=VIT_15s0046g01060 OS=Vitis vinifera (Grape) PE=4 SV=1	PREDICTED: pentatricopeptide repeat-containing protein At4g01030, mitochondrial-like [Vitis vinifera]	PREDICTED: Brachypodium distachyon pentatricopeptide repeat-containing protein At4g01030, mitochondrial-like (LOC100846399), mRNA
A. comosus var. bracteatus_unigene_Acb_45063	--	--	Cellular Component: origin recognition complex (GO:0000808);; Biological Process: RNA methylation (GO:0001510);; Molecular Function: DNA binding (GO:0003677);; Cellular Component: nucleus (GO:0005634);; Cellular Component: mitochondrion (GO:0005739);; Biological Process: DNA replication (GO:0006260);; Molecular Function: methyltransferase activity (GO:0008168);; Biological Process: 7-methylguanos…	--	Vegetative cell wall protein gp1 (Precursor) GN=GP1 OS=Chlamydomonas reinhardtii (Chlamydomonas smithii) PE=2 SV=1	Uncharacterized protein OS=Musa acuminata subsp. malaccensis (Wild banana) PE=4 SV=1	hypothetical protein ZEAMMB73_497874 [Zea mays]	TSA: Triticum urartu UCW_Tu-k25_contig_28459 transcribed RNA sequence
A. comosus var. bracteatus_unigene_Acb_44558	--	--	Biological Process: mRNA splicing, via spliceosome (GO:0000398);; Biological Process: RNA methylation (GO:0001510);; Biological Process: chromatin assembly or disassembly (GO:0006333);;	--	--	Putative uncharacterized protein Sb03g035330 GN=Sb03g035330 OS=Sorghum bicolor (Sorghum) PE=4 SV=1	hypothetical protein SORBIDRAFT_03g035330 [Sorghum bicolor]	PREDICTED: Brachypodium distachyon uncharacterized LOC100829298 (LOC100829298), mRNA
A. comosus var. bracteatus_unigene_Acb_29864	--	--	Molecular Function: monooxygenase activity (GO:0004497);;	--	--	--	Pc21g04010 [Penicillium chrysogenum Wisconsin 54-1255]	--
A. comosus var. bracteatus_unigene_Acb_60022	--	--	Cellular Component: cytoplasm (GO:0005737);;	--	--	Aberrant pollen transmission 1 GN=apt1 OS=Zea mays (Maize) PE=2 SV=1	aberrant pollen transmission1 [Zea mays]	--
A. comosus var. bracteatus_unigene_Acb_43436	[I]	Lipid transport and metabolism	Biological Process: RNA splicing, via endonucleolytic cleavage and ligation (GO:0000394);; Molecular Function: iron ion binding (GO:0005506);; Biological Process: acetyl-CoA metabolic process (GO:0006084);; Biological Process: fatty acid biosynthetic process (GO:0006633);; Biological Process: calcium ion transport (GO:0006816);; Biological Process: Golgi organization (GO:0007030);; Biological Pro…	K14423|4e-49|zma:100282314|gpm532	Methylsterol monooxygenase 1-1 GN=SMO1-1 OS=Arabidopsis thaliana (Mouse-ear cress) PE=1 SV=1	Uncharacterized protein OS=Musa acuminata subsp. malaccensis (Wild banana) PE=4 SV=1	LOC100282314 [Zea mays]	PREDICTED: Setaria italica methylsterol monooxygenase 1-1-like (LOC101762442), mRNA
A. comosus var. bracteatus_unigene_Acb_39793	--	--	--	--	--	--	--	Pinus taeda clone PT_7Ba0014H13, complete sequence
A. comosus var. bracteatus_unigene_Acb_28604	--	--	--	--	--	--	--	Bathycoccus prasinos genomic : Chromosome_1
A. comosus var. bracteatus_unigene_Acb_56414	--	--	--	--	--	--	--	Nelumbo nucifera chloroplast, complete genome
A. comosus var. bracteatus_unigene_Acb_7122	--	--	Cellular Component: ubiquitin ligase complex (GO:0000151);; Molecular Function: protein serine/threonine kinase activity (GO:0004674);; Molecular Function: ubiquitin-protein ligase activity (GO:0004842);; Molecular Function: ATP binding (GO:0005524);; Biological Process: protein phosphorylation (GO:0006468);; Biological Process: protein ubiquitination (GO:0016567);;	--	Serine/threonine-protein kinase GN=PUB33 OS=Arabidopsis thaliana (Mouse-ear cress) PE=2 SV=2	Protein kinase-like GN=Os02g0665500 OS=Oryza sativa subsp. japonica (Rice) PE=4 SV=1	Os02g0665500 [Oryza sativa Japonica Group]	TSA: Triticum turgidum UCW_Tt-k61_contig_522 transcribed RNA sequence
A. comosus var. bracteatus_unigene_Acb_51550	[H]	Coenzyme transport and metabolism	Molecular Function: dimethylallyltranstransferase activity (GO:0004161);; Molecular Function: geranyltranstransferase activity (GO:0004337);; Cellular Component: cytoplasm (GO:0005737);; Biological Process: cholesterol biosynthetic process (GO:0006695);; Biological Process: geranyl diphosphate biosynthetic process (GO:0033384);; Biological Process: farnesyl diphosphate biosynthetic process (GO:00…	K00787|1e-164|sbi:SORBI_03g032280|hypothetical protein	Farnesyl pyrophosphate synthase GN=FPS OS=Zea mays (Maize) PE=2 SV=1	Farnesyl pyrophosphare synthase GN=FPPS OS=Musa acuminata (Banana) PE=2 SV=1	farnesyl pyrophosphare synthase [Musa acuminata]	Musa acuminata farnesyl pyrophosphare synthase (FPPS) mRNA, complete cds
A. comosus var. bracteatus_unigene_Acb_55766	[R]	General function prediction only	Cellular Component: nucleus (GO:0005634);; Biological Process: RNA processing (GO:0006396);;	K12869|1e-36|rcu:RCOM_1691080|crooked neck protein, putative	--	Uncharacterized protein OS=Musa acuminata subsp. malaccensis (Wild banana) PE=4 SV=1	unnamed protein product [Vitis vinifera]	Arabidopsis thaliana putative crooked neck protein / cell cycle protein mRNA, complete cds
A. comosus var. bracteatus_unigene_Acb_38438	--	--	--	--	Leucine-rich repeat extensin-like protein 3 (Precursor) GN=LRX3 OS=Arabidopsis thaliana (Mouse-ear cress) PE=1 SV=1	Uncharacterized protein OS=Musa acuminata subsp. malaccensis (Wild banana) PE=4 SV=1	metalloproteinase, extracellular matrix glycoprotein VMP42 [Volvox carteri f. nagariensis]	--
A. comosus var. bracteatus_unigene_Acb_2845	--	--	--	--	--	Putative uncharacterized protein GN=OsI_23843 OS=Oryza sativa subsp. indica (Rice) PE=4 SV=1	hypothetical protein PFL1_02154 [Pseudozyma flocculosa PF-1]	Arabidopsis thaliana chromosome 5, complete sequence
A. comosus var. bracteatus_unigene_Acb_43580	--	--	Biological Process: RNA splicing, via endonucleolytic cleavage and ligation (GO:0000394);; Cellular Component: extracellular region (GO:0005576);; Cellular Component: nucleus (GO:0005634);; Cellular Component: mitochondrion (GO:0005739);; Cellular Component: endosome (GO:0005768);; Cellular Component: vacuolar membrane (GO:0005774);; Cellular Component: Golgi apparatus (GO:0005794);; Cellular Com…	--	--	Endomembrane protein 70 (Fragment) GN=emp70 OS=Schiedea menziesii PE=4 SV=1	endomembrane protein 70, partial [Schiedea hookeri]	TSA: Triticum turgidum UCW_Tt-k63_contig_17384 transcribed RNA sequence
A. comosus var. bracteatus_unigene_Acb_43124	--	--	Biological Process: single-organism process (GO:0044699);;	--	Classical arabinogalactan protein 7 (Precursor) GN=AGP7 OS=Arabidopsis thaliana (Mouse-ear cress) PE=1 SV=2	Uncharacterized protein OS=Musa acuminata subsp. malaccensis (Wild banana) PE=4 SV=1	hypothetical protein PTT_18391 [Pyrenophora teres f. teres 0-1]	Oryza officinalis clone OO__Ba0040C03, complete sequence
A. comosus var. bracteatus_unigene_Acb_27252	--	--	--	--	--	--	--	Oryza sativa Japonica Group Os05g0426400 (Os05g0426400) mRNA, complete cds
A. comosus var. bracteatus_unigene_Acb_52432	--	--	Biological Process: regulation of transcription, DNA-templated (GO:0006355);; Cellular Component: plastid (GO:0009536);; Biological Process: negative regulation of flower development (GO:0009910);; Biological Process: maintenance of DNA methylation (GO:0010216);; Molecular Function: histone demethylase activity (H3-K4 specific) (GO:0032453);; Biological Process: histone H3-K4 demethylation (GO:00…	--	Probable lysine-specific demethylase JMJ14 GN=F9F13.50 OS=Arabidopsis thaliana (Mouse-ear cress) PE=1 SV=1	Putative uncharacterized protein GN=OsI_19371 OS=Oryza sativa subsp. indica (Rice) PE=2 SV=1	hypothetical protein OsI_19371 [Oryza sativa Indica Group]	Oryza sativa Japonica Group Os05g0302300 (Os05g0302300) mRNA, complete cds
A. comosus var. bracteatus_unigene_Acb_41380	--	--	Molecular Function: sequence-specific DNA binding transcription factor activity (GO:0003700);; Biological Process: regulation of transcription, DNA-templated (GO:0006355);;	--	Scarecrow-like protein 23 GN=SCL23 OS=Arabidopsis thaliana (Mouse-ear cress) PE=1 SV=1	Scarecrow-like 23 (Fragment) GN=scl23 OS=Zea mays (Maize) PE=2 SV=1	scarecrow-like 23 [Zea mays]	PREDICTED: Setaria italica scarecrow-like protein 23-like (LOC101768617), mRNA
A. comosus var. bracteatus_unigene_Acb_43976	[EH]	--	Biological Process: tryptophan biosynthetic process (GO:0000162);; Molecular Function: anthranilate synthase activity (GO:0004049);; Cellular Component: plastid (GO:0009536);; Biological Process: response to wounding (GO:0009611);; Biological Process: response to bacterium (GO:0009617);; Biological Process: response to ethylene (GO:0009723);; Biological Process: auxin biosynthetic process (GO:000…	K01657|3e-37|osa:4332341|Os03g0264400	Anthranilate synthase component I-2, chloroplastic (Precursor) GN=ASA2 OS=Arabidopsis thaliana (Mouse-ear cress) PE=2 SV=1	Anthranilate synthase alpha subunit (Fragment) GN=ASA OS=Catharanthus roseus (Madagascar periwinkle) PE=4 SV=1	anthranilate synthase alpha subunit [Catharanthus roseus]	PREDICTED: Setaria italica anthranilate synthase component I-2, chloroplastic-like (LOC101780676), mRNA
A. comosus var. bracteatus_unigene_Acb_53305	--	--	--	--	Putative disease resistance protein At4g19050 GN=At4g19050 OS=Arabidopsis thaliana (Mouse-ear cress) PE=3 SV=2	Putative uncharacterized protein Sb07g014210 GN=Sb07g014210 OS=Sorghum bicolor (Sorghum) PE=4 SV=1	PREDICTED: uncharacterized protein LOC101772923 [Setaria italica]	Pitcairnia albiflos clone PaA10 microsatellite sequence
A. comosus var. bracteatus_unigene_Acb_53155	--	--	Molecular Function: phosphatidylcholine-sterol O-acyltransferase activity (GO:0004607);; Cellular Component: vacuole (GO:0005773);; Cellular Component: endoplasmic reticulum (GO:0005783);; Biological Process: lipid metabolic process (GO:0006629);; Molecular Function: phospholipid:diacylglycerol acyltransferase activity (GO:0046027);;	--	Phospholipid:diacylglycerol acyltransferase 1 OS=Arabidopsis thaliana (Mouse-ear cress) PE=2 SV=1	Uncharacterized protein GN=OB09G18450 OS=Oryza brachyantha PE=4 SV=1	Os09g0444200 [Oryza sativa Japonica Group]	Oryza sativa Japonica Group Os09g0444200 (Os09g0444200) mRNA, complete cds
A. comosus var. bracteatus_unigene_Acb_44248	--	--	Biological Process: mitotic G2 phase (GO:0000085);; Cellular Component: nucleus (GO:0005634);; Cellular Component: cytosol (GO:0005829);; Cellular Component: plasma membrane (GO:0005886);; Biological Process: regulation of DNA replication (GO:0006275);; Biological Process: DNA methylation (GO:0006306);; Biological Process: chromatin silencing (GO:0006342);; Biological Process: cell proliferation …	--	Protein CYPRO4 GN=CYPRO4 OS=Cynara cardunculus (Cardoon) PE=2 SV=1	Protein CYPRO4 OS=Zea mays (Maize) PE=2 SV=1	protein CYPRO4 [Zea mays]	PREDICTED: Brachypodium distachyon protein CYPRO4-like (LOC100821504), mRNA
A. comosus var. bracteatus_unigene_Acb_47875	--	--	Biological Process: protein targeting (GO:0006605);; Cellular Component: plastid (GO:0009536);; Biological Process: cellular catabolic process (GO:0044248);; Biological Process: organic substance catabolic process (GO:1901575);;	--	Peroxisomal membrane protein 13 GN=F21O3.27 OS=Arabidopsis thaliana (Mouse-ear cress) PE=1 SV=1	Putative peroxisome biogenesis factor 13 GN=PEX13 OS=Elaeis guineensis var. tenera (Oil palm) PE=2 SV=1	putative peroxisome biogenesis factor 13 [Elaeis guineensis]	Elaeis guineensis putative peroxisome biogenesis factor 13 (PEX13) mRNA, complete cds
A. comosus var. bracteatus_unigene_Acb_52018	[A]	RNA processing and modification	--	--	KH domain-containing protein At2g38610 GN=At2g38610 OS=Arabidopsis thaliana (Mouse-ear cress) PE=1 SV=1	Uncharacterized protein OS=Musa acuminata subsp. malaccensis (Wild banana) PE=4 SV=1	PREDICTED: uncharacterized protein LOC100261746 [Vitis vinifera]	--
A. comosus var. bracteatus_unigene_Acb_45202	--	--	Cellular Component: intracellular membrane-bounded organelle (GO:0043231);; Cellular Component: cytoplasmic part (GO:0044444);;	--	--	Uncharacterized protein OS=Musa acuminata subsp. malaccensis (Wild banana) PE=4 SV=1	PREDICTED: uncharacterized protein LOC100243711 [Vitis vinifera]	Sorghum bicolor hypothetical protein, mRNA
A. comosus var. bracteatus_unigene_Acb_51375	--	--	Cellular Component: mitochondrion (GO:0005739);;	--	Pentatricopeptide repeat-containing protein At5g02860 GN=At5g02860 OS=Arabidopsis thaliana (Mouse-ear cress) PE=2 SV=1	Putative uncharacterized protein GN=VIT_03s0091g00440 OS=Vitis vinifera (Grape) PE=4 SV=1	Pentatricopeptide repeat-containing protein, putative isoform 1 [Theobroma cacao]	Populus trichocarpa predicted protein, mRNA
A. comosus var. bracteatus_unigene_Acb_34240	[H]	Coenzyme transport and metabolism	Molecular Function: nucleotide binding (GO:0000166);; Molecular Function: adenosylhomocysteinase activity (GO:0004013);; Molecular Function: copper ion binding (GO:0005507);; Cellular Component: vacuolar membrane (GO:0005774);; Cellular Component: Golgi apparatus (GO:0005794);; Cellular Component: cytosol (GO:0005829);; Cellular Component: plasma membrane (GO:0005886);; Biological Process: glucon…	K01251|3e-54|vvi:100265604|hypothetical protein LOC100265604	Adenosylhomocysteinase GN=SAHH OS=Nicotiana tabacum (Common tobacco) PE=2 SV=1	Adenosylhomocysteinase (Fragment) GN=At4g13940 OS=Arabidopsis thaliana (Mouse-ear cress) PE=2 SV=1	adenosylhomocysteinase [Arabidopsis thaliana]	Nicotiana sylvestris mRNA for cytokinin binding protein CBP57, complete cds
A. comosus var. bracteatus_unigene_Acb_57039	--	--	Molecular Function: nucleotide binding (GO:0000166);; Molecular Function: catalytic activity (GO:0003824);;	--	Protein STICHEL-like 2 GN=At4g24790 OS=Arabidopsis thaliana (Mouse-ear cress) PE=2 SV=1	Uncharacterized protein GN=OB08G11600 OS=Oryza brachyantha PE=4 SV=1	Os08g0120200 [Oryza sativa Japonica Group]	TSA: Triticum turgidum UCW_Tt-k21_contig_9857 transcribed RNA sequence
A. comosus var. bracteatus_unigene_Acb_43466	--	--	Molecular Function: binding (GO:0005488);;	--	Methyl-CpG-binding domain-containing protein 9 GN=MBD9 OS=Arabidopsis thaliana (Mouse-ear cress) PE=2 SV=1	Uncharacterized protein OS=Musa acuminata subsp. malaccensis (Wild banana) PE=4 SV=1	Os07g0497100 [Oryza sativa Japonica Group]	PREDICTED: Brachypodium distachyon uncharacterized LOC100822490 (LOC100822490), mRNA
A. comosus var. bracteatus_unigene_Acb_33560	--	--	--	--	--	Uncharacterized protein OS=Musa acuminata subsp. malaccensis (Wild banana) PE=4 SV=1	hypothetical protein VITISV_006555 [Vitis vinifera]	--
A. comosus var. bracteatus_unigene_Acb_53129	[RTKL]	--	Molecular Function: protein serine/threonine kinase activity (GO:0004674);; Molecular Function: ATP binding (GO:0005524);; Cellular Component: mitochondrion (GO:0005739);; Biological Process: protein phosphorylation (GO:0006468);; Cellular Component: membrane (GO:0016020);; Cellular Component: cytoplasmic membrane-bounded vesicle (GO:0016023);; Biological Process: recognition of pollen (GO:004854…	--	G-type lectin S-receptor-like serine/threonine-protein kinase At2g19130 (Precursor) GN=At2g19130 OS=Arabidopsis thaliana (Mouse-ear cress) PE=2 SV=1	Putative receptor-like protein kinase GN=F775_23461 OS=Aegilops tauschii (Tausch's goatgrass) PE=4 SV=1	Putative receptor-like protein kinase [Aegilops tauschii]	Hordeum vulgare subsp. vulgare mRNA for predicted protein, partial cds, clone: NIASHv2088F09
A. comosus var. bracteatus_unigene_Acb_45871	--	--	--	--	Protein FAF-like, chloroplastic (Precursor) GN=At5g22090 OS=Arabidopsis thaliana (Mouse-ear cress) PE=2 SV=1	Uncharacterized protein GN=Si035836m.g OS=Setaria italica (Foxtail millet) PE=4 SV=1	PREDICTED: protein FAF-like, chloroplastic-like [Setaria italica]	Oryza sativa Japonica Group Os03g0705800 (Os03g0705800) mRNA, complete cds
A. comosus var. bracteatus_unigene_Acb_41332	--	--	--	--	--	Ribonucleoprotein, chloroplast, putative GN=RCOM_1355620 OS=Ricinus communis (Castor bean) PE=4 SV=1	ribonucleoprotein, chloroplast, putative [Ricinus communis]	--
A. comosus var. bracteatus_unigene_Acb_52291	[O]	Posttranslational modification, protein turnover, chaperones	--	--	Proline-rich receptor-like protein kinase PERK8 GN=PERK8 OS=Arabidopsis thaliana (Mouse-ear cress) PE=1 SV=1	Uncharacterized protein (Fragment) GN=EMIHUDRAFT_363354 OS=Emiliania huxleyi CCMP1516 PE=4 SV=1	hypothetical protein Ecym_3288 [Eremothecium cymbalariae DBVPG#7215]	--
A. comosus var. bracteatus_unigene_Acb_50873	--	--	Biological Process: transcription, DNA-templated (GO:0006351);;	K09286|6e-19|osa:4330752|Os02g0752800	Ethylene-responsive transcription factor ERF055 GN=ERF055 OS=Arabidopsis thaliana (Mouse-ear cress) PE=2 SV=1	Uncharacterized protein GN=OB02G39730 OS=Oryza brachyantha PE=4 SV=1	PREDICTED: ethylene-responsive transcription factor RAP2-4-like [Setaria italica]	PREDICTED: Brachypodium distachyon ethylene-responsive transcription factor ERF060-like (LOC100825824), mRNA
A. comosus var. bracteatus_unigene_Acb_55098	--	--	--	--	--	--	--	Arabidopsis thaliana chromosome 1, complete sequence
A. comosus var. bracteatus_unigene_Acb_40519	--	--	Molecular Function: copper ion binding (GO:0005507);; Molecular Function: electron carrier activity (GO:0009055);; Cellular Component: anchored component of membrane (GO:0031225);; Biological Process: single-organism cellular process (GO:0044763);;	--	Early nodulin-like protein 3 (Precursor) GN=At5g25090 OS=Arabidopsis thaliana (Mouse-ear cress) PE=1 SV=2	Uncharacterized protein OS=Musa acuminata subsp. malaccensis (Wild banana) PE=4 SV=1	Early nodulin-like protein 15, putative [Theobroma cacao]	TSA: Prunus avium Pa_03313 transcribed RNA sequence
A. comosus var. bracteatus_unigene_Acb_42236	[J]	Translation, ribosomal structure and biogenesis	Cellular Component: ribosome (GO:0005840);;	K02937|2e-99|vcn:VOLCADRAFT_81255|rpl7	60S ribosomal protein L7-2 GN=RPL7B OS=Arabidopsis thaliana (Mouse-ear cress) PE=1 SV=1	Predicted protein OS=Hordeum vulgare var. distichum (Two-rowed barley) PE=2 SV=1	hypothetical protein MGL_0202 [Malassezia globosa CBS 7966]	Puccinia graminis f. sp. tritici CRL 75-36-700-3 60S ribosomal protein L7 (PGTG_02261), mRNA
A. comosus var. bracteatus_unigene_Acb_49308	--	--	Molecular Function: nucleotide binding (GO:0000166);; Molecular Function: protein kinase activity (GO:0004672);; Biological Process: phosphorylation (GO:0016310);;	--	G-type lectin S-receptor-like serine/threonine-protein kinase At1g34300 (Precursor) GN=At1g34300 OS=Arabidopsis thaliana (Mouse-ear cress) PE=1 SV=1	Serine/threonine-protein kinase GN=OB10G10070 OS=Oryza brachyantha PE=3 SV=1	TPA: putative S-locus-like receptor protein kinase family protein [Zea mays]	TSA: Triticum urartu UCW_Tu-k31_contig_3634 transcribed RNA sequence
A. comosus var. bracteatus_unigene_Acb_30003	--	--	Biological Process: mitochondrial RNA processing (GO:0000963);; Cellular Component: mitochondrion (GO:0005739);; Biological Process: double-strand break repair (GO:0006302);; Biological Process: mitotic recombination (GO:0006312);; Biological Process: sister chromatid cohesion (GO:0007062);; Biological Process: synapsis (GO:0007129);; Biological Process: reciprocal meiotic recombination (GO:00071…	--	Pentatricopeptide repeat-containing protein At1g11290 GN=T28P6.20 OS=Arabidopsis thaliana (Mouse-ear cress) PE=2 SV=1	Uncharacterized protein GN=PGSC0003DMG400017310 OS=Solanum tuberosum (Potato) PE=4 SV=1	hypothetical protein ZEAMMB73_561595 [Zea mays]	--
A. comosus var. bracteatus_unigene_Acb_45431	[O]	Posttranslational modification, protein turnover, chaperones	Biological Process: metabolic process (GO:0008152);; Biological Process: response to cytokinin (GO:0009735);; Molecular Function: amino acid binding (GO:0016597);;	--	--	cDNA clone:001-113-G09, full insert sequence OS=Oryza sativa subsp. japonica (Rice) PE=2 SV=1	Os03g0413100 [Oryza sativa Japonica Group]	Oryza sativa Japonica Group OsACR7 mRNA for ACT-domain repeat protein 7, complete cds
A. comosus var. bracteatus_unigene_Acb_47712	[L]	Replication, recombination and repair	Molecular Function: single-stranded DNA binding (GO:0003697);; Molecular Function: ATP binding (GO:0005524);; Cellular Component: mitochondrion (GO:0005739);; Biological Process: DNA repair (GO:0006281);; Biological Process: DNA recombination (GO:0006310);; Molecular Function: DNA-dependent ATPase activity (GO:0008094);; Biological Process: SOS response (GO:0009432);;	K03553|3e-94|vvi:100257827|hypothetical protein LOC100257827	DNA repair protein recA homolog 3, mitochondrial (Precursor) GN=At2g19490 OS=Arabidopsis thaliana (Mouse-ear cress) PE=2 SV=2	Putative uncharacterized protein GN=VIT_11s0016g02060 OS=Vitis vinifera (Grape) PE=3 SV=1	PREDICTED: DNA repair protein recA homolog 3, mitochondrial-like [Vitis vinifera]	Oryza sativa Japonica Group Os11g0302700 (Os11g0302700) mRNA, complete cds
A. comosus var. bracteatus_unigene_Acb_53833	--	--	--	--	Formin-like protein 14 GN=FH14 OS=Arabidopsis thaliana (Mouse-ear cress) PE=3 SV=3	--	--	--
A. comosus var. bracteatus_unigene_Acb_50325	--	--	--	--	--	Uncharacterized protein OS=Musa acuminata subsp. malaccensis (Wild banana) PE=4 SV=1	PREDICTED: nuclear receptor coactivator 3-like [Setaria italica]	--
A. comosus var. bracteatus_unigene_Acb_47562	--	--	Cellular Component: plastid (GO:0009536);;	--	--	Uncharacterized protein GN=Si031332m.g OS=Setaria italica (Foxtail millet) PE=4 SV=1	PREDICTED: uncharacterized protein LOC101756826 isoform X3 [Setaria italica]	Oryza rufipogon (W1943) cDNA clone: ORW1943C105M02, full insert sequence
A. comosus var. bracteatus_unigene_Acb_52611	--	--	Molecular Function: phosphatidylcholine 1-acylhydrolase activity (GO:0008970);; Cellular Component: plasmodesma (GO:0009506);; Biological Process: detection of gravity (GO:0009590);; Biological Process: amyloplast organization (GO:0009660);; Cellular Component: plant-type vacuole membrane (GO:0009705);; Biological Process: negative gravitropism (GO:0009959);;	--	--	Uncharacterized protein OS=Musa acuminata subsp. malaccensis (Wild banana) PE=4 SV=1	Os08g0110700 [Oryza sativa Japonica Group]	Oryza sativa Japonica Group Os08g0110700 (Os08g0110700) mRNA, complete cds
A. comosus var. bracteatus_unigene_Acb_52605	[R]	General function prediction only	Biological Process: mitotic G2 phase (GO:0000085);; Molecular Function: protein binding (GO:0005515);; Cellular Component: COP9 signalosome (GO:0008180);; Biological Process: nucleotide biosynthetic process (GO:0009165);; Cellular Component: plastid (GO:0009536);; Biological Process: photomorphogenesis (GO:0009640);; Biological Process: COP9 signalosome assembly (GO:0010387);; Biological Process:…	K12179|0.0|vvi:100246357|hypothetical protein LOC100246357	COP9 signalosome complex subunit 6a GN=CSN6A OS=Arabidopsis thaliana (Mouse-ear cress) PE=1 SV=2	Putative uncharacterized protein GN=VIT_19s0015g01950 OS=Vitis vinifera (Grape) PE=2 SV=1	PREDICTED: COP9 signalosome complex subunit 6a [Vitis vinifera]	PREDICTED: Glycine max COP9 signalosome complex subunit 6a-like (LOC100797079), mRNA
A. comosus var. bracteatus_unigene_Acb_5678	--	--	Cellular Component: extracellular region (GO:0005576);; Biological Process: carbohydrate metabolic process (GO:0005975);; Cellular Component: cytoplasmic membrane-bounded vesicle (GO:0016023);; Molecular Function: glucan endo-1,3-beta-D-glucosidase activity (GO:0042973);;	--	Glucan endo-1,3-beta-glucosidase 10 (Precursor) GN=At5g42100 OS=Arabidopsis thaliana (Mouse-ear cress) PE=1 SV=1	Putative uncharacterized protein GN=VIT_10s0003g03690 OS=Vitis vinifera (Grape) PE=3 SV=1	PREDICTED: glucan endo-1,3-beta-glucosidase 11 [Vitis vinifera]	--
A. comosus var. bracteatus_unigene_Acb_40446	--	--	--	--	--	Putative uncharacterized protein OS=Zea mays (Maize) PE=4 SV=1	PREDICTED: uncharacterized protein LOC101784826 [Setaria italica]	--
A. comosus var. bracteatus_unigene_Acb_53678	--	--	--	--	--	Putative uncharacterized protein Sb03g027610 GN=Sb03g027610 OS=Sorghum bicolor (Sorghum) PE=4 SV=1	PREDICTED: carbon catabolite repressor protein 4 homolog 6-like [Setaria italica]	--
A. comosus var. bracteatus_unigene_Acb_52076	--	--	Cellular Component: mitochondrion (GO:0005739);; Molecular Function: transferase activity (GO:0016740);;	--	--	Putative uncharacterized protein Sb03g007910 GN=Sb03g007910 OS=Sorghum bicolor (Sorghum) PE=4 SV=1	hypothetical protein SORBIDRAFT_03g007910 [Sorghum bicolor]	Phyllostachys edulis cDNA clone: bphylf056k17, full insert sequence
A. comosus var. bracteatus_unigene_Acb_50210	--	--	Cellular Component: chloroplast thylakoid membrane (GO:0009535);; Cellular Component: chloroplast envelope (GO:0009941);; Biological Process: carotenoid biosynthetic process (GO:0016117);;	--	Heme-binding-like protein At3g10130, chloroplastic (Precursor) GN=At3g10130 OS=Arabidopsis thaliana (Mouse-ear cress) PE=1 SV=1	Uncharacterized protein OS=Musa acuminata subsp. malaccensis (Wild banana) PE=4 SV=1	hypothetical protein OsI_23588 [Oryza sativa Indica Group]	Phyllostachys edulis cDNA clone: bphylf045a21, full insert sequence
A. comosus var. bracteatus_unigene_Acb_51401	--	--	--	--	Squamosa promoter-binding-like protein 16 GN=P0702E04.9 OS=Oryza sativa subsp. japonica (Rice) PE=2 SV=1	Predicted protein OS=Hordeum vulgare var. distichum (Two-rowed barley) PE=2 SV=1	predicted protein [Hordeum vulgare subsp. vulgare]	TSA: Triticum turgidum UCW_Tt-k35_contig_36555 transcribed RNA sequence
A. comosus var. bracteatus_unigene_Acb_45618	--	--	Molecular Function: RNA binding (GO:0003723);; Cellular Component: nucleolus (GO:0005730);; Cellular Component: small nucleolar ribonucleoprotein complex (GO:0005732);; Cellular Component: Cajal body (GO:0015030);;	K11086|6e-18|vvi:100257709|hypothetical protein LOC100257709	Sulfated surface glycoprotein 185 (Precursor) OS=Volvox carteri (Green alga) PE=1 SV=1	Small nuclear ribonucleoprotein-associated protein B GN=MTR_5g092010 OS=Medicago truncatula (Barrel medic) PE=4 SV=1	PREDICTED: small nuclear ribonucleoprotein-associated protein B&apos;-like [Cucumis sativus]	--
A. comosus var. bracteatus_unigene_Acb_43672	--	--	Biological Process: iron ion transport (GO:0006826);; Molecular Function: transferase activity (GO:0016740);;	K05953|1e-132|sbi:SORBI_02g043670|hypothetical protein	Nicotianamine synthase 3 OS=Oryza sativa subsp. japonica (Rice) PE=2 SV=1	Uncharacterized protein OS=Musa acuminata subsp. malaccensis (Wild banana) PE=4 SV=1	PREDICTED: nicotianamine synthase 3-like [Setaria italica]	PREDICTED: Brachypodium distachyon nicotianamine synthase 9-like (LOC100845767), mRNA
A. comosus var. bracteatus_unigene_Acb_31212	--	--	--	--	--	--	--	Androsace tapete clone AT14 microsatellite sequence
A. comosus var. bracteatus_unigene_Acb_54616	[C]	Energy production and conversion	Cellular Component: mitochondrion (GO:0005739);; Biological Process: electron transport chain (GO:0022900);; Cellular Component: membrane part (GO:0044425);;	K00412|5e-88|ota:OstapMp26|cytB, cob	Cytochrome b GN=MT-CYB OS=Cyanidium caldarium PE=3 SV=1	Cytochrome b GN=cob OS=Chrysodidymus synuroideus PE=3 SV=1	apocytochrome b [Blastocladiella emersonii]	Medicago truncatula voucher AD69 cytochrome b-like gene, partial sequence; mitochondrial
A. comosus var. bracteatus_unigene_Acb_53185	[E]	Amino acid transport and metabolism	Molecular Function: iron ion binding (GO:0005506);; Biological Process: gluconeogenesis (GO:0006094);; Biological Process: glycolysis (GO:0006096);; Cellular Component: chloroplast stroma (GO:0009570);; Biological Process: response to salt stress (GO:0009651);; Molecular Function: FMN binding (GO:0010181);; Molecular Function: disulfide oxidoreductase activity (GO:0015036);; Molecular Function: g…	K00264|0.0|osa:4324398|Os01g0681900	Glutamate synthase 1 [NADH], chloroplastic (Precursor) OS=Oryza sativa subsp. japonica (Rice) PE=2 SV=1	Uncharacterized protein GN=OB01G35870 OS=Oryza brachyantha PE=4 SV=1	Os01g0681900 [Oryza sativa Japonica Group]	PREDICTED: Brachypodium distachyon glutamate synthase 1 [NADH], chloroplastic-like (LOC100832857), mRNA
A. comosus var. bracteatus_unigene_Acb_40157	--	--	Cellular Component: mitochondrion (GO:0005739);; Cellular Component: peroxisome (GO:0005777);; Cellular Component: cytosol (GO:0005829);; Biological Process: sulfur compound metabolic process (GO:0006790);; Molecular Function: sulfite oxidase activity (GO:0008482);; Molecular Function: electron carrier activity (GO:0009055);; Cellular Component: chloroplast (GO:0009507);; Biological Process: resp…	K00387|1e-26|osa:4352143|Os12g0442800	Sulfite oxidase OS=Arabidopsis thaliana (Mouse-ear cress) PE=1 SV=1	Uncharacterized protein GN=Si022247m.g OS=Setaria italica (Foxtail millet) PE=4 SV=1	PREDICTED: sulfite oxidase-like [Setaria italica]	Oryza sativa Japonica Group Os12g0442800 (Os12g0442800) mRNA, complete cds
A. comosus var. bracteatus_unigene_Acb_47294	--	--	Cellular Component: plastid (GO:0009536);;	--	--	cDNA clone:J033126A18, full insert sequence GN=OSJNBa0020I02.12 OS=Oryza sativa subsp. japonica (Rice) PE=2 SV=2	Os04g0348100 [Oryza sativa Japonica Group]	PREDICTED: Brachypodium distachyon uncharacterized LOC100844428 (LOC100844428), mRNA
A. comosus var. bracteatus_unigene_Acb_26971	--	--	Molecular Function: protein serine/threonine kinase activity (GO:0004674);; Cellular Component: mitochondrion (GO:0005739);; Biological Process: protein autophosphorylation (GO:0046777);; Biological Process: root hair elongation (GO:0048767);;	--	Formin-like protein 14 (Precursor) GN=P0668H12.11 OS=Oryza sativa subsp. japonica (Rice) PE=2 SV=1	Uncharacterized protein OS=Musa acuminata subsp. malaccensis (Wild banana) PE=4 SV=1	PREDICTED: uncharacterized protein LOC100821080 [Brachypodium distachyon]	TSA: Triticum urartu UCW_Tu-k51_contig_9675 transcribed RNA sequence
A. comosus var. bracteatus_unigene_Acb_53294	--	--	Molecular Function: transferase activity (GO:0016740);;	--	[Fructose-bisphosphate aldolase]-lysine N-methyltransferase, chloroplastic (Precursor) OS=Arabidopsis thaliana (Mouse-ear cress) PE=1 SV=1	Uncharacterized protein OS=Musa acuminata subsp. malaccensis (Wild banana) PE=4 SV=1	PREDICTED: Fructose-bisphosphate aldolase-lysine N-methyltransferase, chloroplastic-like isoform X1 [Setaria italica]	PREDICTED: Brachypodium distachyon histone-lysine N-methyltransferase setd3-like (LOC100821398), mRNA
A. comosus var. bracteatus_unigene_Acb_47763	--	--	Molecular Function: ATP:ADP antiporter activity (GO:0005471);; Molecular Function: copper ion binding (GO:0005507);; Cellular Component: cell wall (GO:0005618);; Cellular Component: nucleolus (GO:0005730);; Cellular Component: mitochondrial inner membrane (GO:0005743);; Cellular Component: vacuolar membrane (GO:0005774);; Cellular Component: plasma membrane (GO:0005886);; Biological Process: gluc…	K05863|0.0|osa:4330539|Os02g0718900	ADP,ATP carrier protein, mitochondrial (Precursor) GN=OJ2056_H01.33 OS=Oryza sativa subsp. japonica (Rice) PE=2 SV=1	Uncharacterized protein OS=Musa acuminata subsp. malaccensis (Wild banana) PE=3 SV=1	hypothetical protein OsI_08713 [Oryza sativa Indica Group]	Litchi chinensis ATP/ADP carrier protein (AAC1) mRNA, partial cds
A. comosus var. bracteatus_unigene_Acb_50253	--	--	--	--	--	Transposon protein, putative, CACTA, En/Spm sub-class, expressed GN=LOC_Os12g35940 OS=Oryza sativa subsp. japonica (Rice) PE=2 SV=1	transposon protein, putative, CACTA, En/Spm sub-class, expressed [Oryza sativa Japonica Group]	TSA: Thlaspi arvense Contig26090 transcribed RNA sequence
A. comosus var. bracteatus_unigene_Acb_54771	--	--	Cellular Component: plastid (GO:0009536);;	--	--	Uncharacterized protein GN=BRADI2G43520 OS=Brachypodium distachyon (Purple false brome) PE=4 SV=1	PREDICTED: 3&apos;-N-debenzoyl-2&apos;-deoxytaxol N-benzoyltransferase-like [Brachypodium distachyon]	PREDICTED: Brachypodium distachyon 3'-N-debenzoyl-2'-deoxytaxol N-benzoyltransferase-like (LOC100827162), mRNA
A. comosus var. bracteatus_unigene_Acb_52875	[O]	Posttranslational modification, protein turnover, chaperones	Biological Process: proteolysis (GO:0006508);; Molecular Function: cysteine-type peptidase activity (GO:0008234);;	--	Ubiquitin-like-specific protease 1D GN=T13D8.11 OS=Arabidopsis thaliana (Mouse-ear cress) PE=1 SV=1	Uncharacterized protein OS=Musa acuminata subsp. malaccensis (Wild banana) PE=4 SV=1	UB-like protease 1D [Theobroma cacao]	TSA: Jatropha curcas Unigene7566_JC-CK_1A transcribed RNA sequence
A. comosus var. bracteatus_unigene_Acb_52810	[K]	Transcription	Molecular Function: sequence-specific DNA binding transcription factor activity (GO:0003700);; Cellular Component: nucleus (GO:0005634);; Biological Process: regulation of transcription, DNA-templated (GO:0006355);; Biological Process: trichome morphogenesis (GO:0010090);; Biological Process: stomatal complex morphogenesis (GO:0010103);; Molecular Function: sequence-specific DNA binding (GO:00435…	--	Homeobox-leucine zipper protein ROC2 GN=OSJNBb0060E08.16 OS=Oryza sativa subsp. japonica (Rice) PE=2 SV=1	Homeobox protein OS=Phalaenopsis sp. SM9108 PE=2 SV=1	homeobox protein [Phalaenopsis sp. SM9108]	Zea mays uncharacterized LOC100383453 (LOC100383453), mRNA >gi|224030160|gb|BT067259.1| Zea mays full-length cDNA clone ZM_BFb0357I11 mRNA, complete cds
A. comosus var. bracteatus_unigene_Acb_46421	--	--	Cellular Component: vacuolar membrane (GO:0005774);; Cellular Component: endoplasmic reticulum (GO:0005783);; Cellular Component: Golgi apparatus (GO:0005794);;	--	--	Uncharacterized protein OS=Musa acuminata subsp. malaccensis (Wild banana) PE=4 SV=1	unknown [Medicago truncatula]	PREDICTED: Brachypodium distachyon endoplasmic reticulum-Golgi intermediate compartment protein 3-like (LOC100840307), mRNA
A. comosus var. bracteatus_unigene_Acb_49366	[KL]	--	Biological Process: RNA splicing, via endonucleolytic cleavage and ligation (GO:0000394);; Biological Process: double-strand break repair via homologous recombination (GO:0000724);; Molecular Function: DNA binding (GO:0003677);; Molecular Function: ATP-dependent DNA helicase activity (GO:0004003);; Molecular Function: protein binding (GO:0005515);; Molecular Function: ATP binding (GO:0005524);; C…	K10844|0.0|osa:4337788|Os05g0144800	DNA repair helicase UVH6 GN=F15K9.20 OS=Arabidopsis thaliana (Mouse-ear cress) PE=1 SV=1	Putative nucleotide excision repair protein XP-D GN=OsJ_17093 OS=Oryza sativa subsp. japonica (Rice) PE=4 SV=1	Os05g0144800 [Oryza sativa Japonica Group]	Oryza sativa Japonica Group Os05g0144800 (Os05g0144800) mRNA, complete cds
A. comosus var. bracteatus_unigene_Acb_47434	--	--	--	--	Thioredoxin-like protein AAED1, chloroplastic (Precursor) GN=At2g37240 OS=Arabidopsis thaliana (Mouse-ear cress) PE=2 SV=2	Predicted protein GN=POPTRDRAFT_765991 OS=Populus trichocarpa (Western balsam poplar) PE=4 SV=1	--	PREDICTED: Solanum lycopersicum uncharacterized LOC101253319 (LOC101253319), mRNA
A. comosus var. bracteatus_unigene_Acb_43340	--	--	--	--	--	--	--	Candida dubliniensis CD36 chromosome 3, complete sequence
A. comosus var. bracteatus_unigene_Acb_40789	--	--	Molecular Function: phosphatidylserine decarboxylase activity (GO:0004609);; Cellular Component: mitochondrion (GO:0005739);; Biological Process: phospholipid biosynthetic process (GO:0008654);;	K01613|2e-11|rcu:RCOM_1388760|phosphatidylserine decarboxylase, putative	--	Phosphatidylserine decarboxylase GN=Tm_AY485644.1 OS=Triticum monococcum (Einkorn wheat) PE=4 SV=1	phosphatidylserine decarboxylase [Triticum monococcum]	--
A. comosus var. bracteatus_unigene_Acb_48802	[OC]	--	Molecular Function: protein disulfide isomerase activity (GO:0003756);; Molecular Function: dolichyl-diphosphooligosaccharide-protein glycotransferase activity (GO:0004579);; Cellular Component: mitochondrion (GO:0005739);; Cellular Component: vacuolar membrane (GO:0005774);; Cellular Component: endoplasmic reticulum (GO:0005783);; Cellular Component: plasma membrane (GO:0005886);; Biological Pro…	K09580|0.0|vvi:100246809|hypothetical protein LOC100246809	Protein disulfide isomerase-like 1-4 (Precursor) GN=MUP24.6 OS=Arabidopsis thaliana (Mouse-ear cress) PE=1 SV=1	Putative uncharacterized protein GN=VIT_06s0004g02890 OS=Vitis vinifera (Grape) PE=3 SV=1	PREDICTED: protein disulfide isomerase-like 1-4 isoform 1 [Vitis vinifera]	Elaeis guineensis clone opsc112 protein disulphide isomerase mRNA, partial cds
A. comosus var. bracteatus_unigene_Acb_44949	--	--	--	--	--	Putative uncharacterized protein Sb06g029080 GN=Sb06g029080 OS=Sorghum bicolor (Sorghum) PE=4 SV=1	hypothetical protein SORBIDRAFT_06g029080 [Sorghum bicolor]	--
A. comosus var. bracteatus_unigene_Acb_42834	--	--	Biological Process: pentose-phosphate shunt (GO:0006098);; Biological Process: rRNA processing (GO:0006364);; Biological Process: unsaturated fatty acid biosynthetic process (GO:0006636);; Biological Process: response to cold (GO:0009409);; Cellular Component: chloroplast thylakoid membrane (GO:0009535);; Cellular Component: chloroplast thylakoid lumen (GO:0009543);; Cellular Component: chloropla…	--	Thylakoid lumenal 16.5 kDa protein, chloroplastic (Precursor) GN=At4g02530 OS=Arabidopsis thaliana (Mouse-ear cress) PE=1 SV=3	Uncharacterized protein OS=Musa acuminata subsp. malaccensis (Wild banana) PE=4 SV=1	Os06g0705100 [Oryza sativa Japonica Group]	PREDICTED: Vitis vinifera thylakoid lumenal 16.5 kDa protein, chloroplastic-like, transcript variant 2 (LOC100257780), mRNA
A. comosus var. bracteatus_unigene_Acb_36409	[TZDR]	--	Molecular Function: calcium ion binding (GO:0005509);; Cellular Component: mitochondrion (GO:0005739);; Biological Process: response to chitin (GO:0010200);; Molecular Function: 2-alkenal reductase [NAD(P)] activity (GO:0032440);; Biological Process: oxidation-reduction process (GO:0055114);;	K13448|2e-85|osa:4339701|Os05g0577500	Probable calcium-binding protein CML14 GN=OJ1126_B10.8 OS=Oryza sativa subsp. japonica (Rice) PE=2 SV=1	Uncharacterized protein OS=Musa acuminata subsp. malaccensis (Wild banana) PE=4 SV=1	hypothetical protein OsI_21110 [Oryza sativa Indica Group]	Oryza sativa Japonica Group Os05g0577500 (Os05g0577500) mRNA, complete cds >gi|37989422|dbj|AK119799.1| Oryza sativa Japonica Group cDNA clone:002-175-H08, full insert sequence
A. comosus var. bracteatus_unigene_Acb_40278	--	--	--	--	--	Uncharacterized protein GN=EMIHUDRAFT_224981 OS=Emiliania huxleyi CCMP1516 PE=4 SV=1	uncharacterized protein [Ustilago hordei]	--
A. comosus var. bracteatus_unigene_Acb_52391	[M]	Cell wall/membrane/envelope biogenesis	Biological Process: response to hypoxia (GO:0001666);; Cellular Component: Golgi apparatus (GO:0005794);; Molecular Function: transferase activity (GO:0016740);; Biological Process: galactolipid biosynthetic process (GO:0019375);;	--	--	Uncharacterized protein OS=Musa acuminata subsp. malaccensis (Wild banana) PE=4 SV=1	PREDICTED: uncharacterized protein LOC100246448 [Vitis vinifera]	PREDICTED: Vitis vinifera uncharacterized LOC100246448 (LOC100246448), mRNA
A. comosus var. bracteatus_unigene_Acb_44405	[M]	Cell wall/membrane/envelope biogenesis	Cellular Component: Golgi apparatus (GO:0005794);; Biological Process: starch metabolic process (GO:0005982);; Molecular Function: glycogenin glucosyltransferase activity (GO:0008466);; Biological Process: secondary cell wall biogenesis (GO:0009834);; Biological Process: meristem initiation (GO:0010014);; Biological Process: xylem development (GO:0010089);; Biological Process: glucuronoxylan bios…	--	UDP-glucuronate:xylan alpha-glucuronosyltransferase 2 GN=F17M5.90/F17M5.100 OS=Arabidopsis thaliana (Mouse-ear cress) PE=2 SV=1	Predicted protein GN=POPTRDRAFT_740375 OS=Populus trichocarpa (Western balsam poplar) PE=4 SV=1	predicted protein [Populus trichocarpa]	Oryza sativa Japonica Group Os03g0184300 (Os03g0184300) mRNA, complete cds
A. comosus var. bracteatus_unigene_Acb_33689	--	--	Cellular Component: membrane (GO:0016020);;	--	--	Uncharacterized protein OS=Musa acuminata subsp. malaccensis (Wild banana) PE=4 SV=1	PREDICTED: uncharacterized protein LOC100241385 [Vitis vinifera]	PREDICTED: Brachypodium distachyon uncharacterized LOC100839565 (LOC100839565), mRNA
A. comosus var. bracteatus_unigene_Acb_58057	--	--	--	--	--	--	--	Arthroderma benhamiae CBS 112371 hypothetical protein, mRNA
A. comosus var. bracteatus_unigene_Acb_45638	--	--	Biological Process: response to oxidative stress (GO:0006979);; Biological Process: proline transport (GO:0015824);;	--	Protein ROOT PRIMORDIUM DEFECTIVE 1 GN=RPD1 OS=Arabidopsis thaliana (Mouse-ear cress) PE=1 SV=1	Predicted protein OS=Hordeum vulgare var. distichum (Two-rowed barley) PE=2 SV=1	predicted protein [Hordeum vulgare subsp. vulgare]	TSA: Triticum urartu UCW_Tu-k21_contig_4169 transcribed RNA sequence
A. comosus var. bracteatus_unigene_Acb_52960	--	--	--	--	--	--	--	Phaeosphaeria nodorum SN15 hypothetical protein partial mRNA
A. comosus var. bracteatus_unigene_Acb_49488	--	--	Cellular Component: cell wall (GO:0005618);; Biological Process: metabolic process (GO:0008152);; Molecular Function: hydrolase activity, acting on ester bonds (GO:0016788);;	--	Pectinesterase 2 (Precursor) GN=PECS-2.1 OS=Citrus sinensis (Sweet orange) PE=2 SV=1	Uncharacterized protein OS=Musa acuminata subsp. malaccensis (Wild banana) PE=3 SV=1	Pectinesterase-1 precursor, putative [Ricinus communis]	PREDICTED: Setaria italica pectinesterase 1-like (LOC101773817), mRNA
A. comosus var. bracteatus_unigene_Acb_40571	--	--	Cellular Component: extracellular region (GO:0005576);; Cellular Component: plasma membrane (GO:0005886);; Biological Process: response to ethylene (GO:0009723);; Biological Process: multidimensional cell growth (GO:0009825);;	--	--	Uncharacterized protein OS=Musa acuminata subsp. malaccensis (Wild banana) PE=4 SV=1	PREDICTED: uncharacterized protein LOC101207547 [Cucumis sativus]	TSA: Jatropha curcas Unigene11929_JC-CK_1A transcribed RNA sequence
A. comosus var. bracteatus_unigene_Acb_31362	[L]	Replication, recombination and repair	Molecular Function: RNA binding (GO:0003723);; Molecular Function: RNA-directed DNA polymerase activity (GO:0003964);; Biological Process: RNA-dependent DNA replication (GO:0006278);; Biological Process: DNA integration (GO:0015074);;	--	--	Uncharacterized protein (Fragment) GN=PRUPE_ppa021114mg OS=Prunus persica (Peach) PE=4 SV=1	Retrotransposon protein, putative [Theobroma cacao]	Ananas bracteatus RAPD marker OPX16_903_Ab genomic sequence
A. comosus var. bracteatus_unigene_Acb_50651	[K]	Transcription	Molecular Function: transcription regulatory region sequence-specific DNA binding (GO:0000976);; Molecular Function: sequence-specific DNA binding transcription factor activity (GO:0003700);; Cellular Component: nucleus (GO:0005634);; Biological Process: regulation of transcription, DNA-templated (GO:0006355);;	--	Homeobox-leucine zipper protein HOX20 GN=OSJNBb0092C08.26 OS=Oryza sativa subsp. japonica (Rice) PE=2 SV=1	Uncharacterized protein OS=Oryza glaberrima (African rice) PE=3 SV=1	hox20, partial [Oryza sativa Indica Group]	Oryza sativa Indica Group hox20 (hox20) mRNA, partial cds
A. comosus var. bracteatus_unigene_Acb_54012	--	--	--	--	--	Putative uncharacterized protein Sb10g022670 GN=Sb10g022670 OS=Sorghum bicolor (Sorghum) PE=4 SV=1	hypothetical protein SORBIDRAFT_10g022670 [Sorghum bicolor]	--
A. comosus var. bracteatus_unigene_Acb_48411	--	--	Biological Process: multicellular organismal development (GO:0007275);; Biological Process: single-organism developmental process (GO:0044767);; Biological Process: anatomical structure development (GO:0048856);;	--	Transcriptional corepressor SEUSS GN=SEU OS=Arabidopsis thaliana (Mouse-ear cress) PE=1 SV=1	Uncharacterized protein OS=Musa acuminata subsp. malaccensis (Wild banana) PE=4 SV=1	PREDICTED: transcriptional corepressor SEUSS-like [Vitis vinifera]	Populus trichocarpa predicted protein, mRNA
A. comosus var. bracteatus_unigene_Acb_41179	--	--	--	--	Formin-like protein 5 GN=P0453E05.107 OS=Oryza sativa subsp. japonica (Rice) PE=2 SV=2	Putative uncharacterized protein GN=SELMODRAFT_415476 OS=Selaginella moellendorffii (Spikemoss) PE=4 SV=1	predicted protein [Ajellomyces capsulatus NAm1]	--
A. comosus var. bracteatus_unigene_Acb_46131	--	--	--	--	--	Putative uncharacterized protein OJ1123_B08.29 GN=OJ1123_B08.29 OS=Oryza sativa subsp. japonica (Rice) PE=4 SV=1	hypothetical protein RHTO_04531 [Rhodosporidium toruloides NP11]	--
A. comosus var. bracteatus_unigene_Acb_48405	--	--	Biological Process: metabolic process (GO:0008152);; Molecular Function: transferase activity, transferring hexosyl groups (GO:0016758);;	--	UDP-glycosyltransferase 86A1 GN=UGT86A1 OS=Arabidopsis thaliana (Mouse-ear cress) PE=2 SV=1	Predicted protein OS=Hordeum vulgare var. distichum (Two-rowed barley) PE=2 SV=1	predicted protein [Hordeum vulgare subsp. vulgare]	Oryza sativa Japonica Group Os10g0442300 (Os10g0442300) mRNA, partial cds
A. comosus var. bracteatus_unigene_Acb_41142	[O]	Posttranslational modification, protein turnover, chaperones	Molecular Function: ATP binding (GO:0005524);; Cellular Component: mitochondrion (GO:0005739);; Biological Process: protein folding (GO:0006457);; Biological Process: response to stress (GO:0006950);;	K04078|2e-55|vvi:100254674|hypothetical protein LOC100254674	10 kDa chaperonin OS=Brassica napus (Rape) PE=3 SV=1	Uncharacterized protein OS=Musa acuminata subsp. malaccensis (Wild banana) PE=3 SV=1	small molecular heat shock protein 10 [Nelumbo nucifera]	Glycine max 10 kDa chaperonin-like (LOC100800967), mRNA
A. comosus var. bracteatus_unigene_Acb_51937	[OJ]	--	Cellular Component: intracellular part (GO:0044424);;	--	Leucine-rich repeat extensin-like protein 5 (Precursor) GN=LRX5 OS=Arabidopsis thaliana (Mouse-ear cress) PE=2 SV=2	Uncharacterized protein OS=Musa acuminata subsp. malaccensis (Wild banana) PE=4 SV=1	PREDICTED: la-related protein 1-like isoform 2 [Brachypodium distachyon]	PREDICTED: Vitis vinifera uncharacterized LOC100254731 (LOC100254731), mRNA
A. comosus var. bracteatus_unigene_Acb_49936	[J]	Translation, ribosomal structure and biogenesis	Molecular Function: structural constituent of ribosome (GO:0003735);; Cellular Component: ribosome (GO:0005840);; Biological Process: rRNA processing (GO:0006364);; Biological Process: translational termination (GO:0006415);; Cellular Component: chloroplast stroma (GO:0009570);; Biological Process: chloroplast relocation (GO:0009902);; Biological Process: leaf morphogenesis (GO:0009965);; Biologi…	K02836|0.0|osa:4343528|Os07g0546600	--	Uncharacterized protein OS=Musa acuminata subsp. malaccensis (Wild banana) PE=4 SV=1	Os07g0546600 [Oryza sativa Japonica Group]	TSA: Prunus avium Pa_03584 transcribed RNA sequence
A. comosus var. bracteatus_unigene_Acb_55274	--	--	--	--	--	Uncharacterized protein GN=Si020998m.g OS=Setaria italica (Foxtail millet) PE=4 SV=1	PREDICTED: disease resistance protein RGA2-like [Setaria italica]	--
A. comosus var. bracteatus_unigene_Acb_49421	--	--	Molecular Function: nucleic acid binding (GO:0003676);;	--	Zinc finger CCCH domain-containing protein 53 GN=OSJNBa0008J01.35 OS=Oryza sativa subsp. japonica (Rice) PE=2 SV=1	Uncharacterized protein GN=BRADI1G17510 OS=Brachypodium distachyon (Purple false brome) PE=4 SV=1	PREDICTED: zinc finger CCCH domain-containing protein 53-like [Brachypodium distachyon]	PREDICTED: Cucumis sativus zinc finger CCCH domain-containing protein 53-like (LOC101204060), mRNA
A. comosus var. bracteatus_unigene_Acb_45808	--	--	Biological Process: response to stimulus (GO:0050896);;	--	Pathogen-related protein OS=Hordeum vulgare (Barley) PE=2 SV=2	Uncharacterized protein OS=Musa acuminata subsp. malaccensis (Wild banana) PE=4 SV=1	Pathogen-related protein [Theobroma cacao]	Populus trichocarpa x Populus deltoides clone WS01312_C09 unknown mRNA
A. comosus var. bracteatus_unigene_Acb_59258	--	--	Cellular Component: membrane (GO:0016020);; Cellular Component: cytoplasmic membrane-bounded vesicle (GO:0016023);; Molecular Function: lyase activity (GO:0016829);;	K01728|1e-31|vvi:100251082|hypothetical protein LOC100251082	Probable pectate lyase 15 (Precursor) GN=At4g13710 OS=Arabidopsis thaliana (Mouse-ear cress) PE=2 SV=1	Uncharacterized protein OS=Zea mays (Maize) PE=2 SV=1	unknown [Zea mays]	Zea mays full-length cDNA clone ZM_BFc0012M09 mRNA, complete cds
A. comosus var. bracteatus_unigene_Acb_57002	--	--	Cellular Component: cytoplasmic membrane-bounded vesicle (GO:0016023);;	--	Pentatricopeptide repeat-containing protein At2g13600 GN=PCMP-E76 OS=Arabidopsis thaliana (Mouse-ear cress) PE=3 SV=1	Uncharacterized protein OS=Musa acuminata subsp. malaccensis (Wild banana) PE=4 SV=1	predicted protein [Hordeum vulgare subsp. vulgare]	Ricinus communis pentatricopeptide repeat-containing protein, putative, mRNA
A. comosus var. bracteatus_unigene_Acb_53308	[H]	Coenzyme transport and metabolism	Molecular Function: cation binding (GO:0043169);; Molecular Function: carboxylic ester hydrolase activity (GO:0052689);; Biological Process: quinone biosynthetic process (GO:1901663);;	--	2-succinyl-6-hydroxy-2,4-cyclohexadiene-1-carboxylate synthase (Precursor) GN=T6L1.7/T6L1.8 OS=Arabidopsis thaliana (Mouse-ear cress) PE=2 SV=2	Uncharacterized protein GN=BRADI3G47067 OS=Brachypodium distachyon (Purple false brome) PE=3 SV=1	Menaquinone biosynthesis protein, putative isoform 1 [Theobroma cacao]	TSA: Triticum urartu UCW_Tu-k51_contig_23491 transcribed RNA sequence
A. comosus var. bracteatus_unigene_Acb_35817	--	--	Biological Process: response to molecule of bacterial origin (GO:0002237);; Molecular Function: protein serine/threonine kinase activity (GO:0004674);; Molecular Function: protein tyrosine kinase activity (GO:0004713);; Molecular Function: ATP binding (GO:0005524);; Biological Process: protein phosphorylation (GO:0006468);; Biological Process: signal transduction (GO:0007165);; Biological Process…	--	Leucine-rich repeat receptor-like serine/threonine-protein kinase At1g17230 (Precursor) GN=At1g17230 OS=Arabidopsis thaliana (Mouse-ear cress) PE=2 SV=2	LRR receptor-like serine/threonine-protein kinase RCH1 GN=F775_19208 OS=Aegilops tauschii (Tausch's goatgrass) PE=4 SV=1	LRR receptor-like serine/threonine-protein kinase RCH1 [Aegilops tauschii]	PREDICTED: Setaria italica leucine-rich repeat receptor-like serine/threonine-protein kinase At1g17230-like (LOC101760205), mRNA
A. comosus var. bracteatus_unigene_Acb_35807	[P]	Inorganic ion transport and metabolism	--	--	Chitin-binding lectin 1 (Precursor) OS=Solanum tuberosum (Potato) PE=1 SV=2	Uncharacterized protein OS=Arabidopsis thaliana (Mouse-ear cress) PE=4 SV=1	uncharacterized protein [Arabidopsis thaliana]	--
A. comosus var. bracteatus_unigene_Acb_55632	--	--	--	--	Pentatricopeptide repeat-containing protein At1g71460, chloroplastic (Precursor) GN=PCMP-A3 OS=Arabidopsis thaliana (Mouse-ear cress) PE=2 SV=1	Putative uncharacterized protein GN=SELMODRAFT_107844 OS=Selaginella moellendorffii (Spikemoss) PE=4 SV=1	hypothetical protein SELMODRAFT_107844 [Selaginella moellendorffii]	--
A. comosus var. bracteatus_unigene_Acb_40608	[R]	General function prediction only	Biological Process: protein targeting to mitochondrion (GO:0006626);; Cellular Component: chloroplast thylakoid membrane (GO:0009535);; Cellular Component: chloroplast thylakoid lumen (GO:0009543);; Cellular Component: chloroplast envelope (GO:0009941);;	--	--	Uncharacterized protein OS=Musa acuminata subsp. malaccensis (Wild banana) PE=4 SV=1	PREDICTED: uncharacterized protein LOC100267054 [Vitis vinifera]	Vitis vinifera clone SS0AFA8YI10
A. comosus var. bracteatus_unigene_Acb_42657	--	--	Biological Process: formation of translation preinitiation complex (GO:0001731);; Molecular Function: translation initiation factor activity (GO:0003743);; Cellular Component: eukaryotic translation initiation factor 3 complex (GO:0005852);; Biological Process: regulation of translational initiation (GO:0006446);; Biological Process: protein folding (GO:0006457);; Biological Process: response to …	K03245|2e-58|vvi:100242541|hypothetical protein LOC100242541	--	Eukaryotic translation initiation factor 3 subunit J GN=VIT_14s0128g00480 OS=Vitis vinifera (Grape) PE=3 SV=1	PREDICTED: eukaryotic translation initiation factor 3 subunit J [Vitis vinifera]	TSA: Jatropha curcas Unigene2799_JC-CK_1A transcribed RNA sequence
A. comosus var. bracteatus_unigene_Acb_49758	[O]	Posttranslational modification, protein turnover, chaperones	Molecular Function: protein binding (GO:0005515);;	--	Chaperone protein dnaJ 49 OS=Arabidopsis thaliana (Mouse-ear cress) PE=2 SV=2	cDNA clone:J033131M19, full insert sequence GN=P0686B10.10 OS=Oryza sativa subsp. japonica (Rice) PE=2 SV=1	Os05g0364500 [Oryza sativa Japonica Group]	PREDICTED: Vitis vinifera chaperone protein dnaJ 49-like (LOC100267066), mRNA
A. comosus var. bracteatus_unigene_Acb_51121	[R]	General function prediction only	Molecular Function: nucleic acid binding (GO:0003676);; Cellular Component: intracellular part (GO:0044424);;	--	Heterogeneous nuclear ribonucleoprotein 1 GN=RNP1 OS=Arabidopsis thaliana (Mouse-ear cress) PE=1 SV=1	RBP42 OS=Elaeis guineensis var. tenera (Oil palm) PE=4 SV=1	RBP42 [Elaeis guineensis]	Oryza sativa (indica cultivar-group) cDNA clone:OSIGCRA111O17, full insert sequence
A. comosus var. bracteatus_unigene_Acb_50128	[O]	Posttranslational modification, protein turnover, chaperones	Molecular Function: chromatin binding (GO:0003682);; Cellular Component: mitochondrion (GO:0005739);; Biological Process: single-organism cellular process (GO:0044763);;	--	--	Uncharacterized protein OS=Musa acuminata subsp. malaccensis (Wild banana) PE=4 SV=1	OSIGBa0137L20.4 [Oryza sativa Indica Group]	Zea mays full-length cDNA clone ZM_BFc0113M07 mRNA, complete cds
A. comosus var. bracteatus_unigene_Acb_39625	[R]	General function prediction only	Molecular Function: GTP binding (GO:0005525);; Cellular Component: endoplasmic reticulum (GO:0005783);; Cellular Component: Golgi apparatus (GO:0005794);; Cellular Component: cytosol (GO:0005829);; Cellular Component: plasma membrane (GO:0005886);; Biological Process: intracellular protein transport (GO:0006886);; Cellular Component: chloroplast (GO:0009507);; Cellular Component: cytoplasmic memb…	--	GTP-binding protein SAR2 GN=SAR2 OS=Solanum lycopersicum (Tomato) PE=2 SV=1	Predicted protein GN=POPTRDRAFT_581321 OS=Populus trichocarpa (Western balsam poplar) PE=4 SV=1	predicted protein [Populus trichocarpa]	PREDICTED: Brachypodium distachyon GTP-binding protein SAR1A-like, transcript variant 2 (LOC100834596), mRNA
A. comosus var. bracteatus_unigene_Acb_41472	--	--	Cellular Component: nucleus (GO:0005634);;	--	--	Uncharacterized protein OS=Musa acuminata subsp. malaccensis (Wild banana) PE=4 SV=1	PREDICTED: uncharacterized protein LOC101764938 isoform X1 [Setaria italica]	PREDICTED: Brachypodium distachyon uncharacterized LOC100825960 (LOC100825960), mRNA
A. comosus var. bracteatus_unigene_Acb_36626	--	--	Cellular Component: cytoplasmic membrane-bounded vesicle (GO:0016023);; Cellular Component: anchored component of membrane (GO:0031225);;	--	--	Uncharacterized protein OS=Musa acuminata subsp. malaccensis (Wild banana) PE=4 SV=1	predicted protein [Populus trichocarpa]	Oryza sativa Japonica Group genomic DNA, chromosome 2, BAC clone:OSJNBa0052M16
A. comosus var. bracteatus_unigene_Acb_25825	--	--	--	--	Putative ribonuclease H protein At1g65750 GN=At1g65750 OS=Arabidopsis thaliana (Mouse-ear cress) PE=3 SV=1	Putative uncharacterized protein GN=OsJ_36550 OS=Oryza sativa subsp. japonica (Rice) PE=4 SV=1	hypothetical protein OsJ_36550 [Oryza sativa Japonica Group]	--
A. comosus var. bracteatus_unigene_Acb_59288	--	--	--	--	--	--	--	Zea mays clone 1486085 mRNA sequence
A. comosus var. bracteatus_unigene_Acb_40690	[R]	General function prediction only	Molecular Function: monooxygenase activity (GO:0004497);; Molecular Function: iron ion binding (GO:0005506);; Cellular Component: cytosol (GO:0005829);; Molecular Function: electron carrier activity (GO:0009055);; Molecular Function: oxidoreductase activity, acting on paired donors, with incorporation or reduction of molecular oxygen (GO:0016705);; Molecular Function: heme binding (GO:0020037);; …	K09560|0.0|pop:POPTR_646478|hypothetical protein	FAM10 family protein At4g22670 GN=At4g22670 OS=Arabidopsis thaliana (Mouse-ear cress) PE=1 SV=1	Uncharacterized protein OS=Musa acuminata subsp. malaccensis (Wild banana) PE=4 SV=1	HSP70-interacting protein 1 isoform 1 [Theobroma cacao]	PREDICTED: Cicer arietinum FAM10 family protein At4g22670-like (LOC101503284), transcript variant X3, mRNA
A. comosus var. bracteatus_unigene_Acb_33717	--	--	--	--	--	Predicted protein GN=PHATRDRAFT_bd719 OS=Phaeodactylum tricornutum (strain CCAP 1055/1) PE=4 SV=1	hypothetical protein MYCFIDRAFT_87614 [Pseudocercospora fijiensis CIRAD86]	TSA: Salicornia europaea Unigene80503_SeCKS transcribed RNA sequence
A. comosus var. bracteatus_unigene_Acb_53203	--	--	Molecular Function: nucleotide binding (GO:0000166);; Molecular Function: protein kinase activity (GO:0004672);; Cellular Component: membrane (GO:0016020);; Cellular Component: cytoplasmic membrane-bounded vesicle (GO:0016023);;	--	Receptor-like protein kinase HAIKU2 (Precursor) GN=IKU2 OS=Arabidopsis thaliana (Mouse-ear cress) PE=1 SV=1	Uncharacterized protein GN=Si021056m.g OS=Setaria italica (Foxtail millet) PE=4 SV=1	PREDICTED: receptor-like protein kinase HSL1-like [Setaria italica]	TSA: Triticum turgidum UCW_Tt-k41_contig_28978 transcribed RNA sequence
A. comosus var. bracteatus_unigene_Acb_44295	--	--	Cellular Component: plastid (GO:0009536);;	--	Uncharacterized protein ycf54 GN=ycf54 OS=Porphyra purpurea (Red seaweed) PE=3 SV=1	Expressed protein GN=LOC_Os03g21370 OS=Oryza sativa subsp. japonica (Rice) PE=2 SV=1	expressed protein [Oryza sativa Japonica Group]	Phyllostachys edulis cDNA clone: bphylf003j04, full insert sequence
A. comosus var. bracteatus_unigene_Acb_3239	[S]	Function unknown	Cellular Component: mitochondrion (GO:0005739);; Biological Process: ethanol catabolic process (GO:0006068);; Biological Process: plasma membrane acetate transport (GO:0006847);; Molecular Function: acetate transmembrane transporter activity (GO:0015123);; Biological Process: ammonium transport (GO:0015696);; Cellular Component: membrane (GO:0016020);; Biological Process: nitrogen utilization (GO…	K07034|2e-41|ppp:PHYPADRAFT_123327|hypothetical protein	--	Predicted protein (Fragment) GN=PHYPADRAFT_52566 OS=Physcomitrella patens subsp. patens (Moss) PE=4 SV=1	GPR/FUN34 family protein [Talaromyces marneffei ATCC 18224]	Penicillium marneffei ATCC 18224 GPR/FUN34 family protein, mRNA
A. comosus var. bracteatus_unigene_Acb_51262	--	--	--	K04565|7e-12|osa:4344210|Os07g0665200	Superoxide dismutase [Cu-Zn] GN=SOD1 OS=Glycine max (Soybean) PE=3 SV=1	Superoxide dismutase [Cu-Zn] (Fragment) OS=Citrus maxima (Pomelo) PE=2 SV=1	copper/zinc superoxide dismutase [Citrus maxima]	Ananas comosus mRNA for copper/zinc-superoxide dismutase (sod1 gene)
A. comosus var. bracteatus_unigene_Acb_45641	[QR]	--	Molecular Function: transferase activity (GO:0016740);;	--	--	Uncharacterized protein OS=Musa acuminata subsp. malaccensis (Wild banana) PE=4 SV=1	unnamed protein product [Vitis vinifera]	PREDICTED: Vitis vinifera methyltransferase-like protein 2-like (LOC100852734), mRNA
A. comosus var. bracteatus_unigene_Acb_23390	--	--	--	--	--	--	hypothetical protein SEPMUDRAFT_134402 [Mycosphaerella populorum SO2202]	TSA: Salicornia europaea Unigene59707_Se200S transcribed RNA sequence
A. comosus var. bracteatus_unigene_Acb_46216	--	--	--	--	--	Putative uncharacterized protein GN=VITISV_040515 OS=Vitis vinifera (Grape) PE=4 SV=1	hypothetical protein VITISV_040515 [Vitis vinifera]	Gymnadenia conopsea CCHC-type zinc finger protein-like mRNA, complete sequence
A. comosus var. bracteatus_unigene_Acb_39016	--	--	Molecular Function: protein kinase activity (GO:0004672);; Molecular Function: ATP binding (GO:0005524);; Biological Process: apoptotic process (GO:0006915);; Biological Process: defense response (GO:0006952);; Molecular Function: hydrolase activity (GO:0016787);;	--	Disease resistance protein RGA2 GN=RGA2 OS=Solanum bulbocastanum (Wild potato) PE=1 SV=1	Uncharacterized protein OS=Musa acuminata subsp. malaccensis (Wild banana) PE=4 SV=1	leucine-rich repeat containing protein, putative [Ricinus communis]	--
A. comosus var. bracteatus_unigene_Acb_53195	[R]	General function prediction only	Biological Process: metabolic process (GO:0008152);; Cellular Component: plastid (GO:0009536);; Molecular Function: hydrolase activity (GO:0016787);;	--	Probable esterase KAI2 GN=F6G17.120 OS=Arabidopsis thaliana (Mouse-ear cress) PE=1 SV=1	Uncharacterized protein OS=Musa acuminata subsp. malaccensis (Wild banana) PE=4 SV=1	PREDICTED: epoxide hydrolase 4-like isoform X1 [Setaria italica]	PREDICTED: Setaria italica epoxide hydrolase 4-like (LOC101756155), transcript variant X3, misc_RNA
A. comosus var. bracteatus_unigene_Acb_29080	--	--	--	--	--	Uncharacterized protein GN=Si022151m.g OS=Setaria italica (Foxtail millet) PE=4 SV=1	PREDICTED: protein IQ-DOMAIN 1-like [Setaria italica]	--
A. comosus var. bracteatus_unigene_Acb_42351	--	--	--	--	--	OSJNBa0083D01.14 protein GN=OSJNBa0083D01.14 OS=Oryza sativa subsp. japonica (Rice) PE=2 SV=1	OSJNBa0083D01.14 [Oryza sativa Japonica Group]	--
A. comosus var. bracteatus_unigene_Acb_46896	--	--	--	--	Early nodulin-75 (Precursor) GN=ENOD2B OS=Glycine max (Soybean) PE=2 SV=2	Uncharacterized protein OS=Musa acuminata subsp. malaccensis (Wild banana) PE=4 SV=1	PREDICTED: uncharacterized protein LOC101230918 [Cucumis sativus]	Arabidopsis thaliana chromosome 3, complete sequence
A. comosus var. bracteatus_unigene_Acb_47579	--	--	Molecular Function: ubiquitin thiolesterase activity (GO:0004221);; Cellular Component: cytoplasm (GO:0005737);; Biological Process: protein glycosylation (GO:0006486);; Biological Process: ubiquitin-dependent protein catabolic process (GO:0006511);; Biological Process: autophagy (GO:0006914);; Molecular Function: zinc ion binding (GO:0008270);; Biological Process: response to symbiotic fungus (G…	--	MND1-interacting protein 1 GN=MIP1 OS=Arabidopsis thaliana (Mouse-ear cress) PE=1 SV=1	Uncharacterized protein OS=Musa acuminata subsp. malaccensis (Wild banana) PE=4 SV=1	predicted protein [Populus trichocarpa]	--
A. comosus var. bracteatus_unigene_Acb_42907	--	--	Molecular Function: ubiquitin-protein ligase activity (GO:0004842);; Cellular Component: nucleus (GO:0005634);; Biological Process: ubiquitin-dependent protein catabolic process (GO:0006511);; Biological Process: multicellular organismal development (GO:0007275);; Molecular Function: zinc ion binding (GO:0008270);; Biological Process: protein ubiquitination (GO:0016567);;	K04506|4e-68|ppp:PHYPADRAFT_206770|hypothetical protein	E3 ubiquitin-protein ligase SINAT3 GN=SINAT3 OS=Arabidopsis thaliana (Mouse-ear cress) PE=2 SV=1	Predicted protein GN=PHYPADRAFT_206770 OS=Physcomitrella patens subsp. patens (Moss) PE=4 SV=1	predicted protein [Physcomitrella patens subsp. patens]	Gossypium hirsutum SINAH2 protein mRNA, partial cds
A. comosus var. bracteatus_unigene_Acb_2824	[J]	Translation, ribosomal structure and biogenesis	Molecular Function: structural constituent of ribosome (GO:0003735);; Cellular Component: nucleolus (GO:0005730);; Cellular Component: plasma membrane (GO:0005886);; Biological Process: rRNA processing (GO:0006364);; Biological Process: translation (GO:0006412);; Cellular Component: chloroplast (GO:0009507);; Cellular Component: cytosolic small ribosomal subunit (GO:0022627);; Biological Process:…	--	40S ribosomal protein S6 GN=rps6 OS=Asparagus officinalis (Garden asparagus) PE=2 SV=1	40S ribosomal protein S6, putative GN=RCOM_0822430 OS=Ricinus communis (Castor bean) PE=4 SV=1	40S ribosomal protein S6, putative [Ricinus communis]	Populus trichocarpa predicted protein, mRNA
A. comosus var. bracteatus_unigene_Acb_40576	[O]	Posttranslational modification, protein turnover, chaperones	Molecular Function: ATP binding (GO:0005524);; Cellular Component: cytoplasm (GO:0005737);; Biological Process: protein folding (GO:0006457);; Biological Process: response to stress (GO:0006950);;	K04078|1e-24|ath:AT1G14980|CPN10	10 kDa chaperonin GN=CPN10 OS=Arabidopsis thaliana (Mouse-ear cress) PE=3 SV=1	Hsp10 GN=Hsp10 OS=Crypthecodinium cohnii (Dinoflagellate) PE=3 SV=1	probable heat shock protein 10 (chaperonin CPN10) [Sporisorium reilianum SRZ2]	Sporisorium reilianum SRZ2 chromosome 20 complete DNA sequence
A. comosus var. bracteatus_unigene_Acb_51827	--	--	--	--	--	--	--	TSA: Triticum turgidum UCW_Tt-k35_contig_25165_merged transcribed RNA sequence
A. comosus var. bracteatus_unigene_Acb_55009	[Q]	Secondary metabolites biosynthesis, transport and catabolism	Molecular Function: iron ion binding (GO:0005506);; Cellular Component: mitochondrion (GO:0005739);; Cellular Component: endoplasmic reticulum (GO:0005783);; Cellular Component: plasma membrane (GO:0005886);; Molecular Function: electron carrier activity (GO:0009055);; Biological Process: response to wounding (GO:0009611);; Biological Process: coumarin biosynthetic process (GO:0009805);; Biologic…	K09754|5e-68|ath:AT2G40890|CYP98A3 (cytochrome P450, family 98, subfamily A, polypeptide 3)	Cytochrome P450 98A3 GN=T20B5.9 OS=Arabidopsis thaliana (Mouse-ear cress) PE=1 SV=1	Uncharacterized protein GN=PGSC0003DMG400007178 OS=Solanum tuberosum (Potato) PE=3 SV=1	coumarate 3-hydroxylase, partial [Populus fremontii]	Nicotiana tabacum clone D249-AE8 CYP98A33v1 mRNA, complete cds
A. comosus var. bracteatus_unigene_Acb_40821	[M]	Cell wall/membrane/envelope biogenesis	Cellular Component: mitochondrion (GO:0005739);; Biological Process: protein glycosylation (GO:0006486);; Biological Process: lipid metabolic process (GO:0006629);; Molecular Function: phospho-N-acetylmuramoyl-pentapeptide-transferase activity (GO:0008963);; Cellular Component: plastid (GO:0009536);; Molecular Function: P-P-bond-hydrolysis-driven protein transmembrane transporter activity (GO:001…	K01000|5e-84|pop:POPTR_888469|hypothetical protein	Phospho-N-acetylmuramoyl-pentapeptide-transferase homolog OS=Arabidopsis thaliana (Mouse-ear cress) PE=2 SV=3	Predicted protein (Fragment) GN=POPTRDRAFT_888469 OS=Populus trichocarpa (Western balsam poplar) PE=4 SV=1	predicted protein [Populus trichocarpa]	PREDICTED: Cucumis sativus phospho-N-acetylmuramoyl-pentapeptide-transferase homolog (LOC101226336), mRNA
A. comosus var. bracteatus_unigene_Acb_38950	--	--	--	--	--	Uncharacterized protein GN=ZEAMMB73_863256 OS=Zea mays (Maize) PE=4 SV=1	hypothetical protein ZEAMMB73_863256 [Zea mays]	PREDICTED: Vitis vinifera uncharacterized LOC100247776 (LOC100247776), mRNA
A. comosus var. bracteatus_unigene_Acb_30110	[D]	Cell cycle control, cell division, chromosome partitioning	--	--	F-box only protein 13 GN=FBX13 OS=Arabidopsis thaliana (Mouse-ear cress) PE=2 SV=2	Uncharacterized protein OS=Musa acuminata subsp. malaccensis (Wild banana) PE=4 SV=1	F-box family protein isoform 1 [Theobroma cacao]	--
A. comosus var. bracteatus_unigene_Acb_3133	--	--	Cellular Component: mitochondrion (GO:0005739);; Cellular Component: plastid (GO:0009536);;	--	Uncharacterized protein At3g28850 GN=At3g28850 OS=Arabidopsis thaliana (Mouse-ear cress) PE=1 SV=1	Uncharacterized protein OS=Zea mays (Maize) PE=2 SV=1	uncharacterized protein LOC100272492 [Zea mays]	PREDICTED: Setaria italica uncharacterized LOC101763264 (LOC101763264), mRNA
A. comosus var. bracteatus_unigene_Acb_52213	[RTKL]	--	Molecular Function: cyclin-dependent protein serine/threonine kinase activity (GO:0004693);; Molecular Function: ATP binding (GO:0005524);; Cellular Component: nucleus (GO:0005634);; Cellular Component: cytoplasm (GO:0005737);; Biological Process: protein phosphorylation (GO:0006468);; Biological Process: protein N-linked glycosylation (GO:0006487);; Molecular Function: RNA polymerase II carboxy-…	K08829|0.0|vvi:100245875|hypothetical protein LOC100245875	Cyclin-dependent kinase F-4 OS=Oryza sativa subsp. japonica (Rice) PE=2 SV=1	Putative uncharacterized protein GN=VIT_02s0033g01110 OS=Vitis vinifera (Grape) PE=4 SV=1	PREDICTED: cyclin-dependent kinase F-4-like [Vitis vinifera]	Sorghum bicolor hypothetical protein, mRNA
A. comosus var. bracteatus_unigene_Acb_56241	[J]	Translation, ribosomal structure and biogenesis	Molecular Function: structural constituent of ribosome (GO:0003735);; Cellular Component: ribosome (GO:0005840);; Biological Process: translation (GO:0006412);;	K02915|4e-55|rcu:RCOM_0836350|60S ribosomal protein L34, putative	60S ribosomal protein L34 GN=RPL34 OS=Pisum sativum (Garden pea) PE=2 SV=1	Uncharacterized protein GN=PRUPE_ppb011184mg OS=Prunus persica (Peach) PE=4 SV=1	hypothetical protein M569_07339 [Genlisea aurea]	TSA: Jatropha curcas CL3612.Contig1_JC-CK_1A transcribed RNA sequence
A. comosus var. bracteatus_unigene_Acb_47754	[E]	Amino acid transport and metabolism	Cellular Component: plant-type vacuole (GO:0000325);; Cellular Component: vacuolar membrane (GO:0005774);; Cellular Component: plasma membrane (GO:0005886);; Molecular Function: high affinity oligopeptide transporter activity (GO:0015334);; Cellular Component: integral component of membrane (GO:0016021);; Molecular Function: dipeptide transporter activity (GO:0042936);; Molecular Function: tripep…	--	Peptide transporter PTR2 GN=F14H20.11 OS=Arabidopsis thaliana (Mouse-ear cress) PE=1 SV=1	Uncharacterized protein OS=Hordeum vulgare var. distichum (Two-rowed barley) PE=3 SV=1	predicted protein [Hordeum vulgare subsp. vulgare]	Hakea actites peptide transporter (PTR4) mRNA, complete cds
A. comosus var. bracteatus_unigene_Acb_38688	--	--	Cellular Component: nucleus (GO:0005634);; Biological Process: autophagy (GO:0006914);; Biological Process: fatty acid catabolic process (GO:0009062);; Biological Process: adaxial/abaxial axis specification (GO:0009943);; Biological Process: regulation of meristem growth (GO:0010075);; Biological Process: leaf vascular tissue pattern formation (GO:0010305);; Biological Process: leaf shaping (GO:0…	--	--	Uncharacterized protein OS=Musa acuminata subsp. malaccensis (Wild banana) PE=4 SV=1	conserved hypothetical protein [Ricinus communis]	TSA: Prunus avium Pa_47759 transcribed RNA sequence
A. comosus var. bracteatus_unigene_Acb_54411	[R]	General function prediction only	Molecular Function: nucleotide binding (GO:0000166);; Molecular Function: nucleic acid binding (GO:0003676);;	K11294|9e-49|zma:100273020|hypothetical protein LOC100273020	Glycine-rich RNA-binding protein 3, mitochondrial (Precursor) GN=MAF19_30 OS=Arabidopsis thaliana (Mouse-ear cress) PE=2 SV=1	Uncharacterized protein OS=Zea mays (Maize) PE=2 SV=1	hypothetical protein UM06193.1 [Ustilago maydis 521]	Ustilago maydis 521 hypothetical protein (UM06193.1) partial mRNA
A. comosus var. bracteatus_unigene_Acb_52196	[R]	General function prediction only	Cellular Component: endoplasmic reticulum (GO:0005783);; Cellular Component: Golgi apparatus (GO:0005794);; Biological Process: lipopolysaccharide core region biosynthetic process (GO:0009244);; Molecular Function: transferase activity, transferring phosphorus-containing groups (GO:0016772);; Biological Process: endoplasmic reticulum unfolded protein response (GO:0030968);;	K08869|0.0|zma:100382198|hypothetical protein LOC100382198	Putative ABC1 protein At2g40090 (Precursor) GN=At2g40090 OS=Arabidopsis thaliana (Mouse-ear cress) PE=2 SV=2	Uncharacterized protein OS=Musa acuminata subsp. malaccensis (Wild banana) PE=4 SV=1	PREDICTED: uncharacterized protein LOC101759876 [Setaria italica]	PREDICTED: Vitis vinifera uncharacterized LOC100242392 (LOC100242392), mRNA
A. comosus var. bracteatus_unigene_Acb_33130	--	--	Molecular Function: serine-type endopeptidase inhibitor activity (GO:0004867);; Cellular Component: extracellular region (GO:0005576);; Biological Process: negative regulation of peptidase activity (GO:0010466);;	--	Bromelain inhibitor 2 chain A (Precursor) OS=Ananas comosus (Pineapple) PE=1 SV=2	--	RecName: Full=Bromelain inhibitor; Short=BI; Short=Bromein; Contains: RecName: Full=Bromelain inhibitor 1 chain B; Short=BI-I B; AltName: Full=Bromelain inhibitor VII light chain; Short=BI-VII L; Contains: RecName: Full=Bromelain inhibitor 1 chain A; Short=BI-I A; AltName: Full=Bromelain inhibitor VII heavy chain; Short=BI-VII H; Contains: RecName: Full=Bromelain inhibitor 3 chain B; Short=BI-III…	Ananas comosus bromelain inhibitor precursor, gene, complete cds
A. comosus var. bracteatus_unigene_Acb_39055	--	--	Biological Process: metal ion transport (GO:0030001);; Molecular Function: metal ion binding (GO:0046872);;	--	Copper transport protein CCH GN=CCH OS=Arabidopsis thaliana (Mouse-ear cress) PE=1 SV=1	Uncharacterized protein OS=Musa acuminata subsp. malaccensis (Wild banana) PE=4 SV=1	PREDICTED: uncharacterized protein LOC100248113 [Vitis vinifera]	TSA: Jatropha curcas Unigene16573_JC-CK_1A transcribed RNA sequence
A. comosus var. bracteatus_unigene_Acb_47733	--	--	Molecular Function: beta-glucuronidase activity (GO:0004566);; Cellular Component: extracellular region (GO:0005576);; Biological Process: metabolic process (GO:0008152);; Cellular Component: plant-type cell wall (GO:0009505);; Cellular Component: membrane (GO:0016020);; Cellular Component: cytoplasmic membrane-bounded vesicle (GO:0016023);;	--	Heparanase-like protein 2 (Precursor) GN=At5g61250 OS=Arabidopsis thaliana (Mouse-ear cress) PE=2 SV=1	Putative uncharacterized protein GN=OsI_38868 OS=Oryza sativa subsp. indica (Rice) PE=2 SV=1	hypothetical protein OsI_38868 [Oryza sativa Indica Group]	Sorghum bicolor hypothetical protein, mRNA
A. comosus var. bracteatus_unigene_Acb_47616	--	--	Cellular Component: intracellular membrane-bounded organelle (GO:0043231);;	--	--	Uncharacterized protein OS=Hordeum vulgare var. distichum (Two-rowed barley) PE=4 SV=1	Mitochondrial transcription termination factor family protein, putative [Theobroma cacao]	PREDICTED: Fragaria vesca subsp. vesca uncharacterized LOC101302386 (LOC101302386), mRNA
A. comosus var. bracteatus_unigene_Acb_44087	--	--	--	--	--	Uncharacterized protein OS=Lotus japonicus (Lotus corniculatus var. japonicus) PE=4 SV=1	unknown [Lotus japonicus]	--
A. comosus var. bracteatus_unigene_Acb_55540	--	--	--	--	--	--	--	Sclerotinia sclerotiorum 1980 predicted protein (SS1G_03173) partial mRNA
A. comosus var. bracteatus_unigene_Acb_47946	[J]	Translation, ribosomal structure and biogenesis	Molecular Function: structural constituent of ribosome (GO:0003735);; Cellular Component: ribosome (GO:0005840);; Biological Process: translation (GO:0006412);;	K02938|1e-127|pop:POPTR_719723|hypothetical protein	60S ribosomal protein L8 GN=RPL8 OS=Solanum lycopersicum (Tomato) PE=2 SV=1	Predicted protein OS=Hordeum vulgare var. distichum (Two-rowed barley) PE=2 SV=1	60S ribosomal protein L2 [Zymoseptoria tritici IPO323]	Penicillium chrysogenum Wisconsin 54-1255 hypothetical protein (Pc21g17430) mRNA, complete cds
A. comosus var. bracteatus_unigene_Acb_38770	--	--	--	--	--	Uncharacterized protein OS=Musa acuminata subsp. malaccensis (Wild banana) PE=4 SV=1	unnamed protein product [Vitis vinifera]	--
A. comosus var. bracteatus_unigene_Acb_46278	--	--	--	--	--	Transposon protein, putative, unclassified, expressed GN=LOC_Os03g13190 OS=Oryza sativa subsp. japonica (Rice) PE=2 SV=1	transposon protein, putative, unclassified, expressed [Oryza sativa Japonica Group]	--
A. comosus var. bracteatus_unigene_Acb_3638	--	--	Molecular Function: iron ion binding (GO:0005506);; Cellular Component: mitochondrial respiratory chain complex III (GO:0005750);; Molecular Function: heme binding (GO:0020037);; Molecular Function: electron transporter, transferring electrons within CoQH2-cytochrome c reductase complex activity (GO:0045153);;	K00413|1e-55|cme:CMP152C|cytochrome c reductase (Complex III) cytochrome c1 subunit	Cytochrome c1-2, heme protein, mitochondrial (Precursor; Fragment) GN=CYCL OS=Solanum tuberosum (Potato) PE=1 SV=1	Cytochrome c reductase cytochrome c1 subunit GN=CYME_CMP152C OS=Cyanidioschyzon merolae strain 10D PE=4 SV=1	endonuclease MUS81 [Pseudozyma antarctica T-34]	Sporisorium reilianum SRZ2 chromosome 13 complete DNA sequence
A. comosus var. bracteatus_unigene_Acb_2945	--	--	Molecular Function: acyl-CoA dehydrogenase activity (GO:0003995);; Molecular Function: acyl-CoA oxidase activity (GO:0003997);; Cellular Component: peroxisome (GO:0005777);; Biological Process: fatty acid beta-oxidation (GO:0006635);; Molecular Function: flavin adenine dinucleotide binding (GO:0050660);;	--	--	--	iron/ascorbate family oxidoreductases [Pseudozyma antarctica T-34]	Sporisorium reilianum SRZ2 chromosome 5 complete DNA sequence
A. comosus var. bracteatus_unigene_Acb_49978	[H]	Coenzyme transport and metabolism	Molecular Function: biotin synthase activity (GO:0004076);; Cellular Component: mitochondrion (GO:0005739);; Biological Process: acetyl-CoA metabolic process (GO:0006084);; Biological Process: microtubule nucleation (GO:0007020);; Molecular Function: zinc ion binding (GO:0008270);; Biological Process: biotin biosynthetic process (GO:0009102);; Biological Process: regulation of meristem growth (GO…	K01012|0.0|zma:100283818|biotin synthase	Biotin synthase GN=T01O24.10 OS=Arabidopsis thaliana (Mouse-ear cress) PE=2 SV=1	Uncharacterized protein GN=Si030137m.g OS=Setaria italica (Foxtail millet) PE=3 SV=1	PREDICTED: biotin synthase-like [Setaria italica]	Zea mays biotin synthase (LOC100283818), mRNA >gi|195637413|gb|EU966057.1| Zea mays clone 291293 biotin synthase mRNA, complete cds
A. comosus var. bracteatus_unigene_Acb_40071	--	--	Molecular Function: actin binding (GO:0003779);; Cellular Component: nucleus (GO:0005634);; Cellular Component: plasma membrane (GO:0005886);; Biological Process: cytoskeleton organization (GO:0007010);; Biological Process: response to nematode (GO:0009624);; Biological Process: response to abscisic acid (GO:0009737);; Molecular Function: high affinity secondary active ammonium transmembrane tran…	--	Ammonium transporter 1 member 3 GN=AMT1-3 OS=Solanum lycopersicum (Tomato) PE=2 SV=1	Ammonium transporter, putative GN=RCOM_0612070 OS=Ricinus communis (Castor bean) PE=4 SV=1	ammonium transporter, putative [Ricinus communis]	TSA: Prunus avium Pa_02136 transcribed RNA sequence
A. comosus var. bracteatus_unigene_Acb_1656	--	--	Biological Process: response to karrikin (GO:0080167);;	--	Mulatexin (Precursor) OS=Morus alba (White mulberry) PE=1 SV=2	Os08g0250900 protein (Fragment) GN=Os08g0250900 OS=Oryza sativa subsp. japonica (Rice) PE=2 SV=1	Os08g0250900 [Oryza sativa Japonica Group]	PREDICTED: Setaria italica heat shock protein hsp98-like (LOC101782467), mRNA
A. comosus var. bracteatus_unigene_Acb_43226	--	--	Molecular Function: transferase activity (GO:0016740);;	--	Arginine/serine-rich protein 45 GN=F19K19.9 OS=Arabidopsis thaliana (Mouse-ear cress) PE=1 SV=1	Uncharacterized protein OS=Hordeum vulgare var. distichum (Two-rowed barley) PE=4 SV=1	predicted protein [Hordeum vulgare subsp. vulgare]	Oryza sativa Japonica Group Os03g0745200 (Os03g0745200) mRNA, complete cds
A. comosus var. bracteatus_unigene_Acb_49507	--	--	--	--	--	--	--	Triticum aestivum cv. Arina SNP, chromosome 3B, clone Taes_arina_ctg_58523
A. comosus var. bracteatus_unigene_Acb_52584	[K]	Transcription	Biological Process: RNA splicing, via endonucleolytic cleavage and ligation (GO:0000394);; Molecular Function: translation initiation factor activity (GO:0003743);; Cellular Component: transcription factor TFIID complex (GO:0005669);; Biological Process: transcription initiation from RNA polymerase II promoter (GO:0006367);; Biological Process: translational initiation (GO:0006413);;	K03132|3e-72|vvi:100258782|similar to TAF7 (TBP-ASSOCIATED FACTOR 7)	--	cDNA clone:001-101-F01, full insert sequence GN=B1164G01.8 OS=Oryza sativa subsp. japonica (Rice) PE=2 SV=1	PREDICTED: transcription initiation factor TFIID subunit 7-like [Vitis vinifera]	Zea mays full-length cDNA clone ZM_BFb0290M23 mRNA, complete cds
A. comosus var. bracteatus_unigene_Acb_53009	--	--	--	--	--	--	--	Primula sieboldii clone PS-2 microsatellite sequence
A. comosus var. bracteatus_unigene_Acb_43412	[O]	Posttranslational modification, protein turnover, chaperones	Molecular Function: ATP binding (GO:0005524);; Cellular Component: plasma membrane (GO:0005886);; Biological Process: cell cycle (GO:0007049);; Molecular Function: microtubule-severing ATPase activity (GO:0008568);; Biological Process: cell division (GO:0051301);;	K13525|6e-59|rcu:RCOM_1355090|Transitional endoplasmic reticulum ATPase, putative (EC:3.6.4.3)	Cell division cycle protein 48 homolog GN=CDC48 OS=Glycine max (Soybean) PE=1 SV=1	Uncharacterized protein GN=ZEAMMB73_027527 OS=Zea mays (Maize) PE=4 SV=1	hypothetical protein ZEAMMB73_027527 [Zea mays]	Allium cepa AcCDC48 mRNA for cell division cycle protein 48 homolog, complete cds
A. comosus var. bracteatus_unigene_Acb_46794	[E]	Amino acid transport and metabolism	Biological Process: histidine biosynthetic process (GO:0000105);; Molecular Function: histidinol-phosphate transaminase activity (GO:0004400);; Cellular Component: chloroplast (GO:0009507);; Molecular Function: pyridoxal phosphate binding (GO:0030170);; Molecular Function: L-phenylalanine:2-oxoglutarate aminotransferase activity (GO:0080130);;	K00817|0.0|sbi:SORBI_04g030300|hypothetical protein	Histidinol-phosphate aminotransferase, chloroplastic (Precursor) GN=HPA OS=Nicotiana plumbaginifolia (Leadwort-leaved tobacco) PE=1 SV=1	Putative uncharacterized protein Sb04g030300 GN=Sb04g030300 OS=Sorghum bicolor (Sorghum) PE=3 SV=1	hypothetical protein SORBIDRAFT_04g030300 [Sorghum bicolor]	Sorghum bicolor hypothetical protein, mRNA
A. comosus var. bracteatus_unigene_Acb_42866	--	--	Molecular Function: serine-type endopeptidase activity (GO:0004252);; Cellular Component: extracellular region (GO:0005576);; Cellular Component: cell wall (GO:0005618);; Biological Process: proteolysis (GO:0006508);; Cellular Component: cytoplasmic membrane-bounded vesicle (GO:0016023);; Molecular Function: identical protein binding (GO:0042802);; Biological Process: negative regulation of catal…	--	Cucumisin (Precursor) OS=Cucumis melo (Muskmelon) PE=1 SV=1	Uncharacterized protein GN=OB08G24190 OS=Oryza brachyantha PE=4 SV=1	hypothetical protein OsI_29445 [Oryza sativa Indica Group]	Hordeum vulgare subsp. vulgare mRNA for predicted protein, complete cds, clone: NIASHv1058H05
A. comosus var. bracteatus_unigene_Acb_58469	--	--	--	K09833|1e-06|vvi:100257787|hypothetical protein LOC100257787	Homogentisate phytyltransferase 1, chloroplastic (Precursor) GN=F19F24.15 OS=Arabidopsis thaliana (Mouse-ear cress) PE=2 SV=1	Homogentisate geranylgeranyl transferase OS=Coriandrum sativum (Coriander) PE=2 SV=1	homogentisate geranylgeranyl transferase [Coriandrum sativum]	--
A. comosus var. bracteatus_unigene_Acb_38417	--	--	Molecular Function: DNA binding (GO:0003677);; Molecular Function: protein binding (GO:0005515);; Cellular Component: nucleus (GO:0005634);; Biological Process: DNA replication (GO:0006260);; Biological Process: DNA repair (GO:0006281);; Biological Process: DNA recombination (GO:0006310);; Cellular Component: cytoplasmic membrane-bounded vesicle (GO:0016023);;	--	Replication protein A 14 kDa subunit OS=Oryza sativa subsp. japonica (Rice) PE=1 SV=1	Uncharacterized protein OS=Musa acuminata subsp. malaccensis (Wild banana) PE=4 SV=1	Os01g0253600 [Oryza sativa Japonica Group]	PREDICTED: Brachypodium distachyon uncharacterized LOC100829480 (LOC100829480), mRNA
A. comosus var. bracteatus_unigene_Acb_42463	--	--	--	--	--	Putative uncharacterized protein GN=VIT_05s0077g00530 OS=Vitis vinifera (Grape) PE=4 SV=1	unnamed protein product [Vitis vinifera]	Populus trichocarpa predicted protein, mRNA
A. comosus var. bracteatus_unigene_Acb_43304	[J]	Translation, ribosomal structure and biogenesis	Cellular Component: intracellular organelle (GO:0043229);; Biological Process: single-organism cellular process (GO:0044763);;	--	HMG-Y-related protein B (Fragment) OS=Glycine max (Soybean) PE=2 SV=1	Uncharacterized protein OS=Musa acuminata subsp. malaccensis (Wild banana) PE=3 SV=1	PREDICTED: HMG-Y-related protein A-like [Fragaria vesca subsp. vesca]	--
A. comosus var. bracteatus_unigene_Acb_48706	[MG]	--	Molecular Function: nucleotide binding (GO:0000166);; Molecular Function: sulfotransferase activity (GO:0008146);; Molecular Function: zinc ion binding (GO:0008270);; Cellular Component: chloroplast (GO:0009507);; Biological Process: cellular response to phosphate starvation (GO:0016036);; Biological Process: galactolipid biosynthetic process (GO:0019375);; Biological Process: sulfolipid biosynth…	K06118|0.0|sbi:SORBI_09g019100|hypothetical protein	UDP-sulfoquinovose synthase, chloroplastic (Precursor) GN=SQD1 OS=Arabidopsis thaliana (Mouse-ear cress) PE=1 SV=1	Uncharacterized protein GN=PGSC0003DMG400019063 OS=Solanum tuberosum (Potato) PE=4 SV=1	UDP-sulfoquinovose synthase [Solanum lycopersicum]	Oryza sativa Japonica Group cDNA clone:J013002O14, full insert sequence
A. comosus var. bracteatus_unigene_Acb_47223	[J]	Translation, ribosomal structure and biogenesis	Molecular Function: structural constituent of ribosome (GO:0003735);; Biological Process: translation (GO:0006412);; Cellular Component: large ribosomal subunit (GO:0015934);;	K02872|1e-111|zma:100280870|60S ribosomal protein L13a-2	60S ribosomal protein L13a OS=Cyanophora paradoxa PE=2 SV=1	60S ribosomal protein L13a-2 OS=Zea mays (Maize) PE=2 SV=1	hypothetical protein DOTSEDRAFT_68952 [Dothistroma septosporum NZE10]	TSA: Salicornia europaea Unigene87772_Se200S transcribed RNA sequence
A. comosus var. bracteatus_unigene_Acb_46415	--	--	Cellular Component: endoplasmic reticulum (GO:0005783);; Cellular Component: cytoplasmic membrane-bounded vesicle (GO:0016023);;	--	Translocon-associated protein subunit alpha (Precursor) GN=At2g21160 OS=Arabidopsis thaliana (Mouse-ear cress) PE=2 SV=3	Uncharacterized protein OS=Musa acuminata subsp. malaccensis (Wild banana) PE=4 SV=1	PREDICTED: translocon-associated protein subunit alpha-like [Setaria italica]	Oryza rufipogon (W1943) cDNA clone: ORW1943C112J17, full insert sequence
A. comosus var. bracteatus_unigene_Acb_52837	[J]	Translation, ribosomal structure and biogenesis	Molecular Function: aminoacyl-tRNA editing activity (GO:0002161);; Molecular Function: nucleic acid binding (GO:0003676);; Molecular Function: alanine-tRNA ligase activity (GO:0004813);; Molecular Function: leucine-tRNA ligase activity (GO:0004823);; Molecular Function: ATP binding (GO:0005524);; Cellular Component: mitochondrion (GO:0005739);; Biological Process: rRNA processing (GO:0006364);; B…	K01869|0.0|sbi:SORBI_03g007890|hypothetical protein	Valine--tRNA ligase GN=VALRS OS=Arabidopsis thaliana (Mouse-ear cress) PE=2 SV=2	Uncharacterized protein OS=Musa acuminata subsp. malaccensis (Wild banana) PE=3 SV=1	hypothetical protein SORBIDRAFT_03g007890 [Sorghum bicolor]	TSA: Triticum aestivum TA_RNA_024349 transcribed RNA sequence
A. comosus var. bracteatus_unigene_Acb_50258	--	--	Biological Process: cellular process (GO:0009987);; Molecular Function: hydrolase activity (GO:0016787);; Biological Process: single-organism developmental process (GO:0044767);; Biological Process: anatomical structure development (GO:0048856);;	--	Probable protein phosphatase 2C 26 OS=Oryza sativa subsp. japonica (Rice) PE=2 SV=1	Uncharacterized protein OS=Musa acuminata subsp. malaccensis (Wild banana) PE=4 SV=1	hypothetical protein SORBIDRAFT_04g031290 [Sorghum bicolor]	Oryza sativa Japonica Group Os02g0690500 (Os02g0690500) mRNA, complete cds
A. comosus var. bracteatus_unigene_Acb_51900	--	--	Cellular Component: nucleus (GO:0005634);; Cellular Component: Golgi apparatus (GO:0005794);; Cellular Component: plasma membrane (GO:0005886);; Molecular Function: methyltransferase activity (GO:0008168);; Cellular Component: cytoplasmic membrane-bounded vesicle (GO:0016023);; Biological Process: methylation (GO:0032259);;	--	Probable methyltransferase PMT1 GN=At3g23300 OS=Arabidopsis thaliana (Mouse-ear cress) PE=1 SV=2	Uncharacterized protein OS=Musa acuminata subsp. malaccensis (Wild banana) PE=4 SV=1	PREDICTED: probable methyltransferase PMT8-like isoform X1 [Setaria italica]	Sorghum bicolor hypothetical protein, mRNA
A. comosus var. bracteatus_unigene_Acb_44889	[RTKL]	--	Biological Process: response to molecule of bacterial origin (GO:0002237);; Molecular Function: protein serine/threonine kinase activity (GO:0004674);; Molecular Function: ATP binding (GO:0005524);; Biological Process: protein phosphorylation (GO:0006468);; Cellular Component: plastid (GO:0009536);; Biological Process: detection of external stimulus (GO:0009581);; Biological Process: detection of…	--	Probable leucine-rich repeat receptor-like serine/threonine-protein kinase At3g14840 (Precursor) GN=LRR-RLK OS=Arabidopsis thaliana (Mouse-ear cress) PE=1 SV=1	Putative uncharacterized protein Sb01g040190 GN=Sb01g040190 OS=Sorghum bicolor (Sorghum) PE=3 SV=1	hypothetical protein SORBIDRAFT_01g040190 [Sorghum bicolor]	Oryza sativa Japonica Group cDNA, clone: J043017C19, full insert sequence
A. comosus var. bracteatus_unigene_Acb_35690	--	--	Molecular Function: protein binding (GO:0005515);; Cellular Component: chloroplast thylakoid membrane (GO:0009535);; Cellular Component: photosystem I reaction center (GO:0009538);; Cellular Component: chloroplast thylakoid lumen (GO:0009543);; Cellular Component: chloroplast envelope (GO:0009941);; Cellular Component: plastoglobule (GO:0010287);; Biological Process: photosynthesis (GO:0015979);;…	K02694|1e-53|vcn:VOLCADRAFT_81870|psaF	Photosystem I reaction center subunit III, chloroplastic (Precursor) GN=PSAF OS=Chlamydomonas reinhardtii (Chlamydomonas smithii) PE=1 SV=1	Chloroplast GN=psaF OS=Volvox carteri (Green alga) PE=4 SV=1	chloroplast precursor [Volvox carteri f. nagariensis]	Chlamydomonas incerta chloroplast photosystem I subunit F (PsaF) mRNA, partial cds; nuclear gene for chloroplast product
A. comosus var. bracteatus_unigene_Acb_40191	--	--	--	--	--	Predicted protein GN=POPTRDRAFT_718612 OS=Populus trichocarpa (Western balsam poplar) PE=4 SV=1	hypothetical protein [Komagataella pastoris GS115]	--
A. comosus var. bracteatus_unigene_Acb_47480	[E]	Amino acid transport and metabolism	--	K00549|1e-105|osa:4352833|Os12g0624000	5-methyltetrahydropteroyltriglutamate--homocysteine methyltransferase GN=MET OS=Solenostemon scutellarioides (Coleus) PE=1 SV=2	Putative methionine synthase protein (Fragment) OS=Elaeis guineensis var. tenera (Oil palm) PE=2 SV=1	--	Elaeis guineensis putative methionine synthase protein mRNA, partial cds
A. comosus var. bracteatus_unigene_Acb_41368	--	--	--	K09422|3e-60|vvi:100245492|hypothetical protein LOC100245492	Transcription factor MYB39 GN=dl4925c OS=Arabidopsis thaliana (Mouse-ear cress) PE=2 SV=1	Uncharacterized protein OS=Musa acuminata subsp. malaccensis (Wild banana) PE=4 SV=1	PREDICTED: uncharacterized protein LOC100245492 [Vitis vinifera]	PREDICTED: Vitis vinifera uncharacterized LOC100245492 (LOC100245492), mRNA
A. comosus var. bracteatus_unigene_Acb_53112	--	--	--	--	--	Uncharacterized protein OS=Zea mays (Maize) PE=2 SV=1	uncharacterized protein LOC100501106 [Zea mays]	PREDICTED: Setaria italica uncharacterized LOC101773488 (LOC101773488), mRNA
A. comosus var. bracteatus_unigene_Acb_37256	--	--	Molecular Function: structural constituent of ribosome (GO:0003735);; Cellular Component: cell wall (GO:0005618);; Cellular Component: plasma membrane (GO:0005886);; Biological Process: translation (GO:0006412);; Cellular Component: chloroplast (GO:0009507);; Cellular Component: cytosolic large ribosomal subunit (GO:0022625);;	K02903|2e-82|rcu:RCOM_1048210|60S ribosomal protein L28, putative	60S ribosomal protein L28-2 GN=RPL28C OS=Arabidopsis thaliana (Mouse-ear cress) PE=2 SV=1	Ribosomal L28-like protein OS=Elaeis guineensis var. tenera (Oil palm) PE=2 SV=1	Ribosomal L28e protein family isoform 2 [Theobroma cacao]	Phyllostachys edulis cDNA clone: bphyst014c04, full insert sequence
A. comosus var. bracteatus_unigene_Acb_43303	[J]	Translation, ribosomal structure and biogenesis	Molecular Function: tRNA-intron endonuclease activity (GO:0000213);; Cellular Component: nucleus (GO:0005634);; Cellular Component: mitochondrion (GO:0005739);; Biological Process: tRNA processing (GO:0008033);; Biological Process: spermidine biosynthetic process (GO:0008295);; Biological Process: embryo sac development (GO:0009553);; Biological Process: pollen tube development (GO:0048868);;	K03539|5e-59|pop:POPTR_203934|hypothetical protein	Chitin-binding lectin 1 (Precursor) OS=Solanum tuberosum (Potato) PE=1 SV=2	Predicted protein (Fragment) GN=POPTRDRAFT_203934 OS=Populus trichocarpa (Western balsam poplar) PE=4 SV=1	predicted protein [Populus trichocarpa]	PREDICTED: Setaria italica uncharacterized LOC101783073 (LOC101783073), mRNA
A. comosus var. bracteatus_unigene_Acb_41736	[K]	Transcription	Molecular Function: protein binding (GO:0005515);; Cellular Component: intracellular (GO:0005622);;	--	Nuclear transcription factor Y subunit C-9 GN=F7G19.16 OS=Arabidopsis thaliana (Mouse-ear cress) PE=2 SV=1	Uncharacterized protein OS=Musa acuminata subsp. malaccensis (Wild banana) PE=4 SV=1	PREDICTED: dr1-associated corepressor-like [Setaria italica]	PREDICTED: Setaria italica dr1-associated corepressor-like (LOC101775361), mRNA
A. comosus var. bracteatus_unigene_Acb_50079	[R]	General function prediction only	Cellular Component: nucleus (GO:0005634);; Cellular Component: endoplasmic reticulum (GO:0005783);; Cellular Component: plasmodesma (GO:0009506);; Biological Process: peptidyl-lysine methylation (GO:0018022);; Molecular Function: histone-lysine N-methyltransferase activity (GO:0018024);; Biological Process: histone lysine methylation (GO:0034968);;	--	Histone-lysine N-methyltransferase ASHH3 GN=F6E13.28 OS=Arabidopsis thaliana (Mouse-ear cress) PE=2 SV=2	Uncharacterized protein OS=Musa acuminata subsp. malaccensis (Wild banana) PE=4 SV=1	SET domain protein [Populus trichocarpa]	Populus trichocarpa SET domain protein (SDG918), mRNA
A. comosus var. bracteatus_unigene_Acb_47739	[RTKL]	--	Molecular Function: nucleotide binding (GO:0000166);; Molecular Function: protein kinase activity (GO:0004672);; Biological Process: phosphorylation (GO:0016310);; Biological Process: single-organism developmental process (GO:0044767);; Biological Process: organ development (GO:0048513);;	--	Receptor-like serine/threonine-protein kinase ALE2 (Precursor) GN=ALE2 OS=Arabidopsis thaliana (Mouse-ear cress) PE=1 SV=1	Putative uncharacterized protein GN=VIT_07s0005g04710 OS=Vitis vinifera (Grape) PE=3 SV=1	PREDICTED: receptor-like serine/threonine-protein kinase ALE2-like [Vitis vinifera]	PREDICTED: Setaria italica receptor-like serine/threonine-protein kinase ALE2-like (LOC101768838), transcript variant X3, mRNA
A. comosus var. bracteatus_unigene_Acb_49801	--	--	Cellular Component: mitochondrion (GO:0005739);;	--	Uncharacterized protein At1g04910 GN=At1g04910 OS=Arabidopsis thaliana (Mouse-ear cress) PE=1 SV=1	Uncharacterized protein GN=Si001178m.g OS=Setaria italica (Foxtail millet) PE=4 SV=1	PREDICTED: uncharacterized protein At1g04910-like isoform X2 [Setaria italica]	Hordeum vulgare subsp. vulgare mRNA for predicted protein, complete cds, clone: NIASHv1035J17
A. comosus var. bracteatus_unigene_Acb_45736	[GEPR]	--	Molecular Function: inorganic phosphate transmembrane transporter activity (GO:0005315);; Cellular Component: nucleus (GO:0005634);; Cellular Component: vacuole (GO:0005773);; Cellular Component: plasma membrane (GO:0005886);; Biological Process: phosphate ion transport (GO:0006817);; Biological Process: response to abscisic acid (GO:0009737);; Molecular Function: symporter activity (GO:0015293);…	--	Inorganic phosphate transporter 1-2 OS=Oryza sativa subsp. japonica (Rice) PE=2 SV=1	High affinity inorganic phosphate transporter GN=PtrPHT1-8 OS=Populus trichocarpa (Western balsam poplar) PE=4 SV=1	high affinity inorganic phosphate transporter [Populus trichocarpa]	TSA: Triticum turgidum UCW_Tt-k55_contig_16682 transcribed RNA sequence
A. comosus var. bracteatus_unigene_Acb_41182	[M]	Cell wall/membrane/envelope biogenesis	--	--	Vegetative cell wall protein gp1 (Precursor) GN=GP1 OS=Chlamydomonas reinhardtii (Chlamydomonas smithii) PE=2 SV=1	Uncharacterized protein (Fragment) OS=Glycine max (Soybean) PE=4 SV=2	PREDICTED: uncharacterized protein LOC101772390 [Setaria italica]	Vitis vinifera contig VV78X154496.10, whole genome shotgun sequence
A. comosus var. bracteatus_unigene_Acb_50513	--	--	Cellular Component: mitochondrion (GO:0005739);; Cellular Component: membrane (GO:0016020);;	--	UPF0481 protein At3g47200 GN=At3g47200 OS=Arabidopsis thaliana (Mouse-ear cress) PE=1 SV=1	Uncharacterized protein GN=BRADI5G23930 OS=Brachypodium distachyon (Purple false brome) PE=4 SV=1	hypothetical protein F775_14701 [Aegilops tauschii]	Oryza sativa Japonica Group Os04g0647701 (Os04g0647701) mRNA, complete cds
A. comosus var. bracteatus_unigene_Acb_44710	--	--	--	--	--	--	--	Linum usitatissimum clone LuBAC395P20, complete sequence
A. comosus var. bracteatus_unigene_Acb_52943	[S]	Function unknown	--	--	Putative disease resistance protein RGA1 GN=RGA1 OS=Solanum bulbocastanum (Wild potato) PE=2 SV=2	Uncharacterized protein GN=BRADI1G56695 OS=Brachypodium distachyon (Purple false brome) PE=4 SV=1	hypothetical protein OsJ_15288 [Oryza sativa Japonica Group]	--
A. comosus var. bracteatus_unigene_Acb_49767	--	--	Molecular Function: ATP binding (GO:0005524);; Cellular Component: mitochondrion (GO:0005739);; Cellular Component: plasma membrane (GO:0005886);; Biological Process: ATP catabolic process (GO:0006200);; Biological Process: fatty acid beta-oxidation (GO:0006635);; Biological Process: peroxisome organization (GO:0007031);; Biological Process: toxin catabolic process (GO:0009407);; Biological Proce…	--	ABC transporter D family member 1 GN=At4g39850 OS=Arabidopsis thaliana (Mouse-ear cress) PE=1 SV=1	Uncharacterized protein GN=BRADI2G61777 OS=Brachypodium distachyon (Purple false brome) PE=3 SV=1	PREDICTED: ABC transporter D family member 1-like [Brachypodium distachyon]	PREDICTED: Setaria italica ABC transporter D family member 1-like (LOC101785546), mRNA
A. comosus var. bracteatus_unigene_Acb_46806	[S]	Function unknown	Cellular Component: integral component of membrane (GO:0016021);;	--	--	Uncharacterized protein GN=OsJ_00600 OS=Oryza sativa subsp. japonica (Rice) PE=4 SV=1	Os01g0178200 [Oryza sativa Japonica Group]	PREDICTED: Setaria italica transmembrane protein 19-like (LOC101757312), mRNA
A. comosus var. bracteatus_unigene_Acb_56987	[C]	Energy production and conversion	Molecular Function: succinate dehydrogenase activity (GO:0000104);; Biological Process: tricarboxylic acid cycle (GO:0006099);; Molecular Function: electron carrier activity (GO:0009055);; Cellular Component: succinate dehydrogenase complex (GO:0045281);;	--	--	Succinate dehydrogenase 3-1 GN=SDH3-1 OS=Arabidopsis lyrata subsp. lyrata (Lyre-leaved rock-cress) PE=4 SV=1	succinate dehydrogenase cytochrome b560 subunit [Pseudozyma hubeiensis SY62]	Ustilago maydis 521 hypothetical protein (UM03999.1) partial mRNA
A. comosus var. bracteatus_unigene_Acb_48288	--	--	Molecular Function: hydrolase activity, hydrolyzing O-glycosyl compounds (GO:0004553);; Biological Process: sucrose biosynthetic process (GO:0005986);; Biological Process: galactose metabolic process (GO:0006012);; Biological Process: response to water deprivation (GO:0009414);; Cellular Component: chloroplast (GO:0009507);; Biological Process: response to abscisic acid (GO:0009737);; Biological …	--	Galactinol--sucrose galactosyltransferase OS=Oryza sativa subsp. japonica (Rice) PE=1 SV=1	Uncharacterized protein GN=Si000380m.g OS=Setaria italica (Foxtail millet) PE=4 SV=1	PREDICTED: galactinol--sucrose galactosyltransferase-like [Setaria italica]	PREDICTED: Setaria italica galactinol--sucrose galactosyltransferase-like (LOC101762997), mRNA
A. comosus var. bracteatus_unigene_Acb_42575	--	--	--	--	Pentatricopeptide repeat-containing protein At1g20230 GN=PCMP-H21 OS=Arabidopsis thaliana (Mouse-ear cress) PE=2 SV=2	Putative uncharacterized protein GN=OsJ_18289 OS=Oryza sativa subsp. japonica (Rice) PE=2 SV=1	hypothetical protein OsJ_18289 [Oryza sativa Japonica Group]	Sorghum bicolor hypothetical protein, mRNA
A. comosus var. bracteatus_unigene_Acb_46422	[K]	Transcription	--	--	Polygalacturonase inhibitor 1 (Precursor) GN=PGIP1 OS=Arabidopsis thaliana (Mouse-ear cress) PE=2 SV=1	Polygalacturonase inhibitor GN=ZEAMMB73_814954 OS=Zea mays (Maize) PE=4 SV=1	polygalacturonase inhibitor [Zea mays]	PREDICTED: Setaria italica polygalacturonase inhibitor-like (LOC101763349), mRNA
A. comosus var. bracteatus_unigene_Acb_53292	[R]	General function prediction only	Molecular Function: nucleic acid binding (GO:0003676);; Cellular Component: intracellular part (GO:0044424);;	--	Heterogeneous nuclear ribonucleoprotein 1 GN=RNP1 OS=Arabidopsis thaliana (Mouse-ear cress) PE=1 SV=1	Uncharacterized protein OS=Musa acuminata subsp. malaccensis (Wild banana) PE=4 SV=1	PREDICTED: uncharacterized protein LOC101211535 [Cucumis sativus]	PREDICTED: Glycine max poly(U)-binding-splicing factor PUF60-B-like, transcript variant 2 (LOC100784200), mRNA
A. comosus var. bracteatus_unigene_Acb_52087	--	--	Molecular Function: motor activity (GO:0003774);; Molecular Function: actin binding (GO:0003779);; Molecular Function: signal transducer activity (GO:0004871);; Molecular Function: ATP binding (GO:0005524);; Biological Process: signal transduction (GO:0007165);; Cellular Component: plasmodesma (GO:0009506);; Biological Process: trichome branching (GO:0010091);; Biological Process: fruit developme…	--	Myosin-17 GN=F7C8.80 OS=Arabidopsis thaliana (Mouse-ear cress) PE=2 SV=2	Uncharacterized protein OS=Musa acuminata subsp. malaccensis (Wild banana) PE=4 SV=1	PREDICTED: unconventional myosin-Vb-like isoform X1 [Setaria italica]	Zea mays myosin1 (myo1), mRNA >gi|4733890|gb|AF104924.2|AF104924 Zea mays unconventional myosin heavy chain (MYO1) mRNA, complete cds
A. comosus var. bracteatus_unigene_Acb_52452	[PR]	--	Biological Process: protein targeting to vacuole (GO:0006623);; Cellular Component: plastid (GO:0009536);; Cellular Component: membrane (GO:0016020);; Biological Process: vesicle-mediated transport (GO:0016192);;	--	Protein TIC 55, chloroplastic (Precursor) GN=TIC55 OS=Pisum sativum (Garden pea) PE=1 SV=1	Uncharacterized protein OS=Musa acuminata subsp. malaccensis (Wild banana) PE=4 SV=1	PREDICTED: probable serine incorporator-like [Setaria italica]	PREDICTED: Setaria italica probable serine incorporator-like (LOC101772066), mRNA
A. comosus var. bracteatus_unigene_Acb_51371	[OC]	--	Cellular Component: lytic vacuole within protein storage vacuole (GO:0000327);; Molecular Function: protein disulfide isomerase activity (GO:0003756);; Molecular Function: dolichyl-diphosphooligosaccharide-protein glycotransferase activity (GO:0004579);; Cellular Component: endoplasmic reticulum lumen (GO:0005788);; Cellular Component: plasma membrane (GO:0005886);; Biological Process: protein fo…	K09580|0.0|vvi:100259138|hypothetical protein LOC100259138	Protein disulfide-isomerase (Precursor) OS=Ricinus communis (Castor bean) PE=1 SV=1	Putative uncharacterized protein GN=VIT_18s0001g02510 OS=Vitis vinifera (Grape) PE=3 SV=1	PREDICTED: protein disulfide-isomerase [Vitis vinifera]	PREDICTED: Setaria italica protein disulfide isomerase-like 1-3-like (LOC101777615), mRNA
A. comosus var. bracteatus_unigene_Acb_29978	--	--	Cellular Component: extracellular region (GO:0005576);; Molecular Function: cellulose 1,4-beta-cellobiosidase activity (GO:0016162);; Molecular Function: lyase activity (GO:0016829);; Biological Process: cellulose catabolic process (GO:0030245);; Molecular Function: cellulose binding (GO:0030248);; Biological Process: xylan catabolic process (GO:0045493);; Molecular Function: acetylxylan esterase…	--	Putative polysaccharide-binding protein (Precursor) OS=Porphyra purpurea (Red seaweed) PE=2 SV=1	Uncharacterized protein GN=PYU1_G003164 OS=Pythium ultimum PE=4 SV=1	xylanase/cellobiohydrolase [Talaromyces funiculosus]	Penicillium funiculosum xynA gene for xylanase/cellobiohydrolase
A. comosus var. bracteatus_unigene_Acb_47342	--	--	--	--	--	Uncharacterized protein OS=Musa acuminata subsp. malaccensis (Wild banana) PE=4 SV=1	PREDICTED: uncharacterized protein LOC100242074 [Vitis vinifera]	PREDICTED: Setaria italica uncharacterized LOC101768689 (LOC101768689), mRNA
A. comosus var. bracteatus_unigene_Acb_54907	[O]	Posttranslational modification, protein turnover, chaperones	Molecular Function: glutathione peroxidase activity (GO:0004602);; Cellular Component: nucleus (GO:0005634);; Cellular Component: extrinsic component of mitochondrial inner membrane (GO:0031314);; Cellular Component: extrinsic component of mitochondrial outer membrane (GO:0031315);; Biological Process: cellular response to oxidative stress (GO:0034599);; Molecular Function: phospholipid-hydropero…	K00432|2e-15|vcn:VOLCADRAFT_79644|gpx2	Glutathione peroxidase 1 GN=GPXHA-1 OS=Helianthus annuus (Common sunflower) PE=2 SV=1	Glutathione peroxidase GN=gpx2 OS=Volvox carteri (Green alga) PE=3 SV=1	glutathione peroxidase Hyr1, putative [Talaromyces marneffei ATCC 18224]	Penicillium marneffei ATCC 18224 glutathione peroxidase Hyr1, putative, mRNA
A. comosus var. bracteatus_unigene_Acb_42787	[O]	Posttranslational modification, protein turnover, chaperones	Cellular Component: cytoplasm (GO:0005737);; Biological Process: protein folding (GO:0006457);; Molecular Function: heat shock protein binding (GO:0031072);; Biological Process: photoperiodism, flowering (GO:0048573);;	--	--	Uncharacterized protein GN=Si031311m.g OS=Setaria italica (Foxtail millet) PE=4 SV=1	PREDICTED: dnaJ homolog subfamily B member 5-like [Setaria italica]	--
A. comosus var. bracteatus_unigene_Acb_44914	--	--	--	--	RING-H2 finger protein ATL18 (Precursor) GN=ATL18 OS=Arabidopsis thaliana (Mouse-ear cress) PE=2 SV=1	Uncharacterized protein OS=Musa acuminata subsp. malaccensis (Wild banana) PE=4 SV=1	PREDICTED: uncharacterized protein LOC101512599 [Cicer arietinum]	Eritrichium nanum microsatellite DNA, locus En08
A. comosus var. bracteatus_unigene_Acb_41504	--	--	Cellular Component: cytoplasm (GO:0005737);; Biological Process: protein folding (GO:0006457);; Biological Process: hyperosmotic response (GO:0006972);; Biological Process: response to heat (GO:0009408);; Biological Process: response to high light intensity (GO:0009644);; Biological Process: response to hydrogen peroxide (GO:0042542);; Molecular Function: unfolded protein binding (GO:0051082);;	--	18.0 kDa class II heat shock protein GN=P0489A01.22 OS=Oryza sativa subsp. japonica (Rice) PE=2 SV=1	HSP19 class II (Fragment) OS=Citrus paradisi (Grapefruit) PE=2 SV=1	HSP19 class II, partial [Citrus x paradisi]	Oryza sativa Japonica Group clone KCG096D12 17.5 kDa heat shock protein mRNA, complete cds
A. comosus var. bracteatus_unigene_Acb_45980	--	--	--	--	Putative disease resistance protein RGA3 GN=RGA3 OS=Solanum bulbocastanum (Wild potato) PE=2 SV=2	Uncharacterized protein OS=Musa acuminata subsp. malaccensis (Wild banana) PE=4 SV=1	NBS-type resistance protein RGC5 [Musa acuminata subsp. malaccensis]	--
A. comosus var. bracteatus_unigene_Acb_53711	--	--	Cellular Component: nucleus (GO:0005634);;	--	--	Uncharacterized protein OS=Musa acuminata subsp. malaccensis (Wild banana) PE=4 SV=1	hypothetical protein SORBIDRAFT_04g021070 [Sorghum bicolor]	Sorghum bicolor hypothetical protein, mRNA
A. comosus var. bracteatus_unigene_Acb_43160	[K]	Transcription	Biological Process: RNA splicing, via endonucleolytic cleavage and ligation (GO:0000394);; Molecular Function: sequence-specific DNA binding transcription factor activity (GO:0003700);; Molecular Function: translation initiation factor activity (GO:0003743);; Cellular Component: nucleus (GO:0005634);; Biological Process: DNA-templated transcription, initiation (GO:0006352);; Biological Process: r…	K03134|1e-70|osa:4347127|Os09g0431500	--	Uncharacterized protein OS=Musa acuminata subsp. malaccensis (Wild banana) PE=4 SV=1	Os09g0431500 [Oryza sativa Japonica Group]	Hordeum vulgare subsp. vulgare mRNA for predicted protein, complete cds, clone: NIASHv2056F21
A. comosus var. bracteatus_unigene_Acb_60833	[J]	Translation, ribosomal structure and biogenesis	Biological Process: ribosomal subunit export from nucleus (GO:0000054);; Molecular Function: translation initiation factor activity (GO:0003743);; Cellular Component: nucleolus (GO:0005730);; Cellular Component: cytoplasm (GO:0005737);; Biological Process: translational initiation (GO:0006413);; Biological Process: mature ribosome assembly (GO:0042256);; Biological Process: ribosomal large subuni…	K03264|1e-29|vvi:100254404|hypothetical protein LOC100254404	Eukaryotic translation initiation factor 6-2 GN=F1I16.30 OS=Arabidopsis thaliana (Mouse-ear cress) PE=2 SV=1	Eukaryotic translation initiation factor 6 GN=EIF6 OS=Musa acuminata subsp. malaccensis (Wild banana) PE=3 SV=1	translation initiation factor eIF-6, putative [Talaromyces stipitatus ATCC 10500]	Penicillium marneffei ATCC 18224 translation initiation factor eIF-6, putative, mRNA
A. comosus var. bracteatus_unigene_Acb_47496	--	--	--	--	--	Putative uncharacterized protein Sb03g027330 GN=Sb03g027330 OS=Sorghum bicolor (Sorghum) PE=4 SV=1	--	Sorghum bicolor hypothetical protein, mRNA
A. comosus var. bracteatus_unigene_Acb_55706	--	--	Cellular Component: nucleus (GO:0005634);; Biological Process: transcription, DNA-templated (GO:0006351);; Biological Process: response to organic substance (GO:0010033);; Molecular Function: identical protein binding (GO:0042802);; Molecular Function: sequence-specific DNA binding (GO:0043565);;	--	Trihelix transcription factor GT-3a GN=T10O8.90 OS=Arabidopsis thaliana (Mouse-ear cress) PE=1 SV=1	Os05g0128000 protein GN=Os05g0128000 OS=Oryza sativa subsp. japonica (Rice) PE=4 SV=1	Os05g0128000 [Oryza sativa Japonica Group]	--
A. comosus var. bracteatus_unigene_Acb_54329	--	--	Molecular Function: structural constituent of ribosome (GO:0003735);; Cellular Component: ribosome (GO:0005840);; Biological Process: translation (GO:0006412);;	K02983|1e-21|vcn:VOLCADRAFT_78308|rps30	40S ribosomal protein S30 GN=RPS30C OS=Arabidopsis thaliana (Mouse-ear cress) PE=2 SV=3	RS30, ribosomal protein 30 40S small ribosomal subunit GN=RS30 OS=Thalassiosira pseudonana (Marine diatom) PE=4 SV=1	40S ribosomal protein S30 [Nectria haematococca mpVI 77-13-4]	TSA: Salicornia europaea Unigene21766_SeCKS transcribed RNA sequence
A. comosus var. bracteatus_unigene_Acb_53813	--	--	Cellular Component: extracellular region (GO:0005576);;	--	GDSL esterase/lipase At2g04570 (Precursor) GN=At2g04570 OS=Arabidopsis thaliana (Mouse-ear cress) PE=2 SV=1	Uncharacterized protein OS=Musa acuminata subsp. malaccensis (Wild banana) PE=4 SV=1	zinc finger protein, putative [Ricinus communis]	Oryza sativa Japonica Group Os02g0189200 (Os02g0189200) mRNA, partial cds >gi|32993776|dbj|AK108567.1| Oryza sativa Japonica Group cDNA clone:002-145-C12, full insert sequence
A. comosus var. bracteatus_unigene_Acb_38706	--	--	Molecular Function: hydrolase activity, hydrolyzing O-glycosyl compounds (GO:0004553);; Cellular Component: cell wall (GO:0005618);; Biological Process: cellular glucan metabolic process (GO:0006073);; Cellular Component: cytoplasmic membrane-bounded vesicle (GO:0016023);; Molecular Function: xyloglucan:xyloglucosyl transferase activity (GO:0016762);; Cellular Component: apoplast (GO:0048046);; B…	K08235|6e-31|zma:100285520|IDP727	Probable xyloglucan endotransglucosylase/hydrolase protein 32 (Precursor) GN=XTH32 OS=Arabidopsis thaliana (Mouse-ear cress) PE=2 SV=1	Uncharacterized protein OS=Musa acuminata subsp. malaccensis (Wild banana) PE=4 SV=1	putative xyloglucan endo-transglycosylase [Oryza sativa Japonica Group]	PREDICTED: Cicer arietinum probable xyloglucan endotransglucosylase/hydrolase protein 32-like (LOC101498537), mRNA
A. comosus var. bracteatus_unigene_Acb_2716	--	--	--	--	Leucine-rich repeat extensin-like protein 5 (Precursor) GN=LRX5 OS=Arabidopsis thaliana (Mouse-ear cress) PE=2 SV=2	Uncharacterized protein GN=EMIHUDRAFT_444704 OS=Emiliania huxleyi CCMP1516 PE=4 SV=1	hypothetical protein PHSY_001432 [Pseudozyma hubeiensis SY62]	Ustilago maydis 521 hypothetical protein (UM03445.1) partial mRNA
A. comosus var. bracteatus_unigene_Acb_46689	[F]	Nucleotide transport and metabolism	Biological Process: allantoin catabolic process (GO:0000256);; Molecular Function: allantoinase activity (GO:0004038);; Cellular Component: endoplasmic reticulum (GO:0005783);; Biological Process: cellular response to nitrogen starvation (GO:0006995);; Molecular Function: zinc ion binding (GO:0008270);; Biological Process: ureide catabolic process (GO:0010136);; Cellular Component: cytoplasmic me…	K01466|0.0|vvi:100248569|hypothetical protein LOC100248569	--	Uncharacterized protein GN=PRUPE_ppa004531mg OS=Prunus persica (Peach) PE=4 SV=1	Allantoinase, putative isoform 1 [Theobroma cacao]	Oryza sativa Japonica Group Os04g0680400 (Os04g0680400) mRNA, complete cds
A. comosus var. bracteatus_unigene_Acb_40054	--	--	Cellular Component: vacuole (GO:0005773);; Cellular Component: membrane (GO:0016020);; Biological Process: vesicle-mediated transport (GO:0016192);;	K08503|1e-123|osa:4345157|Os08g0277900	Syntaxin-52 GN=SYP52 OS=Arabidopsis thaliana (Mouse-ear cress) PE=1 SV=1	Uncharacterized protein OS=Musa acuminata subsp. malaccensis (Wild banana) PE=4 SV=1	PREDICTED: syntaxin-52-like [Setaria italica]	Phyllostachys edulis cDNA clone: bphyst034a02, full insert sequence
A. comosus var. bracteatus_unigene_Acb_50522	--	--	Biological Process: formation of translation preinitiation complex (GO:0001731);; Molecular Function: translation initiation factor activity (GO:0003743);; Cellular Component: nucleus (GO:0005634);; Cellular Component: cytosol (GO:0005829);; Cellular Component: eukaryotic translation initiation factor 3 complex (GO:0005852);; Biological Process: rRNA processing (GO:0006364);; Biological Process: …	--	Eukaryotic translation initiation factor 3 subunit K GN=OSJNBa0032G08.17 OS=Oryza sativa subsp. japonica (Rice) PE=2 SV=1	Eukaryotic translation initiation factor 3 subunit K OS=Musa acuminata subsp. malaccensis (Wild banana) PE=3 SV=1	Eukaryotic translation initiation factor 3 subunit K isoform 1 [Theobroma cacao]	PREDICTED: Setaria italica eukaryotic translation initiation factor 3 subunit K-like (LOC101775139), mRNA
A. comosus var. bracteatus_unigene_Acb_53010	--	--	--	--	--	Uncharacterized protein GN=F775_10807 OS=Aegilops tauschii (Tausch's goatgrass) PE=4 SV=1	hypothetical protein F775_10807 [Aegilops tauschii]	Myceliophthora thermophila ATCC 42464 chromosome 1, complete sequence
A. comosus var. bracteatus_unigene_Acb_53224	[R]	General function prediction only	--	--	Protein FIZZY-RELATED 3 GN=MAC12.21 OS=Arabidopsis thaliana (Mouse-ear cress) PE=1 SV=1	Uncharacterized protein OS=Musa acuminata subsp. malaccensis (Wild banana) PE=4 SV=1	unnamed protein product [Vitis vinifera]	Caulanthus amplexicaulis var. barbarae clone Ca42 microsatellite sequence
A. comosus var. bracteatus_unigene_Acb_49361	[GEPR]	--	Molecular Function: inorganic phosphate transmembrane transporter activity (GO:0005315);; Cellular Component: nucleus (GO:0005634);; Cellular Component: vacuole (GO:0005773);; Cellular Component: plasma membrane (GO:0005886);; Biological Process: phosphate ion transport (GO:0006817);; Biological Process: response to abscisic acid (GO:0009737);; Molecular Function: symporter activity (GO:0015293);…	--	Probable inorganic phosphate transporter 1-8 OS=Oryza sativa subsp. japonica (Rice) PE=2 SV=1	Uncharacterized protein GN=Si035059m.g OS=Setaria italica (Foxtail millet) PE=4 SV=1	PREDICTED: probable inorganic phosphate transporter 1-8-like [Setaria italica]	Triticum aestivum cDNA, clone: WT005_H10, cultivar: Chinese Spring
A. comosus var. bracteatus_unigene_Acb_51892	[J]	Translation, ribosomal structure and biogenesis	Biological Process: fatty acid biosynthetic process (GO:0006633);; Biological Process: response to stress (GO:0006950);; Cellular Component: plastid (GO:0009536);; Biological Process: response to abiotic stimulus (GO:0009628);; Molecular Function: transferase activity, transferring acyl groups other than amino-acyl groups (GO:0016747);;	--	3-ketoacyl-CoA synthase 1 GN=T25K16.11 OS=Arabidopsis thaliana (Mouse-ear cress) PE=2 SV=1	3-ketoacyl-CoA synthase GN=SA15 OS=Hemerocallis sp. (Daylily) PE=2 SV=1	senescence-associated protein 15 [Hemerocallis hybrid cultivar]	PREDICTED: Setaria italica 3-ketoacyl-CoA synthase 1-like (LOC101759056), mRNA
A. comosus var. bracteatus_unigene_Acb_45784	[P]	Inorganic ion transport and metabolism	Molecular Function: superoxide dismutase activity (GO:0004784);; Molecular Function: copper ion binding (GO:0005507);; Cellular Component: cytosol (GO:0005829);; Biological Process: gluconeogenesis (GO:0006094);; Biological Process: glycolysis (GO:0006096);; Molecular Function: zinc ion binding (GO:0008270);; Biological Process: response to salt stress (GO:0009651);; Biological Process: response …	K04565|1e-98|osa:4332846|Os03g0351500	Superoxide dismutase [Cu-Zn] GN=SOD1 OS=Ananas comosus (Pineapple) PE=2 SV=1	Superoxide dismutase [Cu-Zn] OS=Zoysia japonica PE=2 SV=1	RecName: Full=Superoxide dismutase [Cu-Zn]	Ananas comosus mRNA for copper/zinc-superoxide dismutase (sod1 gene)
A. comosus var. bracteatus_unigene_Acb_34396	--	--	Biological Process: response to molecule of fungal origin (GO:0002238);; Molecular Function: protein serine/threonine kinase activity (GO:0004674);; Molecular Function: protein tyrosine kinase activity (GO:0004713);; Molecular Function: ATP binding (GO:0005524);; Biological Process: protein phosphorylation (GO:0006468);; Biological Process: response to stress (GO:0006950);; Biological Process: po…	--	Serine/threonine-protein kinase GN=PUB51 OS=Arabidopsis thaliana (Mouse-ear cress) PE=2 SV=2	Predicted protein (Fragment) GN=POPTRDRAFT_277265 OS=Populus trichocarpa (Western balsam poplar) PE=4 SV=1	predicted protein [Populus trichocarpa]	PREDICTED: Brachypodium distachyon U-box domain-containing protein 35-like (LOC100821623), mRNA
A. comosus var. bracteatus_unigene_Acb_50504	[J]	Translation, ribosomal structure and biogenesis	Cellular Component: mitochondrion (GO:0005739);; Biological Process: RNA modification (GO:0009451);; Molecular Function: isomerase activity (GO:0016853);;	--	Putative tRNA pseudouridine synthase GN=At2g30320 OS=Arabidopsis thaliana (Mouse-ear cress) PE=3 SV=1	Uncharacterized protein OS=Musa acuminata subsp. malaccensis (Wild banana) PE=4 SV=1	Pseudouridine synthase family protein [Theobroma cacao]	Hordeum vulgare subsp. vulgare cDNA clone: FLbaf22l14, mRNA sequence
A. comosus var. bracteatus_unigene_Acb_48171	--	--	Molecular Function: DNA binding (GO:0003677);; Cellular Component: nucleus (GO:0005634);; Biological Process: regulation of transcription, DNA-templated (GO:0006355);; Biological Process: auxin-activated signaling pathway (GO:0009734);; Molecular Function: protein dimerization activity (GO:0046983);;	--	Auxin response factor 12 GN=ARF12 OS=Oryza sativa subsp. indica (Rice) PE=2 SV=1	Auxin response factor 8 (Fragment) GN=ARF8 OS=Solanum lycopersicum (Tomato) PE=2 SV=1	auxin response factor 8 [Solanum lycopersicum]	PREDICTED: Setaria italica auxin response factor 12-like (LOC101786544), transcript variant X2, mRNA
A. comosus var. bracteatus_unigene_Acb_53882	--	--	--	--	--	--	conserved hypothetical protein [Talaromyces marneffei ATCC 18224]	Penicillium marneffei ATCC 18224 conserved hypothetical protein, mRNA
A. comosus var. bracteatus_unigene_Acb_9522	[C]	Energy production and conversion	Molecular Function: iron ion binding (GO:0005506);; Cellular Component: mitochondrial intermembrane space (GO:0005758);; Biological Process: mitochondrial electron transport, ubiquinol to cytochrome c (GO:0006122);; Biological Process: mitochondrial electron transport, cytochrome c to oxygen (GO:0006123);; Molecular Function: electron carrier activity (GO:0009055);; Molecular Function: heme bindi…	K08738|1e-36|cme:CMJ212C|similar to cytochrome c	Cytochrome c GN=CYC1 OS=Chlamydomonas reinhardtii (Chlamydomonas smithii) PE=1 SV=2	Similar to cytochrome c GN=CYME_CMJ212C OS=Cyanidioschyzon merolae strain 10D PE=3 SV=1	cytochrome c [Metarhizium anisopliae ARSEF 23]	Phytophthora infestans T30-4 cytochrome c (PITG_12682) mRNA, complete cds
A. comosus var. bracteatus_unigene_Acb_48582	--	--	--	--	Pentatricopeptide repeat-containing protein At5g15340, mitochondrial (Precursor) GN=PCMP-H91 OS=Arabidopsis thaliana (Mouse-ear cress) PE=2 SV=1	Pentatricopeptide repeat-containing protein GN=ARALYDRAFT_909507 OS=Arabidopsis lyrata subsp. lyrata (Lyre-leaved rock-cress) PE=4 SV=1	PREDICTED: pentatricopeptide repeat-containing protein At5g15340, mitochondrial-like [Vitis vinifera]	--
A. comosus var. bracteatus_unigene_Acb_32057	--	--	Cellular Component: plastid (GO:0009536);;	--	--	Uncharacterized protein OS=Musa acuminata subsp. malaccensis (Wild banana) PE=4 SV=1	PREDICTED: uncharacterized protein LOC101781822 [Setaria italica]	--
A. comosus var. bracteatus_unigene_Acb_6089	--	--	Molecular Function: motor activity (GO:0003774);; Molecular Function: actin binding (GO:0003779);; Molecular Function: ATP binding (GO:0005524);; Cellular Component: nucleus (GO:0005634);; Cellular Component: peroxisome (GO:0005777);; Biological Process: trichome morphogenesis (GO:0010090);; Cellular Component: myosin complex (GO:0016459);; Molecular Function: Rab GTPase binding (GO:0017137);; Bi…	--	Myosin-6 GN=F6B6.4 OS=Arabidopsis thaliana (Mouse-ear cress) PE=1 SV=1	Uncharacterized protein OS=Hordeum vulgare var. distichum (Two-rowed barley) PE=4 SV=1	putative myosin subfamily XI heavy chain [Oryza sativa Japonica Group]	Sorghum bicolor hypothetical protein, mRNA
A. comosus var. bracteatus_unigene_Acb_51552	--	--	Cellular Component: mitochondrion (GO:0005739);; Cellular Component: plasma membrane (GO:0005886);; Biological Process: cytoskeleton organization (GO:0007010);; Molecular Function: microtubule binding (GO:0008017);; Biological Process: plant-type cell wall biogenesis (GO:0009832);; Cellular Component: cortical microtubule, transverse to long axis (GO:0010005);; Biological Process: xylem and phloe…	--	Microtubule-associated protein 70-2 GN=P0487D09.19-1 OS=Oryza sativa subsp. japonica (Rice) PE=2 SV=1	Uncharacterized protein OS=Musa acuminata subsp. malaccensis (Wild banana) PE=4 SV=1	Os02g0736100 [Oryza sativa Japonica Group]	TSA: Triticum urartu UCW_Tu-k41_contig_2550 transcribed RNA sequence
A. comosus var. bracteatus_unigene_Acb_49292	[U]	Intracellular trafficking, secretion, and vesicular transport	Biological Process: protein import into nucleus, docking (GO:0000059);; Cellular Component: nuclear pore (GO:0005643);; Molecular Function: Ran GTPase binding (GO:0008536);; Molecular Function: protein transporter activity (GO:0008565);; Cellular Component: chloroplast (GO:0009507);; Biological Process: plant-type cell wall cellulose metabolic process (GO:0052541);; Biological Process: cell wall …	K14293|0.0|vvi:100265913|hypothetical protein LOC100265913	Transportin-1 GN=TRN1 OS=Arabidopsis thaliana (Mouse-ear cress) PE=1 SV=1	Putative uncharacterized protein GN=VIT_16s0098g01630 OS=Vitis vinifera (Grape) PE=4 SV=1	unnamed protein product [Vitis vinifera]	Sorghum bicolor hypothetical protein, mRNA
A. comosus var. bracteatus_unigene_Acb_54553	--	--	--	--	--	--	--	TSA: Thlaspi arvense Contig6785 transcribed RNA sequence
A. comosus var. bracteatus_unigene_Acb_47931	--	--	--	--	--	Uncharacterized protein OS=Musa acuminata subsp. malaccensis (Wild banana) PE=4 SV=1	predicted protein [Hordeum vulgare subsp. vulgare]	--
A. comosus var. bracteatus_unigene_Acb_49987	[GEPR]	--	Biological Process: ion transport (GO:0006811);; Cellular Component: integral component of membrane (GO:0016021);; Molecular Function: transmembrane transporter activity (GO:0022857);; Cellular Component: chloroplast membrane (GO:0031969);; Biological Process: transmembrane transport (GO:0055085);;	--	Probable anion transporter 4, chloroplastic (Precursor) OS=Oryza sativa subsp. japonica (Rice) PE=2 SV=1	Uncharacterized protein OS=Musa acuminata subsp. malaccensis (Wild banana) PE=4 SV=1	PREDICTED: probable anion transporter 4, chloroplastic-like [Brachypodium distachyon]	PREDICTED: Setaria italica probable anion transporter 4, chloroplastic-like (LOC101771551), mRNA
A. comosus var. bracteatus_unigene_Acb_48872	[RTKL]	--	Molecular Function: protein serine/threonine kinase activity (GO:0004674);; Molecular Function: ATP binding (GO:0005524);; Cellular Component: mitochondrion (GO:0005739);; Biological Process: protein phosphorylation (GO:0006468);; Cellular Component: integral component of membrane (GO:0016021);;	--	Probable LRR receptor-like serine/threonine-protein kinase At5g10290 (Precursor) GN=At5g10290 OS=Arabidopsis thaliana (Mouse-ear cress) PE=1 SV=1	Uncharacterized protein GN=Si034767m.g OS=Setaria italica (Foxtail millet) PE=3 SV=1	PREDICTED: probable LRR receptor-like serine/threonine-protein kinase At5g10290-like [Setaria italica]	Triticum aestivum somatic embryogenesis receptor kinase 3 (SERK3) mRNA, partial cds
A. comosus var. bracteatus_unigene_Acb_30308	--	--	Cellular Component: chloroplast (GO:0009507);; Biological Process: photosynthesis, light harvesting (GO:0009765);; Cellular Component: membrane (GO:0016020);; Molecular Function: metal ion binding (GO:0046872);;	--	Chlorophyll a-b binding protein of LHCII type I, chloroplastic (Precursor) GN=cabII-1 OS=Chlamydomonas reinhardtii (Chlamydomonas smithii) PE=1 SV=1	Putative uncharacterized protein (Fragment) GN=VOLCADRAFT_69878 OS=Volvox carteri (Green alga) PE=4 SV=1	hypothetical protein VOLCADRAFT_69878 [Volvox carteri f. nagariensis]	Phyllostachys edulis cDNA clone: bphylf003b10, full insert sequence
A. comosus var. bracteatus_unigene_Acb_37420	--	--	Cellular Component: mitochondrion (GO:0005739);; Biological Process: response to stress (GO:0006950);; Biological Process: response to abiotic stimulus (GO:0009628);;	--	22.3 kDa class VI heat shock protein OS=Oryza sativa subsp. japonica (Rice) PE=2 SV=1	Uncharacterized protein OS=Musa acuminata subsp. malaccensis (Wild banana) PE=3 SV=1	Os05g0500500 [Oryza sativa Japonica Group]	Oryza sativa Japonica Group Os05g0500500 (Os05g0500500) mRNA, complete cds >gi|32995836|dbj|AK110627.1| Oryza sativa Japonica Group cDNA clone:002-169-B04, full insert sequence
A. comosus var. bracteatus_unigene_Acb_42864	--	--	Cellular Component: photosystem II (GO:0009523);; Cellular Component: chloroplast thylakoid membrane (GO:0009535);; Biological Process: photosynthetic electron transport in photosystem II (GO:0009772);; Cellular Component: integral component of membrane (GO:0016021);; Molecular Function: chlorophyll binding (GO:0016168);; Biological Process: protein-chromophore linkage (GO:0018298);; Cellular Com…	K02705|0.0|sbi:SobiCp008|psbC	Photosystem II CP43 chlorophyll apoprotein (Precursor) GN=psbC OS=Chloranthus spicatus (Chulantree) PE=3 SV=1	Photosystem II CP43 chlorophyll apoprotein (Fragment) GN=psbC OS=Puya laxa PE=4 SV=1	photosystem II CP43 chlorophyll apoprotein, partial [Pitcairnia feliciana]	Elaeis guineensis chloroplast, complete genome
A. comosus var. bracteatus_unigene_Acb_47750	--	--	Cellular Component: plastid (GO:0009536);; Molecular Function: transferase activity (GO:0016740);;	K03861|3e-26|sbi:SORBI_06g033020|hypothetical protein	Phosphatidylinositol N-acetylglucosaminyltransferase subunit P GN=At1g61280 OS=Arabidopsis thaliana (Mouse-ear cress) PE=2 SV=1	Uncharacterized protein OS=Musa acuminata subsp. malaccensis (Wild banana) PE=4 SV=1	phosphatidylinositol N-acetylglucosaminyltransferase subunit, putative [Oryza sativa Japonica Group]	Sorghum bicolor hypothetical protein, mRNA
A. comosus var. bracteatus_unigene_Acb_39211	--	--	Molecular Function: sequence-specific DNA binding transcription factor activity (GO:0003700);; Cellular Component: nucleus (GO:0005634);; Biological Process: regulation of transcription, DNA-templated (GO:0006355);;	--	Barley B recombinant-like protein B GN=OSJNBa0092N12.5 OS=Oryza sativa subsp. japonica (Rice) PE=2 SV=1	GAGA binding protein-like family protein, expressed GN=LOC_Os10g02509 OS=Oryza sativa subsp. japonica (Rice) PE=4 SV=1	Os10g0114500 [Oryza sativa Japonica Group]	PREDICTED: Setaria italica protein Barley B recombinant-like (LOC101756351), transcript variant X2, mRNA
A. comosus var. bracteatus_unigene_Acb_21208	--	--	--	K02928|9e-08|cre:CHLREDRAFT_195610|RPL41	60S ribosomal protein L41 GN=RPL41 OS=Nicotiana tabacum (Common tobacco) PE=3 SV=1	Ribosomal protein L41 GN=RPL41 OS=Chlamydomonas reinhardtii (Chlamydomonas smithii) PE=4 SV=1	60S ribosomal protein L41 [Arabidopsis thaliana]	PREDICTED: Brachypodium distachyon uncharacterized LOC100827003 (LOC100827003), mRNA
A. comosus var. bracteatus_unigene_Acb_40078	--	--	--	--	ABA-inducible protein PHV A1 GN=HVA1 OS=Hordeum vulgare (Barley) PE=2 SV=1	Uncharacterized protein GN=BRADI2G18100 OS=Brachypodium distachyon (Purple false brome) PE=4 SV=1	PREDICTED: late embryogenesis abundant protein, group 3-like isoform 2 [Brachypodium distachyon]	TSA: Triticum turgidum UCW_Tt-k25_contig_40744_merged transcribed RNA sequence
A. comosus var. bracteatus_unigene_Acb_59554	--	--	--	--	--	Uncharacterized protein GN=Si021593m.g OS=Setaria italica (Foxtail millet) PE=4 SV=1	PREDICTED: mucin-5AC-like [Setaria italica]	--
A. comosus var. bracteatus_unigene_Acb_28625	--	--	--	--	--	--	--	Trichophyton rubrum CBS 118892 hypothetical protein (TERG_04757) mRNA, complete cds
A. comosus var. bracteatus_unigene_Acb_3298	[P]	Inorganic ion transport and metabolism	Biological Process: sulfate assimilation (GO:0000103);; Molecular Function: adenylylsulfate kinase activity (GO:0004020);; Molecular Function: sulfate adenylyltransferase (ATP) activity (GO:0004781);; Molecular Function: ATP binding (GO:0005524);; Cellular Component: cytoplasm (GO:0005737);; Biological Process: methionine biosynthetic process (GO:0009086);; Biological Process: cysteine biosynthet…	K00958|2e-50|zma:100192512|hypothetical protein LOC100192512	Adenylyl-sulfate kinase, chloroplastic (Precursor) GN=AKN OS=Catharanthus roseus (Madagascar periwinkle) PE=2 SV=1	Sulfate adenylyltransferase GN=MET3 OS=Zea mays (Maize) PE=2 SV=1	hypothetical protein PHSY_003296 [Pseudozyma hubeiensis SY62]	Ustilago maydis 521 hypothetical protein (UM05103.1) partial mRNA
A. comosus var. bracteatus_unigene_Acb_42925	[I]	Lipid transport and metabolism	Cellular Component: mitochondrion (GO:0005739);; Biological Process: pentose-phosphate shunt (GO:0006098);; Biological Process: rRNA processing (GO:0006364);; Biological Process: unsaturated fatty acid biosynthetic process (GO:0006636);; Biological Process: phosphatidylglycerol biosynthetic process (GO:0006655);; Biological Process: ubiquinone biosynthetic process (GO:0006744);; Molecular Functio…	K01770|1e-114|zma:100276918|hypothetical protein LOC100276918	2-C-methyl-D-erythritol 2,4-cyclodiphosphate synthase, chloroplastic (Precursor) GN=P0663F07.27 OS=Oryza sativa subsp. japonica (Rice) PE=2 SV=1	2-C-methyl-D-erythritol 2,4-cyclodiphosphate synthase OS=Musa acuminata subsp. malaccensis (Wild banana) PE=3 SV=1	PREDICTED: 2-C-methyl-D-erythritol 2,4-cyclodiphosphate synthase, chloroplastic-like [Brachypodium distachyon]	Phyllostachys edulis cDNA clone: bphyem119i08, full insert sequence
A. comosus var. bracteatus_unigene_Acb_52982	--	--	Cellular Component: nucleus (GO:0005634);;	--	--	Uncharacterized protein OS=Musa acuminata subsp. malaccensis (Wild banana) PE=4 SV=1	predicted protein [Hordeum vulgare subsp. vulgare]	Hordeum vulgare subsp. vulgare mRNA for predicted protein, complete cds, clone: NIASHv3124C16
A. comosus var. bracteatus_unigene_Acb_48923	[S]	Function unknown	Molecular Function: DNA binding (GO:0003677);; Cellular Component: nucleus (GO:0005634);; Biological Process: protein N-linked glycosylation (GO:0006487);; Biological Process: protein targeting to vacuole (GO:0006623);; Biological Process: systemic acquired resistance (GO:0009627);; Biological Process: salicylic acid biosynthetic process (GO:0009697);; Biological Process: brassinosteroid mediated…	--	--	Uncharacterized protein OS=Musa acuminata subsp. malaccensis (Wild banana) PE=4 SV=1	PREDICTED: protein IWS1 homolog [Vitis vinifera]	PREDICTED: Vitis vinifera protein IWS1 homolog (LOC100249381), mRNA
A. comosus var. bracteatus_unigene_Acb_41168	--	--	--	--	--	Uncharacterized protein GN=Solyc04g078010.2 OS=Solanum lycopersicum (Tomato) PE=4 SV=1	hypothetical protein PRUPE_ppa024215mg, partial [Prunus persica]	--
A. comosus var. bracteatus_unigene_Acb_41613	--	--	Cellular Component: chloroplast (GO:0009507);; Biological Process: photosynthesis (GO:0015979);; Cellular Component: membrane (GO:0016020);;	K08914|2e-17|ppp:PHYPADRAFT_223248|hypothetical protein	Fucoxanthin-chlorophyll a-c binding protein F, chloroplastic (Precursor; Fragment) GN=FCPF OS=Macrocystis pyrifera (Giant kelp) PE=2 SV=1	Light harvesting complex protein GN=NGA_0044802 OS=Nannochloropsis gaditana CCMP526 PE=4 SV=1	light harvesting complex protein [Nannochloropsis gaditana CCMP526]	TSA: Nannochloropsis gaditana Locus_86_Transcript_5/11_Confidence_0.265_Length_2669 transcribed RNA sequence
A. comosus var. bracteatus_unigene_Acb_52682	[P]	Inorganic ion transport and metabolism	Molecular Function: magnesium ion binding (GO:0000287);; Molecular Function: phospholipid-translocating ATPase activity (GO:0004012);; Molecular Function: ATP binding (GO:0005524);; Cellular Component: nucleus (GO:0005634);; Cellular Component: endosome (GO:0005768);; Cellular Component: Golgi apparatus (GO:0005794);; Cellular Component: trans-Golgi network (GO:0005802);; Biological Process: cati…	K01530|0.0|vvi:100252404|similar to haloacid dehalogenase-like hydrolase family protein	Phospholipid-transporting ATPase 2 GN=ALA2 OS=Arabidopsis thaliana (Mouse-ear cress) PE=1 SV=1	Uncharacterized protein GN=OB11G19720 OS=Oryza brachyantha PE=4 SV=1	Aminophospholipid ATPase isoform 2 [Theobroma cacao]	PREDICTED: Setaria italica phospholipid-transporting ATPase 2-like (LOC101777790), transcript variant X2, mRNA
A. comosus var. bracteatus_unigene_Acb_43442	[F]	Nucleotide transport and metabolism	Molecular Function: thymidylate kinase activity (GO:0004798);; Molecular Function: ATP binding (GO:0005524);; Cellular Component: nucleoplasm (GO:0005654);; Cellular Component: mitochondrion (GO:0005739);; Cellular Component: cytosol (GO:0005829);; Biological Process: dTDP biosynthetic process (GO:0006233);; Biological Process: phosphorylation (GO:0016310);;	K00943|1e-110|zma:100283933|cl33166_-1a	--	Uncharacterized protein OS=Musa acuminata subsp. malaccensis (Wild banana) PE=3 SV=1	P-loop containing nucleoside triphosphate hydrolases superfamily protein [Theobroma cacao]	PREDICTED: Solanum lycopersicum thymidylate kinase-like (LOC101250906), mRNA
A. comosus var. bracteatus_unigene_Acb_45639	--	--	Cellular Component: endoplasmic reticulum (GO:0005783);; Cellular Component: cytoplasmic membrane-bounded vesicle (GO:0016023);;	--	--	Uncharacterized protein GN=OB03G24550 OS=Oryza brachyantha PE=4 SV=1	Os03g0307000 [Oryza sativa Japonica Group]	Sorghum bicolor hypothetical protein, mRNA
A. comosus var. bracteatus_unigene_Acb_54114	[J]	Translation, ribosomal structure and biogenesis	Molecular Function: structural constituent of ribosome (GO:0003735);; Cellular Component: ribosome (GO:0005840);; Biological Process: translation (GO:0006412);;	K02949|1e-55|ath:AT3G48930|EMB1080 (embryo defective 1080)	40S ribosomal protein S11 GN=RPS11 OS=Dunaliella tertiolecta (Green alga) PE=2 SV=1	Putative uncharacterized protein GN=CHLNCDRAFT_37706 OS=Chlorella variabilis (Green alga) PE=3 SV=1	hypothetical protein PFL1_04217 [Pseudozyma flocculosa PF-1]	Aspergillus fumigatus Af293 40S ribosomal protein S11 (AFUA_2G04130), partial mRNA
A. comosus var. bracteatus_unigene_Acb_52824	[R]	General function prediction only	Molecular Function: nucleic acid binding (GO:0003676);; Molecular Function: ATP binding (GO:0005524);; Cellular Component: nucleolus (GO:0005730);; Cellular Component: mitochondrion (GO:0005739);; Molecular Function: ATP-dependent helicase activity (GO:0008026);; Cellular Component: membrane (GO:0016020);; Cellular Component: ribonucleoprotein complex (GO:0030529);;	K12854|0.0|vvi:100244096|hypothetical protein LOC100244096	DEAD-box ATP-dependent RNA helicase ISE2, chloroplastic (Precursor) GN=F20P5.20 OS=Arabidopsis thaliana (Mouse-ear cress) PE=1 SV=2	Uncharacterized protein OS=Oryza glaberrima (African rice) PE=4 SV=1	hypothetical protein OsI_05501 [Oryza sativa Indica Group]	TSA: Triticum aestivum TA_RNA_042248 transcribed RNA sequence
A. comosus var. bracteatus_unigene_Acb_41676	--	--	Cellular Component: mitochondrion (GO:0005739);; Biological Process: cellular metabolic process (GO:0044237);;	--	--	Uncharacterized protein OS=Glycine max (Soybean) PE=4 SV=1	uncharacterized protein LOC100499985 [Glycine max]	Sonneratia ovata isolate Sonn474_3 unknown protein gene, partial cds
A. comosus var. bracteatus_unigene_Acb_45254	[O]	Posttranslational modification, protein turnover, chaperones	Molecular Function: structural molecule activity (GO:0005198);; Molecular Function: iron ion binding (GO:0005506);; Cellular Component: chloroplast stroma (GO:0009570);; Biological Process: chloroplast organization (GO:0009658);; Biological Process: iron-sulfur cluster assembly (GO:0016226);; Molecular Function: iron-sulfur cluster binding (GO:0051536);;	--	NifU-like protein 2, chloroplastic (Precursor) GN=K9P8.16 OS=Arabidopsis thaliana (Mouse-ear cress) PE=1 SV=1	Uncharacterized protein OS=Musa acuminata subsp. malaccensis (Wild banana) PE=4 SV=1	hypothetical protein OsI_35353 [Oryza sativa Indica Group]	Oryza sativa (indica cultivar-group) cDNA clone:OSIGCSN041D21, full insert sequence
A. comosus var. bracteatus_unigene_Acb_40755	--	--	--	--	--	Putative uncharacterized protein Sb01g012150 GN=Sb01g012150 OS=Sorghum bicolor (Sorghum) PE=4 SV=1	hypothetical protein SORBIDRAFT_01g012150 [Sorghum bicolor]	--
A. comosus var. bracteatus_unigene_Acb_40180	--	--	Biological Process: response to abscisic acid (GO:0009737);; Molecular Function: organic cyclic compound binding (GO:0097159);; Molecular Function: heterocyclic compound binding (GO:1901363);;	--	Nuclear transport factor 2 GN=NTF2 OS=Arabidopsis thaliana (Mouse-ear cress) PE=2 SV=1	Uncharacterized protein OS=Musa acuminata subsp. malaccensis (Wild banana) PE=4 SV=1	RNA binding protein, putative [Ricinus communis]	--
A. comosus var. bracteatus_unigene_Acb_28047	--	--	Biological Process: root morphogenesis (GO:0010015);; Biological Process: regulation of hormone levels (GO:0010817);; Biological Process: cellular component organization (GO:0016043);; Biological Process: cell growth (GO:0016049);; Biological Process: primary metabolic process (GO:0044238);; Biological Process: single-organism transport (GO:0044765);; Biological Process: cellular developmental pr…	--	14 kDa proline-rich protein DC2.15 (Precursor) OS=Daucus carota (Carrot) PE=2 SV=1	Putative 14 kDa proline-rich protein DC2.15 OS=Wolffia arrhiza (Rootless water meal) PE=2 SV=1	putative 14 kDa proline-rich protein DC2.15 [Wolffia arrhiza]	PREDICTED: Cucumis sativus 14 kDa proline-rich protein DC2.15-like (LOC101217924), mRNA
A. comosus var. bracteatus_unigene_Acb_40412	--	--	Cellular Component: protein phosphatase type 2A complex (GO:0000159);; Cellular Component: nucleus (GO:0005634);; Biological Process: methionine metabolic process (GO:0006555);; Biological Process: signal transduction (GO:0007165);; Molecular Function: poly(U) RNA binding (GO:0008266);; Molecular Function: protein phosphatase type 2A regulator activity (GO:0008601);; Biological Process: trichome …	K11584|0.0|rcu:RCOM_1116380|protein phosphatase 2a, regulatory subunit, putative	Serine/threonine protein phosphatase 2A 59 kDa regulatory subunit B&apos; gamma isoform OS=Arabidopsis thaliana (Mouse-ear cress) PE=1 SV=2	Protein phosphatase 2a, regulatory subunit, putative GN=RCOM_1116380 OS=Ricinus communis (Castor bean) PE=4 SV=1	protein phosphatase 2a, regulatory subunit, putative [Ricinus communis]	Hordeum vulgare subsp. vulgare mRNA for predicted protein, complete cds, clone: NIASHv3017N17
A. comosus var. bracteatus_unigene_Acb_40414	--	--	--	--	--	Uncharacterized protein OS=Glycine max (Soybean) PE=4 SV=1	--	--
A. comosus var. bracteatus_unigene_Acb_47879	--	--	--	--	E3 ubiquitin-protein ligase PRT1 GN=PRT1 OS=Arabidopsis thaliana (Mouse-ear cress) PE=2 SV=2	Uncharacterized protein OS=Musa acuminata subsp. malaccensis (Wild banana) PE=4 SV=1	PREDICTED: E3 ubiquitin-protein ligase PRT1-like isoform X3 [Setaria italica]	PREDICTED: Brachypodium distachyon E3 ubiquitin-protein ligase PRT1-like, transcript variant 2 (LOC100834226), mRNA
A. comosus var. bracteatus_unigene_Acb_31810	--	--	Molecular Function: hydroxycinnamoyltransferase activity (GO:0050734);;	--	Shikimate O-hydroxycinnamoyltransferase GN=HST OS=Nicotiana tabacum (Common tobacco) PE=1 SV=1	N-hydroxycinnamoyl/benzoyltransferase GN=hcbt OS=Ipomoea batatas (Sweet potato) PE=2 SV=1	N-hydroxycinnamoyl/benzoyltransferase [Ipomoea batatas]	Ipomoea batatas hcbt mRNA for N-hydroxycinnamoyl/benzoyltransferase, complete cds
A. comosus var. bracteatus_unigene_Acb_36999	--	--	Molecular Function: kinase activity (GO:0016301);; Biological Process: phosphorylation (GO:0016310);;	K06685|5e-43|zma:100282811|mps one binder kinase activator-like 1A	MOB kinase activator-like 1 GN=At4g19045 OS=Arabidopsis thaliana (Mouse-ear cress) PE=2 SV=1	Uncharacterized protein OS=Musa acuminata subsp. malaccensis (Wild banana) PE=4 SV=1	PREDICTED: mps one binder kinase activator-like 1-like [Brachypodium distachyon]	Phyllostachys edulis cDNA clone: bphylf044f01, full insert sequence
A. comosus var. bracteatus_unigene_Acb_42983	[R]	General function prediction only	--	--	Glycine-rich RNA-binding protein 1 (Fragment) GN=GRP1 OS=Sorghum bicolor (Sorghum) PE=2 SV=1	Uncharacterized protein OS=Zea mays (Maize) PE=2 SV=1	catalytic/ hydrolase [Zea mays]	TSA: Triticum turgidum UCW_Tt-k41_contig_32187 transcribed RNA sequence
A. comosus var. bracteatus_unigene_Acb_47156	[EH]	--	Molecular Function: branched-chain-amino-acid transaminase activity (GO:0004084);; Biological Process: metabolic process (GO:0008152);;	K00826|6e-32|osa:4339583|Os05g0558400	Branched-chain-amino-acid aminotransferase 3, chloroplastic (Precursor) GN=BCAT3 OS=Arabidopsis thaliana (Mouse-ear cress) PE=1 SV=1	Branched-chain-amino-acid aminotransferase OS=Musa acuminata subsp. malaccensis (Wild banana) PE=3 SV=1	hypothetical protein OsI_34568 [Oryza sativa Indica Group]	PREDICTED: Setaria italica branched-chain-amino-acid aminotransferase 5, chloroplastic-like (LOC101783509), mRNA
A. comosus var. bracteatus_unigene_Acb_45114	[J]	Translation, ribosomal structure and biogenesis	Cellular Component: nucleus (GO:0005634);; Biological Process: toxin catabolic process (GO:0009407);; Biological Process: response to ethylene (GO:0009723);; Biological Process: abscisic acid-activated signaling pathway (GO:0009738);; Biological Process: response to cyclopentenone (GO:0010583);; Biological Process: methylglyoxal catabolic process to D-lactate (GO:0019243);; Biological Process: in…	--	Arginine/serine-rich protein 45 GN=F19K19.9 OS=Arabidopsis thaliana (Mouse-ear cress) PE=1 SV=1	Uncharacterized protein GN=Si029059m.g OS=Setaria italica (Foxtail millet) PE=4 SV=1	PREDICTED: uncharacterized protein LOC101757241 [Setaria italica]	Sorghum bicolor hypothetical protein, mRNA
A. comosus var. bracteatus_unigene_Acb_45902	--	--	Molecular Function: glycerol-3-phosphate dehydrogenase [NAD+] activity (GO:0004367);; Cellular Component: cytosol (GO:0005829);; Biological Process: carbohydrate metabolic process (GO:0005975);; Cellular Component: glycerol-3-phosphate dehydrogenase complex (GO:0009331);; Biological Process: systemic acquired resistance (GO:0009627);; Biological Process: glycerol-3-phosphate catabolic process (GO…	--	Probable glycerol-3-phosphate dehydrogenase [NAD(+)] 1, cytosolic OS=Oryza sativa subsp. japonica (Rice) PE=2 SV=1	Uncharacterized protein OS=Musa acuminata subsp. malaccensis (Wild banana) PE=3 SV=1	PREDICTED: probable glycerol-3-phosphate dehydrogenase [NAD(+)] 1, cytosolic-like [Setaria italica]	PREDICTED: Brachypodium distachyon glycerol-3-phosphate dehydrogenase [NAD(P)+]-like (LOC100825190), mRNA
A. comosus var. bracteatus_unigene_Acb_28232	--	--	--	--	--	Predicted protein GN=POPTRDRAFT_560811 OS=Populus trichocarpa (Western balsam poplar) PE=4 SV=1	predicted protein [Populus trichocarpa]	--
A. comosus var. bracteatus_unigene_Acb_57161	--	--	Molecular Function: protein serine/threonine/tyrosine kinase activity (GO:0004712);; Molecular Function: protein tyrosine kinase activity (GO:0004713);; Molecular Function: ATP binding (GO:0005524);; Biological Process: protein phosphorylation (GO:0006468);;	--	--	Uncharacterized protein OS=Musa acuminata subsp. malaccensis (Wild banana) PE=4 SV=1	Kinase family protein, putative isoform 3, partial [Theobroma cacao]	--
A. comosus var. bracteatus_unigene_Acb_44352	[T]	Signal transduction mechanisms	Molecular Function: protein tyrosine kinase activity (GO:0004713);; Molecular Function: ATP binding (GO:0005524);; Cellular Component: mitochondrion (GO:0005739);; Biological Process: protein phosphorylation (GO:0006468);; Biological Process: protein targeting to mitochondrion (GO:0006626);;	K08851|1e-130|pop:POPTR_643276|hypothetical protein	--	Predicted protein GN=POPTRDRAFT_643276 OS=Populus trichocarpa (Western balsam poplar) PE=4 SV=1	predicted protein [Populus trichocarpa]	Phyllostachys edulis cDNA clone: bphyst006e08, full insert sequence
A. comosus var. bracteatus_unigene_Acb_45182	--	--	--	--	--	Uncharacterized protein OS=Musa acuminata subsp. malaccensis (Wild banana) PE=4 SV=1	hypothetical protein OsI_09797 [Oryza sativa Indica Group]	Oryza sativa Japonica Group Os10g0534400 (Os10g0534400) mRNA, complete cds >gi|32990425|dbj|AK105216.1| Oryza sativa Japonica Group cDNA clone:001-110-B04, full insert sequence
A. comosus var. bracteatus_unigene_Acb_52836	[DZ]	--	--	--	Transcription factor LHW GN=F12K2 OS=Arabidopsis thaliana (Mouse-ear cress) PE=1 SV=1	Uncharacterized protein OS=Musa acuminata subsp. malaccensis (Wild banana) PE=4 SV=1	hypothetical protein SORBIDRAFT_03g039710 [Sorghum bicolor]	Zea mays clone 372347 mRNA sequence
[truncated: 23,993 more rows]
