# Supplementary material for: Transcriptome Sequence Analysis of an Ornamental Plant, Ananas comosus var. bracteatus, Revealed the Potential Unigenes Involved in Terpenoid and Phenylpropanoid Biosynthesis
Source: PLoS One. 2015 Mar 13;10(3):e0119153. doi: 10.1371/journal.pone.0119153 (PMC4358926; doi:10.1371/journal.pone.0119153)
Supplement: S2 Table — (XLSX) [file pone.0119153.s002.xlsx]

## Sheet: Sheet1
Pathway	Pathway_id	Gene_number	Gene_id	KOs
Ribosome	ko03010	629	A. comosus var. bracteatus_unigene_Acb_1131;A. comosus var. bracteatus_unigene_Acb_12576;A. comosus var. bracteatus_unigene_Acb_14693;A. comosus var. bracteatus_unigene_Acb_15777;A. comosus var. bracteatus_unigene_Acb_16518;A. comosus var. bracteatus_unigene_Acb_16801;A. comosus var. bracteatus_unigene_Acb_16998;A. comosus var. bracteatus_unigene_Acb_18123;A. comosus var. bracteatus_unigene_Acb_1…	K02984+K02943+K02934+K02960+K02873+K02925+K02903+K02949+K02875+K02885+K02985+K02918+K02893+K02934+K02883+K02928+K02951+K02900+K02932+K02960+K02974+K02989+K02985+K02920+K02866+K02871+K02936+K02927+K02937+K02936+K02882+K02875+K02991+K02940+K02928+K02936+K02893+K02975+K02995+K02872+K02920+K02922+K02911+K02976+K02991+K02918+K02893+K02981+K02900+K02960+K02896+K02984+K02984+K02943+K02969+K02995+K02893+…
Oxidative phosphorylation	ko00190	274	A. comosus var. bracteatus_unigene_Acb_10477;A. comosus var. bracteatus_unigene_Acb_1151;A. comosus var. bracteatus_unigene_Acb_14930;A. comosus var. bracteatus_unigene_Acb_15716;A. comosus var. bracteatus_unigene_Acb_16374;A. comosus var. bracteatus_unigene_Acb_1852;A. comosus var. bracteatus_unigene_Acb_18933;A. comosus var. bracteatus_unigene_Acb_19629;A. comosus var. bracteatus_unigene_Acb_22…	K00411+K03878+K00235+K11353+K03949+K02147+K03953+K03942+K01535+K00411+K00415+K01535+K02136+K03878+K05577+K02133+K02256+K02128+K02133+K02109+K01535+K03878+K03955+K02262+K00419+K02261+K00419+K02128+K01507+K03935+K03941+K02133+K01507+K00415+K03942+K01535+K01535+K01535+K01507+K00236+K02132+K02132+K01535+K05577+K02137+K02137+K03950+K00413+K01535+K03885+K03885+K02147+K00413+K01535+K02138+K05577+K05577+…
Protein processing in endoplasmic reticulum	ko04141	199	A. comosus var. bracteatus_unigene_Acb_14776;A. comosus var. bracteatus_unigene_Acb_16872;A. comosus var. bracteatus_unigene_Acb_17351;A. comosus var. bracteatus_unigene_Acb_18289;A. comosus var. bracteatus_unigene_Acb_18493;A. comosus var. bracteatus_unigene_Acb_2201;A. comosus var. bracteatus_unigene_Acb_22695;A. comosus var. bracteatus_unigene_Acb_23038;A. comosus var. bracteatus_unigene_Acb_2…	K09580+K03237+K09580+K09580+K04523+K09503+K14016+K09503+K03283+K09490+K03283+K13993+K05546+K09584+K09481+K14016+K04079+K03094+K13993+K13993+K03868+K04079+K03283+K09490+K04079+K03283+K09481+K06689+K01456+K03283+K09584+K14016+K09481+K03283+K07953+K06689+K04079+K06689+K10839+K07342+K13989+K13719+K03283+K03283+K03347+K03347+K03347+K09503+K03283+K13993+K10575+K10575+K03094+K09523+K10666+K03283+K12275+…
Glycolysis / Gluconeogenesis	ko00010	194	A. comosus var. bracteatus_unigene_Acb_14910;A. comosus var. bracteatus_unigene_Acb_16726;A. comosus var. bracteatus_unigene_Acb_16762;A. comosus var. bracteatus_unigene_Acb_18277;A. comosus var. bracteatus_unigene_Acb_1844;A. comosus var. bracteatus_unigene_Acb_1844;A. comosus var. bracteatus_unigene_Acb_21027;A. comosus var. bracteatus_unigene_Acb_25233;A. comosus var. bracteatus_unigene_Acb_26…	K01834+K00128+K01623+K00927+K01624+K01624+K01803+K01834+K00850+K13953+K01689+K01689+K01623+K01624+K00128+K01834+K01623+K01689+K00134+K01803+K01803+K01895+K13953+K13953+K01895+K00128+K01610+K00128+K00161+K00128+K00382+K01610+K01623+K01624+K00128+K01689+K01689+K00121+K01689+K00134+K01624+K01689+K00927+K01624+K13953+K00161+K13953+K00161+K00134+K01689+K01689+K01689+K01689+K01689+K00134+K00134+K01803+…
RNA transport	ko03013	172	A. comosus var. bracteatus_unigene_Acb_1134;A. comosus var. bracteatus_unigene_Acb_14967;A. comosus var. bracteatus_unigene_Acb_16872;A. comosus var. bracteatus_unigene_Acb_2119;A. comosus var. bracteatus_unigene_Acb_22472;A. comosus var. bracteatus_unigene_Acb_22739;A. comosus var. bracteatus_unigene_Acb_2391;A. comosus var. bracteatus_unigene_Acb_2393;A. comosus var. bracteatus_unigene_Acb_2571…	K03113+K03249+K03237+K03113+K13171+K13126+K07936+K03236+K03231+K10577+K03257+K03248+K03236+K07936+K03253+K03246+K03236+K03257+K03539+K13137+K14325+K03252+K03249+K07936+K14325+K03231+K03231+K03231+K14288+K03245+K13025+K13137+K14325+K03236+K14318+K07936+K07936+K07936+K03113+K07936+K03231+K10577+K03245+K07936+K07936+K14324+K14325+K03113+K03245+K03539+K03539+K14294+K05019+K14318+K03259+K13025+K12812+…
Spliceosome	ko03040	171	A. comosus var. bracteatus_unigene_Acb_23416;A. comosus var. bracteatus_unigene_Acb_2370;A. comosus var. bracteatus_unigene_Acb_27074;A. comosus var. bracteatus_unigene_Acb_27690;A. comosus var. bracteatus_unigene_Acb_27911;A. comosus var. bracteatus_unigene_Acb_28608;A. comosus var. bracteatus_unigene_Acb_30887;A. comosus var. bracteatus_unigene_Acb_34123;A. comosus var. bracteatus_unigene_Acb_3…	K12815+K03283+K03283+K12821+K12811+K11087+K12869+K03283+K12825+K03283+K12622+K12845+K12897+K11086+K03283+K12811+K12811+K12845+K11099+K03283+K12817+K09567+K12867+K13025+K12625+K12625+K03283+K03283+K12896+K11099+K03283+K12836+K12836+K12836+K12833+K11097+K03283+K12624+K12896+K12848+K12626+K03283+K03283+K03283+K03283+K12863+K12863+K12826+K12621+K12733+K12862+K13025+K12812+K12897+K12881+K12829+K12829+…
Purine metabolism	ko00230	159	A. comosus var. bracteatus_unigene_Acb_15038;A. comosus var. bracteatus_unigene_Acb_15611;A. comosus var. bracteatus_unigene_Acb_16618;A. comosus var. bracteatus_unigene_Acb_2200;A. comosus var. bracteatus_unigene_Acb_22841;A. comosus var. bracteatus_unigene_Acb_2364;A. comosus var. bracteatus_unigene_Acb_2380;A. comosus var. bracteatus_unigene_Acb_28470;A. comosus var. bracteatus_unigene_Acb_285…	K00088+K00088+K00088+K00088+K00958+K00088+K00940+K03505+K03019+K10808+K00860+K00860+K00088+K02324+K03017+K00958+K03016+K01939+K03043+K03013+K03009+K01519+K02321+K02321+K00940+K03012+K03015+K03016+K03007+K00759+K02320+K10807+K00940+K03014+K00940+K00860+K00939+K03787+K03787+K03008+K02324+K02324+K02324+K13811+K13811+K03046+K00942+K00873+K00760+K00873+K00873+K00873+K00873+K00940+K00856+K02685+K00759+…
Plant hormone signal transduction	ko04075	150	A. comosus var. bracteatus_unigene_Acb_14593;A. comosus var. bracteatus_unigene_Acb_25077;A. comosus var. bracteatus_unigene_Acb_26954;A. comosus var. bracteatus_unigene_Acb_27045;A. comosus var. bracteatus_unigene_Acb_27285;A. comosus var. bracteatus_unigene_Acb_27582;A. comosus var. bracteatus_unigene_Acb_28185;A. comosus var. bracteatus_unigene_Acb_29384;A. comosus var. bracteatus_unigene_Acb_…	K14432+K14504+K14432+K14502+K14488+K14431+K13946+K14488+K14488+K14487+K14486+K14431+K14499+K14496+K14487+K14431+K14431+K14486+K14486+K14496+K14506+K14506+K14506+K14498+K14488+K14487+K14487+K14487+K14487+K14488+K14516+K14490+K14492+K13946+K14487+K14488+K13946+K13464+K13464+K14491+K14497+K13946+K13946+K14492+K14488+K14488+K14432+K14488+K14497+K14498+K14492+K14496+K14497+K14497+K14496+K14496+K14496+…
Carbon fixation in photosynthetic organisms	ko00710	131	A. comosus var. bracteatus_unigene_Acb_1633;A. comosus var. bracteatus_unigene_Acb_16762;A. comosus var. bracteatus_unigene_Acb_17204;A. comosus var. bracteatus_unigene_Acb_18277;A. comosus var. bracteatus_unigene_Acb_1844;A. comosus var. bracteatus_unigene_Acb_1844;A. comosus var. bracteatus_unigene_Acb_21027;A. comosus var. bracteatus_unigene_Acb_27290;A. comosus var. bracteatus_unigene_Acb_276…	K00813+K01623+K00615+K00927+K01624+K01624+K01803+K00615+K01623+K01624+K01623+K00615+K00615+K00615+K00029+K00029+K01803+K01803+K01610+K00026+K01610+K00025+K00615+K00615+K01623+K00026+K01624+K00026+K01624+K05298+K00927+K01624+K00025+K05298+K05298+K01783+K01602+K01602+K01602+K01602+K01803+K00927+K01602+K00025+K00026+K00026+K01623+K00813+K00927+K00927+K00026+K00873+K00029+K00029+K00873+K00873+K00873+…
Citrate cycle (TCA cycle)	ko00020	129	A. comosus var. bracteatus_unigene_Acb_14702;A. comosus var. bracteatus_unigene_Acb_14930;A. comosus var. bracteatus_unigene_Acb_15740;A. comosus var. bracteatus_unigene_Acb_18366;A. comosus var. bracteatus_unigene_Acb_2039;A. comosus var. bracteatus_unigene_Acb_21803;A. comosus var. bracteatus_unigene_Acb_26049;A. comosus var. bracteatus_unigene_Acb_2705;A. comosus var. bracteatus_unigene_Acb_27…	K01679+K00235+K01681+K01958+K00658+K00030+K01681+K01681+K01681+K00031+K01681+K01900+K01900+K01647+K00236+K00030+K01681+K01681+K01610+K00026+K00161+K00382+K01610+K00025+K00026+K00030+K01681+K00026+K00164+K00030+K01681+K01681+K01899+K00030+K01681+K01648+K00235+K00161+K00030+K00161+K00030+K00025+K01900+K00031+K00031+K00031+K00025+K00026+K00026+K00030+K00026+K00162+K00030+K00162+K00162+K01681+K01681+…
Pyrimidine metabolism	ko00240	121	A. comosus var. bracteatus_unigene_Acb_11339;A. comosus var. bracteatus_unigene_Acb_15331;A. comosus var. bracteatus_unigene_Acb_2380;A. comosus var. bracteatus_unigene_Acb_25361;A. comosus var. bracteatus_unigene_Acb_26914;A. comosus var. bracteatus_unigene_Acb_28470;A. comosus var. bracteatus_unigene_Acb_28599;A. comosus var. bracteatus_unigene_Acb_30354;A. comosus var. bracteatus_unigene_Acb_3…	K00876+K00384+K00940+K11541+K00384+K03505+K03019+K10808+K02324+K03017+K03016+K03043+K00384+K03013+K03009+K01493+K01519+K02321+K02321+K00940+K03012+K03015+K03016+K09903+K03007+K02320+K10807+K00940+K01520+K03014+K00940+K01937+K00761+K00761+K00943+K03787+K03787+K03008+K02324+K02324+K02324+K03046+K01489+K13800+K00940+K02685+K00940+K03017+K00761+K01431+K00609+K10808+K00254+K14641+K13800+K01520+K03013+…
Starch and sucrose metabolism	ko00500	121	A. comosus var. bracteatus_unigene_Acb_16297;A. comosus var. bracteatus_unigene_Acb_17383;A. comosus var. bracteatus_unigene_Acb_19822;A. comosus var. bracteatus_unigene_Acb_2026;A. comosus var. bracteatus_unigene_Acb_2671;A. comosus var. bracteatus_unigene_Acb_29272;A. comosus var. bracteatus_unigene_Acb_29272;A. comosus var. bracteatus_unigene_Acb_31452;A. comosus var. bracteatus_unigene_Acb_31…	K00695+K00847+K01051+K00975+K00963+K00695+K00695+K05350+K00963+K01179+K00847+K00696+K00695+K00695+K00770+K00696+K00695+K00963+K13648+K13648+K01188+K01051+K01051+K13648+K01051+K08679+K08679+K13648+K13648+K00696+K01051+K00012+K00012+K00012+K00703+K01188+K13648+K13648+K00844+K13648+K13648+K00703+K00963+K00963+K00012+K13648+K05350+K00847+K01051+K00847+K13648+K00012+K00012+K00844+K05350+K01810+K01179+…
Pyruvate metabolism	ko00620	119	A. comosus var. bracteatus_unigene_Acb_16189;A. comosus var. bracteatus_unigene_Acb_16726;A. comosus var. bracteatus_unigene_Acb_17305;A. comosus var. bracteatus_unigene_Acb_18366;A. comosus var. bracteatus_unigene_Acb_27810;A. comosus var. bracteatus_unigene_Acb_27964;A. comosus var. bracteatus_unigene_Acb_2888;A. comosus var. bracteatus_unigene_Acb_30015;A. comosus var. bracteatus_unigene_Acb_3…	K01759+K00128+K01638+K01958+K01638+K00128+K01638+K00029+K00029+K01895+K01895+K00128+K01610+K00026+K00128+K01638+K00161+K00128+K00382+K01610+K00025+K00026+K00128+K00026+K00626+K01759+K01759+K01961+K00161+K00161+K00025+K00025+K00026+K00026+K01759+K00026+K00162+K01512+K00873+K00029+K00029+K00873+K00873+K00873+K00873+K00162+K00162+K01069+K01610+K00128+K00028+K00161+K00873+K00627+K00128+K00873+K00162+…
Ubiquitin mediated proteolysis	ko04120	112	A. comosus var. bracteatus_unigene_Acb_15194;A. comosus var. bracteatus_unigene_Acb_17106;A. comosus var. bracteatus_unigene_Acb_2840;A. comosus var. bracteatus_unigene_Acb_28481;A. comosus var. bracteatus_unigene_Acb_28546;A. comosus var. bracteatus_unigene_Acb_28552;A. comosus var. bracteatus_unigene_Acb_31236;A. comosus var. bracteatus_unigene_Acb_32338;A. comosus var. bracteatus_unigene_Acb_3…	K03350+K06688+K06688+K03872+K10577+K03358+K10140+K04506+K03094+K10573+K03868+K04506+K03363+K03363+K10580+K06689+K10573+K10573+K10573+K04506+K06689+K06689+K03363+K03363+K10580+K10580+K10573+K10609+K03347+K03347+K03347+K04506+K10575+K10575+K03094+K10577+K12456+K04506+K04506+K06689+K06689+K04506+K10579+K10144+K04554+K04649+K10575+K10578+K10580+K10606+K10144+K10686+K10684+K10576+K03869+K03355+K03355+…
Amino sugar and nucleotide sugar metabolism	ko00520	111	A. comosus var. bracteatus_unigene_Acb_17383;A. comosus var. bracteatus_unigene_Acb_2026;A. comosus var. bracteatus_unigene_Acb_253;A. comosus var. bracteatus_unigene_Acb_2671;A. comosus var. bracteatus_unigene_Acb_31978;A. comosus var. bracteatus_unigene_Acb_32040;A. comosus var. bracteatus_unigene_Acb_32040;A. comosus var. bracteatus_unigene_Acb_32208;A. comosus var. bracteatus_unigene_Acb_3240…	K00847+K00975+K00820+K00963+K00963+K12450+K12450+K00847+K12450+K00770+K00326+K00326+K00326+K00820+K01784+K00849+K00963+K13648+K13648+K00849+K13648+K00849+K08679+K08679+K01840+K13648+K13648+K01784+K00012+K00012+K00012+K10046+K10046+K13648+K13648+K00844+K13648+K13648+K00326+K00963+K00963+K00012+K00971+K13648+K02377+K02377+K12451+K00847+K00847+K01809+K13648+K00012+K00012+K00844+K01810+K00965+K10046+…
Ribosome biogenesis in eukaryotes	ko03008	106	A. comosus var. bracteatus_unigene_Acb_16719;A. comosus var. bracteatus_unigene_Acb_20684;A. comosus var. bracteatus_unigene_Acb_2391;A. comosus var. bracteatus_unigene_Acb_27123;A. comosus var. bracteatus_unigene_Acb_28534;A. comosus var. bracteatus_unigene_Acb_29393;A. comosus var. bracteatus_unigene_Acb_30439;A. comosus var. bracteatus_unigene_Acb_30928;A. comosus var. bracteatus_unigene_Acb_3…	K12619+K03264+K07936+K14563+K14566+K12619+K07936+K14572+K14572+K03539+K12845+K14563+K14563+K07936+K14537+K12845+K03115+K03115+K07936+K07936+K07936+K11129+K07936+K11130+K07936+K07936+K11128+K02218+K03539+K03539+K03097+K03537+K14535+K03264+K14572+K14572+K02218+K03097+K12845+K14549+K14537+K03115+K06943+K07178+K14574+K14568+K14564+K02218+K14561+K07562+K14290+K14572+K14572+K13288+K14556+K14545+K11128+…
Plant-pathogen interaction	ko04626	100	A. comosus var. bracteatus_unigene_Acb_1191;A. comosus var. bracteatus_unigene_Acb_17091;A. comosus var. bracteatus_unigene_Acb_27328;A. comosus var. bracteatus_unigene_Acb_28087;A. comosus var. bracteatus_unigene_Acb_28152;A. comosus var. bracteatus_unigene_Acb_30719;A. comosus var. bracteatus_unigene_Acb_32324;A. comosus var. bracteatus_unigene_Acb_3243;A. comosus var. bracteatus_unigene_Acb_35…	K02358+K13447+K13448+K13448+K13413+K13412+K13448+K04079+K04079+K13448+K13414+K13412+K05391+K02183+K13412+K13414+K13448+K13464+K13464+K13425+K13447+K13412+K13412+K13412+K13412+K13448+K13448+K13425+K13412+K13464+K13414+K13414+K13464+K13448+K13412+K02358+K13464+K13448+K13412+K09487+K12795+K02358+K13458+K04368+K13448+K04079+K04079+K04079+K04079+K13463+K13463+K13412+K12795+K13412+K13463+K13464+K04368+…
RNA degradation	ko03018	97	A. comosus var. bracteatus_unigene_Acb_14310;A. comosus var. bracteatus_unigene_Acb_16719;A. comosus var. bracteatus_unigene_Acb_22739;A. comosus var. bracteatus_unigene_Acb_27413;A. comosus var. bracteatus_unigene_Acb_27413;A. comosus var. bracteatus_unigene_Acb_29212;A. comosus var. bracteatus_unigene_Acb_29393;A. comosus var. bracteatus_unigene_Acb_34474;A. comosus var. bracteatus_unigene_Acb_…	K04043+K12619+K13126+K01689+K01689+K01689+K12619+K01689+K12580+K01689+K01689+K12622+K01689+K12625+K12625+K01689+K01689+K01689+K04043+K04043+K01689+K01689+K12624+K12593+K01689+K12614+K07573+K12626+K12621+K01689+K01689+K12620+K12620+K12623+K12589+K01689+K03681+K12605+K12605+K12611+K04077+K04077+K04077+K12603+K12614+K12592+K12590+K12589+K14442+K12586+K12605+K01689+K12580+K03679+K12608+K12607+K10643+…
Endocytosis	ko04144	95	A. comosus var. bracteatus_unigene_Acb_2370;A. comosus var. bracteatus_unigene_Acb_2445;A. comosus var. bracteatus_unigene_Acb_27074;A. comosus var. bracteatus_unigene_Acb_29077;A. comosus var. bracteatus_unigene_Acb_30013;A. comosus var. bracteatus_unigene_Acb_3375;A. comosus var. bracteatus_unigene_Acb_3375;A. comosus var. bracteatus_unigene_Acb_34123;A. comosus var. bracteatus_unigene_Acb_3532…	K03283+K12194+K03283+K01115+K01115+K12493+K12493+K03283+K01115+K11826+K11826+K03283+K01115+K01115+K03283+K12192+K01115+K03283+K11826+K11826+K00889+K07897+K03283+K03283+K12184+K12184+K03283+K12198+K12198+K12198+K03283+K03283+K03283+K03283+K07897+K12197+K12191+K11827+K03283+K01115+K12193+K07897+K12493+K04646+K04646+K04646+K04646+K04646+K12191+K01115+K12183+K12183+K12486+K11824+K11826+K12194+K12190+…
Arginine and proline metabolism	ko00330	92	A. comosus var. bracteatus_unigene_Acb_10747;A. comosus var. bracteatus_unigene_Acb_14876;A. comosus var. bracteatus_unigene_Acb_1633;A. comosus var. bracteatus_unigene_Acb_16726;A. comosus var. bracteatus_unigene_Acb_25867;A. comosus var. bracteatus_unigene_Acb_26507;A. comosus var. bracteatus_unigene_Acb_2751;A. comosus var. bracteatus_unigene_Acb_27964;A. comosus var. bracteatus_unigene_Acb_31…	K01915+K01915+K00813+K00128+K01611+K00819+K01611+K00128+K00128+K14677+K01915+K00128+K00128+K01940+K01611+K00128+K01915+K01915+K01915+K01583+K01583+K00472+K01915+K01583+K00472+K00472+K01915+K01915+K01915+K01915+K00813+K01915+K00472+K00472+K01259+K00261+K00128+K00472+K00472+K00930+K00318+K00472+K00128+K00819+K01940+K01940+K00611+K01476+K00472+K00813+K00797+K00128+K01438+K00620+K01940+K00128+K01438+…
Phenylpropanoid biosynthesis	ko00940	92	A. comosus var. bracteatus_unigene_Acb_13131;A. comosus var. bracteatus_unigene_Acb_18470;A. comosus var. bracteatus_unigene_Acb_27964;A. comosus var. bracteatus_unigene_Acb_2887;A. comosus var. bracteatus_unigene_Acb_31438;A. comosus var. bracteatus_unigene_Acb_31452;A. comosus var. bracteatus_unigene_Acb_31466;A. comosus var. bracteatus_unigene_Acb_31790;A. comosus var. bracteatus_unigene_Acb_3…	K00430+K09754+K12355+K03782+K12355+K05350+K00430+K11188+K09753+K09753+K11188+K12355+K00430+K00430+K00430+K03782+K03782+K00588+K00588+K10775+K10775+K00430+K01188+K00588+K00588+K00430+K12355+K10775+K10775+K01188+K00430+K12355+K12355+K01904+K00430+K00430+K00430+K11188+K10775+K10775+K00430+K05350+K00430+K00430+K00430+K00083+K09754+K00487+K05350+K01904+K00430+K00430+K00430+K00487+K05350+K00430+K10775+…
Cysteine and methionine metabolism	ko00270	91	A. comosus var. bracteatus_unigene_Acb_14646;A. comosus var. bracteatus_unigene_Acb_15396;A. comosus var. bracteatus_unigene_Acb_1633;A. comosus var. bracteatus_unigene_Acb_25867;A. comosus var. bracteatus_unigene_Acb_2622;A. comosus var. bracteatus_unigene_Acb_2751;A. comosus var. bracteatus_unigene_Acb_33140;A. comosus var. bracteatus_unigene_Acb_33182;A. comosus var. bracteatus_unigene_Acb_342…	K00640+K00549+K00813+K01611+K01740+K01611+K00558+K01611+K01251+K01251+K00549+K01251+K00815+K01251+K13034+K01251+K00549+K00549+K01738+K01738+K00789+K01738+K00789+K01251+K01251+K01251+K01251+K01738+K05933+K05933+K08967+K00640+K00813+K05933+K09880+K01738+K01738+K01738+K08967+K05933+K01244+K00133+K00640+K01739+K00558+K01738+K00813+K00549+K00549+K00549+K08963+K00640+K05933+K00797+K00558+K00928+K00928+…
mRNA surveillance pathway	ko03015	88	A. comosus var. bracteatus_unigene_Acb_22472;A. comosus var. bracteatus_unigene_Acb_22739;A. comosus var. bracteatus_unigene_Acb_33051;A. comosus var. bracteatus_unigene_Acb_36810;A. comosus var. bracteatus_unigene_Acb_38823;A. comosus var. bracteatus_unigene_Acb_39509;A. comosus var. bracteatus_unigene_Acb_40412;A. comosus var. bracteatus_unigene_Acb_40615;A. comosus var. bracteatus_unigene_Acb_…	K13171+K13126+K04354+K14325+K14325+K14397+K11584+K13025+K04354+K04354+K04354+K14397+K14325+K04354+K03265+K14324+K14325+K14294+K11583+K13025+K12812+K12881+K03456+K06965+K04382+K12875+K12875+K08873+K11584+K11584+K11584+K12883+K14411+K14407+K14399+K03265+K13114+K14325+K11584+K14405+K12881+K14403+K03267+K03456+K11583+K12882+K04382+K04354+K14411+K14409+K11584+K14402+K13126+K00565+K11584+K11584+K13171+…
Phagosome	ko04145	85	A. comosus var. bracteatus_unigene_Acb_14859;A. comosus var. bracteatus_unigene_Acb_1852;A. comosus var. bracteatus_unigene_Acb_23874;A. comosus var. bracteatus_unigene_Acb_28673;A. comosus var. bracteatus_unigene_Acb_30686;A. comosus var. bracteatus_unigene_Acb_30686;A. comosus var. bracteatus_unigene_Acb_31917;A. comosus var. bracteatus_unigene_Acb_33323;A. comosus var. bracteatus_unigene_Acb_3…	K07374+K02147+K00921+K09481+K07375+K07375+K07374+K02147+K07375+K02155+K01365+K02155+K04392+K04392+K00921+K02153+K09481+K01365+K07375+K02155+K02155+K02152+K02155+K02147+K09481+K02155+K07374+K07374+K07375+K07375+K07342+K07897+K07375+K07374+K02150+K02151+K02151+K02146+K02145+K02150+K02150+K09481+K05692+K07897+K10956+K10956+K07374+K02146+K07897+K03661+K02148+K01365+K01365+K03661+K05692+K10956+K02151+…
Pentose phosphate pathway	ko00030	82	A. comosus var. bracteatus_unigene_Acb_16762;A. comosus var. bracteatus_unigene_Acb_17204;A. comosus var. bracteatus_unigene_Acb_1844;A. comosus var. bracteatus_unigene_Acb_1844;A. comosus var. bracteatus_unigene_Acb_26926;A. comosus var. bracteatus_unigene_Acb_27067;A. comosus var. bracteatus_unigene_Acb_27290;A. comosus var. bracteatus_unigene_Acb_27625;A. comosus var. bracteatus_unigene_Acb_27…	K01623+K00615+K01624+K01624+K00850+K00616+K00615+K01623+K01624+K01623+K00616+K00615+K00615+K00615+K00615+K00615+K01623+K01624+K00616+K00033+K00033+K00033+K01624+K01624+K00851+K01783+K00036+K01623+K00033+K03841+K01783+K00033+K00850+K00850+K00850+K00850+K01623+K00850+K00850+K00850+K00036+K03841+K01623+K01810+K00616+K00033+K01057+K00852+K00850+K01810+K01807+K01835+K00850+K01807+K01623+K01807+K00948+…
Glyoxylate and dicarboxylate metabolism	ko00630	80	A. comosus var. bracteatus_unigene_Acb_1493;A. comosus var. bracteatus_unigene_Acb_15740;A. comosus var. bracteatus_unigene_Acb_17305;A. comosus var. bracteatus_unigene_Acb_2404;A. comosus var. bracteatus_unigene_Acb_26049;A. comosus var. bracteatus_unigene_Acb_2705;A. comosus var. bracteatus_unigene_Acb_2705;A. comosus var. bracteatus_unigene_Acb_27810;A. comosus var. bracteatus_unigene_Acb_2815…	K00122+K01681+K01638+K01637+K01681+K01681+K01681+K01638+K01681+K01638+K01637+K01647+K00122+K01681+K01681+K00026+K01638+K00025+K00026+K01681+K00122+K00122+K00026+K00626+K01681+K01681+K01681+K11517+K00025+K01602+K01602+K01602+K01602+K01602+K00025+K00026+K00026+K00026+K01455+K01681+K01681+K01647+K01647+K01647+K01647+K11517+K00026+K00026+K11517+K01433+K11517+K00026+K00626+K00626+K00122+K00026+K01681+…
Peroxisome	ko04146	80	A. comosus var. bracteatus_unigene_Acb_21194;A. comosus var. bracteatus_unigene_Acb_2769;A. comosus var. bracteatus_unigene_Acb_30006;A. comosus var. bracteatus_unigene_Acb_30890;A. comosus var. bracteatus_unigene_Acb_35612;A. comosus var. bracteatus_unigene_Acb_35621;A. comosus var. bracteatus_unigene_Acb_38123;A. comosus var. bracteatus_unigene_Acb_39137;A. comosus var. bracteatus_unigene_Acb_4…	K03781+K00031+K00830+K07513+K04565+K13348+K04564+K11517+K11147+K13348+K08764+K03781+K04565+K00031+K00031+K00031+K13336+K00830+K01897+K01897+K01640+K04564+K01897+K13347+K04565+K01897+K13237+K00031+K01897+K13343+K11517+K13345+K00232+K03781+K07513+K03781+K11517+K00232+K06664+K11517+K00232+K12261+K01897+K13346+K01897+K00232+K13335+K00869+K07513+K13343+K01897+K13342+K13354+K04565+K04565+K04565+K01640+…
Fructose and mannose metabolism	ko00051	77	A. comosus var. bracteatus_unigene_Acb_16762;A. comosus var. bracteatus_unigene_Acb_17383;A. comosus var. bracteatus_unigene_Acb_1844;A. comosus var. bracteatus_unigene_Acb_1844;A. comosus var. bracteatus_unigene_Acb_21027;A. comosus var. bracteatus_unigene_Acb_26926;A. comosus var. bracteatus_unigene_Acb_27625;A. comosus var. bracteatus_unigene_Acb_27839;A. comosus var. bracteatus_unigene_Acb_28…	K01623+K00847+K01624+K01624+K01803+K00850+K01623+K01624+K01623+K01803+K01803+K00847+K01623+K01624+K00895+K01624+K01624+K01840+K00895+K01803+K00008+K01623+K00844+K00971+K00895+K00895+K00895+K00895+K02377+K02377+K03841+K00850+K00850+K00850+K00850+K01623+K00847+K00850+K00850+K00847+K01809+K00850+K01803+K03841+K01623+K00895+K00844+K00971+K00971+K01805+K00850+K00850+K01623+K01803+K00850+K03841+K00847+…
Phenylalanine metabolism	ko00360	75	A. comosus var. bracteatus_unigene_Acb_13131;A. comosus var. bracteatus_unigene_Acb_1633;A. comosus var. bracteatus_unigene_Acb_18470;A. comosus var. bracteatus_unigene_Acb_2887;A. comosus var. bracteatus_unigene_Acb_31466;A. comosus var. bracteatus_unigene_Acb_31790;A. comosus var. bracteatus_unigene_Acb_32137;A. comosus var. bracteatus_unigene_Acb_33099;A. comosus var. bracteatus_unigene_Acb_33…	K00430+K00813+K09754+K03782+K00430+K11188+K11188+K00430+K00430+K00430+K03782+K03782+K00588+K00588+K00815+K10775+K10775+K00430+K00588+K00588+K00430+K10775+K10775+K00430+K01904+K00430+K00430+K00430+K00813+K11188+K00457+K10775+K10775+K00430+K00430+K00430+K00430+K09754+K00487+K00276+K00817+K01904+K00430+K00430+K00813+K00430+K00487+K00430+K10775+K10775+K00588+K00430+K14455+K01904+K10775+K00430+K10775+…
Glutathione metabolism	ko00480	73	A. comosus var. bracteatus_unigene_Acb_101;A. comosus var. bracteatus_unigene_Acb_2769;A. comosus var. bracteatus_unigene_Acb_27876;A. comosus var. bracteatus_unigene_Acb_28839;A. comosus var. bracteatus_unigene_Acb_29708;A. comosus var. bracteatus_unigene_Acb_30354;A. comosus var. bracteatus_unigene_Acb_3560;A. comosus var. bracteatus_unigene_Acb_36018;A. comosus var. bracteatus_unigene_Acb_3630…	K00799+K00031+K00432+K00434+K00799+K10808+K00432+K00799+K00033+K00799+K00033+K00033+K00434+K00799+K00432+K00434+K00799+K00434+K00434+K00799+K10807+K00432+K00031+K00031+K00031+K00799+K00036+K00434+K00799+K00432+K00434+K00799+K00033+K00432+K00434+K00033+K00799+K10808+K00434+K00031+K00036+K00033+K00799+K00681+K00797+K00797+K01919+K00036+K00036+K00383+K00383+K01920+K01256+K01255+K00434+K10807+K10808+…
Glycerophospholipid metabolism	ko00564	72	A. comosus var. bracteatus_unigene_Acb_14852;A. comosus var. bracteatus_unigene_Acb_2366;A. comosus var. bracteatus_unigene_Acb_28487;A. comosus var. bracteatus_unigene_Acb_28924;A. comosus var. bracteatus_unigene_Acb_29077;A. comosus var. bracteatus_unigene_Acb_30013;A. comosus var. bracteatus_unigene_Acb_33772;A. comosus var. bracteatus_unigene_Acb_35323;A. comosus var. bracteatus_unigene_Acb_3…	K13508+K13508+K13508+K13621+K01115+K01115+K00006+K01115+K14674+K01115+K01115+K01114+K01115+K01613+K00993+K13508+K00999+K01126+K06130+K00111+K00995+K01115+K13511+K13508+K00111+K06130+K01613+K00111+K00111+K01115+K00981+K00968+K00995+K01114+K01114+K01115+K06130+K13513+K13519+K00993+K13508+K13506+K01115+K13510+K01114+K13508+K00967+K00967+K08744+K00630+K01115+K00967+K01115+K00655+K13523+K00901+K13511+…
Photosynthesis	ko00195	71	A. comosus var. bracteatus_unigene_Acb_1038;A. comosus var. bracteatus_unigene_Acb_12164;A. comosus var. bracteatus_unigene_Acb_27109;A. comosus var. bracteatus_unigene_Acb_27667;A. comosus var. bracteatus_unigene_Acb_28645;A. comosus var. bracteatus_unigene_Acb_30560;A. comosus var. bracteatus_unigene_Acb_3075;A. comosus var. bracteatus_unigene_Acb_33024;A. comosus var. bracteatus_unigene_Acb_33…	K08905+K02716+K02109+K02693+K02712+K03541+K02639+K02692+K02723+K02696+K02716+K02716+K14332+K02694+K02694+K02721+K02111+K02638+K02639+K02639+K14332+K08902+K02638+K08901+K02693+K03689+K02638+K03541+K02636+K08905+K02721+K03542+K02717+K02695+K03541+K02698+K02639+K02694+K02705+K02701+K02112+K02639+K02639+K02707+K08903+K02717+K02717+K02641+K08901+K02113+K08901+K02716+K02115+K02699+K02641+K02639+K02634+…
Valine, leucine and isoleucine degradation	ko00280	69	A. comosus var. bracteatus_unigene_Acb_16726;A. comosus var. bracteatus_unigene_Acb_22418;A. comosus var. bracteatus_unigene_Acb_2583;A. comosus var. bracteatus_unigene_Acb_27964;A. comosus var. bracteatus_unigene_Acb_30890;A. comosus var. bracteatus_unigene_Acb_31438;A. comosus var. bracteatus_unigene_Acb_31904;A. comosus var. bracteatus_unigene_Acb_31904;A. comosus var. bracteatus_unigene_Acb_3…	K00128+K01692+K13524+K00128+K07513+K00128+K00826+K00826+K13524+K00128+K00128+K00382+K00020+K00128+K00626+K00167+K00826+K01640+K01641+K00128+K05605+K00826+K01692+K09699+K05605+K00128+K00253+K00826+K00826+K01641+K01641+K00166+K07513+K00382+K00128+K00128+K05607+K00626+K01692+K00626+K00140+K00826+K14085+K00249+K00826+K07513+K00382+K00382+K01640+K01968+K00020+K01969+K05605+K00128+K07513+K00626+K00140+…
Alanine, aspartate and glutamate metabolism	ko00250	68	A. comosus var. bracteatus_unigene_Acb_10747;A. comosus var. bracteatus_unigene_Acb_14876;A. comosus var. bracteatus_unigene_Acb_1633;A. comosus var. bracteatus_unigene_Acb_253;A. comosus var. bracteatus_unigene_Acb_25361;A. comosus var. bracteatus_unigene_Acb_2583;A. comosus var. bracteatus_unigene_Acb_30006;A. comosus var. bracteatus_unigene_Acb_31940;A. comosus var. bracteatus_unigene_Acb_3249…	K01915+K01915+K00813+K00820+K11541+K13524+K00830+K13524+K01915+K01940+K01939+K01915+K01915+K01915+K00820+K01915+K01915+K01915+K00830+K01915+K01915+K00813+K01915+K01953+K01953+K01580+K00261+K13566+K00609+K01953+K00135+K01940+K01940+K00814+K00813+K01939+K00820+K00827+K01940+K01953+K00261+K01756+K01755+K00278+K14455+K00827+K00814+K01580+K01956+K01955+K13566+K00294+K00278+K00262+K00264+K00830+K01915+…
Fatty acid metabolism	ko00071	66	A. comosus var. bracteatus_unigene_Acb_16726;A. comosus var. bracteatus_unigene_Acb_22418;A. comosus var. bracteatus_unigene_Acb_27277;A. comosus var. bracteatus_unigene_Acb_27964;A. comosus var. bracteatus_unigene_Acb_30890;A. comosus var. bracteatus_unigene_Acb_30999;A. comosus var. bracteatus_unigene_Acb_30999;A. comosus var. bracteatus_unigene_Acb_31438;A. comosus var. bracteatus_unigene_Acb_…	K00128+K01692+K13953+K00128+K07513+K13953+K13953+K00128+K00128+K00128+K00128+K00626+K00121+K13953+K13953+K01897+K01897+K00121+K01897+K00001+K00001+K00128+K01897+K00001+K01692+K00128+K01897+K13953+K00121+K00232+K00001+K07513+K00128+K00232+K00128+K00232+K00626+K01692+K00626+K01897+K01897+K14085+K00232+K00249+K07513+K01897+K01897+K00232+K00232+K01897+K00001+K13953+K00128+K13953+K00121+K13953+K07513+…
Inositol phosphate metabolism	ko00562	55	A. comosus var. bracteatus_unigene_Acb_21027;A. comosus var. bracteatus_unigene_Acb_23874;A. comosus var. bracteatus_unigene_Acb_26815;A. comosus var. bracteatus_unigene_Acb_2860;A. comosus var. bracteatus_unigene_Acb_30639;A. comosus var. bracteatus_unigene_Acb_30639;A. comosus var. bracteatus_unigene_Acb_32707;A. comosus var. bracteatus_unigene_Acb_36455;A. comosus var. bracteatus_unigene_Acb_3…	K01803+K00921+K00888+K01858+K01803+K01803+K05857+K01858+K00921+K01114+K00889+K00913+K00913+K05857+K05857+K00999+K01803+K03103+K00913+K10047+K01107+K00469+K00913+K00913+K00469+K01803+K00913+K00889+K01114+K01114+K05857+K05857+K05857+K05857+K01110+K01803+K01092+K01114+K00140+K00889+K01858+K01114+K00889+K00888+K00888+K00921+K00914+K00913+K01114+K05857+K01803+K01803+K00140+K01803+K01803
Galactose metabolism	ko00052	54	A. comosus var. bracteatus_unigene_Acb_2671;A. comosus var. bracteatus_unigene_Acb_26926;A. comosus var. bracteatus_unigene_Acb_31978;A. comosus var. bracteatus_unigene_Acb_36669;A. comosus var. bracteatus_unigene_Acb_3670;A. comosus var. bracteatus_unigene_Acb_36750;A. comosus var. bracteatus_unigene_Acb_36829;A. comosus var. bracteatus_unigene_Acb_37413;A. comosus var. bracteatus_unigene_Acb_38…	K00963+K00850+K00963+K01784+K00849+K00963+K00849+K06611+K06611+K06611+K00849+K07407+K07407+K06611+K01784+K00844+K06611+K00963+K00963+K07407+K00850+K00850+K00850+K00850+K00850+K00850+K00850+K00844+K00965+K07407+K00850+K01835+K00850+K07407+K00850+K01193+K00849+K01193+K00844+K01784+K00963+K01193+K01835+K12309+K00844+K00849+K01190+K01187+K00963+K07407+K00963+K00844+K01835+K01784
DNA replication	ko03030	54	A. comosus var. bracteatus_unigene_Acb_16949;A. comosus var. bracteatus_unigene_Acb_18658;A. comosus var. bracteatus_unigene_Acb_18810;A. comosus var. bracteatus_unigene_Acb_22423;A. comosus var. bracteatus_unigene_Acb_28470;A. comosus var. bracteatus_unigene_Acb_29680;A. comosus var. bracteatus_unigene_Acb_29680;A. comosus var. bracteatus_unigene_Acb_31461;A. comosus var. bracteatus_unigene_Acb_…	K10742+K10742+K02212+K02540+K03505+K02540+K02540+K10742+K02324+K10739+K02541+K02541+K02540+K02210+K10742+K02209+K02321+K02321+K02210+K02209+K02209+K02320+K10743+K03111+K02324+K02324+K02324+K07466+K10739+K02685+K10756+K02212+K10744+K10755+K10745+K10755+K07466+K02328+K04802+K04799+K02542+K03504+K02684+K07466+K02325+K02335+K07466+K10747+K02327+K10754+K02540+K04802+K07466+K02320
Propanoate metabolism	ko00640	52	A. comosus var. bracteatus_unigene_Acb_16726;A. comosus var. bracteatus_unigene_Acb_22418;A. comosus var. bracteatus_unigene_Acb_23289;A. comosus var. bracteatus_unigene_Acb_2583;A. comosus var. bracteatus_unigene_Acb_27964;A. comosus var. bracteatus_unigene_Acb_28815;A. comosus var. bracteatus_unigene_Acb_28815;A. comosus var. bracteatus_unigene_Acb_29428;A. comosus var. bracteatus_unigene_Acb_3…	K00128+K01692+K01720+K13524+K00128+K01900+K01900+K01720+K01895+K01895+K00128+K13524+K00128+K00128+K00128+K00626+K01899+K01961+K01900+K00128+K05605+K01692+K05605+K00128+K01900+K00128+K02160+K00128+K00626+K01692+K00626+K00140+K01899+K14085+K00249+K00016+K01578+K01895+K05605+K01962+K11262+K00128+K01895+K00626+K00140+K01895+K01899+K00626+K00626+K00626+K01720+K01895
Glycerolipid metabolism	ko00561	51	A. comosus var. bracteatus_unigene_Acb_14852;A. comosus var. bracteatus_unigene_Acb_16726;A. comosus var. bracteatus_unigene_Acb_19015;A. comosus var. bracteatus_unigene_Acb_2366;A. comosus var. bracteatus_unigene_Acb_27964;A. comosus var. bracteatus_unigene_Acb_28487;A. comosus var. bracteatus_unigene_Acb_31438;A. comosus var. bracteatus_unigene_Acb_32639;A. comosus var. bracteatus_unigene_Acb_3…	K13508+K00128+K00864+K13508+K00128+K13508+K00128+K00128+K00128+K00128+K14674+K07407+K07407+K13508+K13508+K07407+K00128+K03715+K03715+K00128+K13513+K13519+K07407+K00128+K13508+K13506+K09480+K06119+K00128+K03715+K06118+K06119+K07407+K13508+K09480+K00630+K09480+K14085+K03715+K00655+K13523+K00864+K00901+K11155+K00901+K14674+K13508+K00128+K06119+K14674+K07407
Nitrogen metabolism	ko00910	50	A. comosus var. bracteatus_unigene_Acb_10747;A. comosus var. bracteatus_unigene_Acb_14876;A. comosus var. bracteatus_unigene_Acb_27753;A. comosus var. bracteatus_unigene_Acb_32492;A. comosus var. bracteatus_unigene_Acb_35716;A. comosus var. bracteatus_unigene_Acb_35716;A. comosus var. bracteatus_unigene_Acb_35716;A. comosus var. bracteatus_unigene_Acb_38000;A. comosus var. bracteatus_unigene_Acb_…	K01915+K01915+K01674+K01915+K01915+K01915+K01915+K10775+K10775+K01915+K10775+K10775+K01673+K01915+K01915+K01915+K01915+K01673+K01455+K01915+K10775+K10775+K01953+K01953+K00261+K01953+K01725+K10775+K10775+K00284+K01953+K01760+K00261+K01673+K00366+K00360+K10775+K00262+K10775+K01674+K00264+K01915+K01953+K01915+K10775+K01915+K01953+K00360+K01915+K01953
Protein export	ko03060	50	A. comosus var. bracteatus_unigene_Acb_2392;A. comosus var. bracteatus_unigene_Acb_28673;A. comosus var. bracteatus_unigene_Acb_35511;A. comosus var. bracteatus_unigene_Acb_35791;A. comosus var. bracteatus_unigene_Acb_37761;A. comosus var. bracteatus_unigene_Acb_38621;A. comosus var. bracteatus_unigene_Acb_39332;A. comosus var. bracteatus_unigene_Acb_39416;A. comosus var. bracteatus_unigene_Acb_4…	K09490+K09481+K09490+K03109+K09481+K13280+K03104+K09481+K07342+K03105+K12275+K09490+K09490+K09490+K09490+K09490+K09481+K10956+K10956+K12948+K13280+K03217+K13431+K12947+K03118+K10956+K09647+K12948+K03100+K03107+K03106+K03100+K07342+K10956+K03116+K03108+K09490+K09648+K12272+K09540+K09540+K03070+K03217+K03217+K03106+K03110+K03070+K09490+K09490+K09490
Nucleotide excision repair	ko03420	50	A. comosus var. bracteatus_unigene_Acb_28470;A. comosus var. bracteatus_unigene_Acb_31236;A. comosus var. bracteatus_unigene_Acb_32885;A. comosus var. bracteatus_unigene_Acb_33956;A. comosus var. bracteatus_unigene_Acb_35443;A. comosus var. bracteatus_unigene_Acb_40554;A. comosus var. bracteatus_unigene_Acb_41294;A. comosus var. bracteatus_unigene_Acb_43735;A. comosus var. bracteatus_unigene_Acb_…	K03505+K10140+K02324+K03868+K10739+K10839+K10609+K02324+K02324+K02324+K07466+K10739+K10756+K06634+K10755+K03143+K10755+K07466+K10839+K02328+K03141+K10849+K04802+K10844+K10844+K10842+K10843+K10570+K03144+K03504+K10841+K07466+K10609+K02202+K10839+K02325+K02335+K07466+K10747+K10848+K10846+K10846+K10140+K10610+K02327+K10838+K10754+K04802+K10846+K07466
Pentose and glucuronate interconversions	ko00040	49	A. comosus var. bracteatus_unigene_Acb_16726;A. comosus var. bracteatus_unigene_Acb_19822;A. comosus var. bracteatus_unigene_Acb_2130;A. comosus var. bracteatus_unigene_Acb_2401;A. comosus var. bracteatus_unigene_Acb_2671;A. comosus var. bracteatus_unigene_Acb_27082;A. comosus var. bracteatus_unigene_Acb_27964;A. comosus var. bracteatus_unigene_Acb_31438;A. comosus var. bracteatus_unigene_Acb_319…	K00128+K01051+K01728+K01728+K00963+K01728+K00128+K00128+K00963+K00128+K00128+K00128+K01728+K00963+K01728+K01051+K01051+K01051+K01783+K01051+K00012+K00012+K00012+K00963+K00963+K00012+K00128+K01783+K01051+K00012+K00012+K00128+K01805+K00128+K00128+K01051+K01051+K00963+K00854+K01728+K01051+K00128+K00963+K01051+K01783+K01051+K00963+K01728+K01728
Aminoacyl-tRNA biosynthesis	ko00970	49	A. comosus var. bracteatus_unigene_Acb_18268;A. comosus var. bracteatus_unigene_Acb_28477;A. comosus var. bracteatus_unigene_Acb_31905;A. comosus var. bracteatus_unigene_Acb_32989;A. comosus var. bracteatus_unigene_Acb_33399;A. comosus var. bracteatus_unigene_Acb_39048;A. comosus var. bracteatus_unigene_Acb_43321;A. comosus var. bracteatus_unigene_Acb_44190;A. comosus var. bracteatus_unigene_Acb_…	K01875+K01885+K01874+K01886+K01874+K01886+K01892+K01889+K01867+K01889+K01866+K01866+K01875+K01874+K01890+K01881+K01876+K01893+K02434+K01875+K01887+K01868+K04567+K01880+K01883+K01883+K01870+K01872+K02435+K01885+K01881+K01893+K01868+K01872+K01870+K01867+K01873+K01880+K00604+K01876+K14164+K01874+K01869+K01869+K04567+K01892+K01873+K01881+K01874
Valine, leucine and isoleucine biosynthesis	ko00290	47	A. comosus var. bracteatus_unigene_Acb_3041;A. comosus var. bracteatus_unigene_Acb_31904;A. comosus var. bracteatus_unigene_Acb_31904;A. comosus var. bracteatus_unigene_Acb_32995;A. comosus var. bracteatus_unigene_Acb_40521;A. comosus var. bracteatus_unigene_Acb_40784;A. comosus var. bracteatus_unigene_Acb_42371;A. comosus var. bracteatus_unigene_Acb_43492;A. comosus var. bracteatus_unigene_Acb_4…	K00053+K00826+K00826+K00161+K00161+K00161+K01754+K01704+K00162+K00826+K00162+K00162+K00052+K00826+K00161+K00162+K00826+K00826+K01687+K00053+K00826+K01870+K00161+K00826+K00161+K01649+K01703+K01870+K01873+K01652+K00053+K00053+K01869+K01869+K01653+K01873+K00161+K00162+K00162+K00053+K00826+K00162+K00161+K00053+K00053+K00053+K01652
Terpenoid backbone biosynthesis	ko00900	47	A. comosus var. bracteatus_unigene_Acb_2257;A. comosus var. bracteatus_unigene_Acb_32488;A. comosus var. bracteatus_unigene_Acb_33562;A. comosus var. bracteatus_unigene_Acb_33562;A. comosus var. bracteatus_unigene_Acb_35712;A. comosus var. bracteatus_unigene_Acb_36884;A. comosus var. bracteatus_unigene_Acb_41718;A. comosus var. bracteatus_unigene_Acb_42149;A. comosus var. bracteatus_unigene_Acb_4…	K13789+K00021+K13789+K13789+K00626+K10960+K00021+K13789+K10960+K10960+K01770+K01597+K01641+K01823+K00919+K10960+K11778+K00938+K14066+K03527+K11778+K01641+K01641+K01662+K03526+K14066+K14066+K05356+K00021+K00626+K00626+K00787+K11778+K00869+K13789+K00991+K01662+K00787+K00099+K01662+K11778+K00626+K01641+K00626+K00626+K00626+K01641
Ascorbate and aldarate metabolism	ko00053	45	A. comosus var. bracteatus_unigene_Acb_16726;A. comosus var. bracteatus_unigene_Acb_27964;A. comosus var. bracteatus_unigene_Acb_28839;A. comosus var. bracteatus_unigene_Acb_2973;A. comosus var. bracteatus_unigene_Acb_31438;A. comosus var. bracteatus_unigene_Acb_32639;A. comosus var. bracteatus_unigene_Acb_33023;A. comosus var. bracteatus_unigene_Acb_34033;A. comosus var. bracteatus_unigene_Acb_3…	K00128+K00128+K00434+K14190+K00128+K00128+K00128+K00128+K14190+K14190+K00434+K00434+K00434+K00434+K00423+K00423+K00423+K00012+K00012+K00012+K10046+K10046+K00434+K10047+K00012+K00434+K00469+K00128+K00469+K00434+K00434+K00012+K00012+K00128+K08232+K10046+K00128+K00128+K14190+K14085+K08232+K00225+K08232+K00434+K00128
Porphyrin and chlorophyll metabolism	ko00860	45	A. comosus var. bracteatus_unigene_Acb_1942;A. comosus var. bracteatus_unigene_Acb_28477;A. comosus var. bracteatus_unigene_Acb_28998;A. comosus var. bracteatus_unigene_Acb_36884;A. comosus var. bracteatus_unigene_Acb_40410;A. comosus var. bracteatus_unigene_Acb_42584;A. comosus var. bracteatus_unigene_Acb_42584;A. comosus var. bracteatus_unigene_Acb_42933;A. comosus var. bracteatus_unigene_Acb_4…	K00522+K01885+K03428+K10960+K00522+K10960+K10960+K02495+K13545+K00228+K00218+K10960+K00522+K03404+K01719+K00522+K08101+K04035+K00218+K00218+K01749+K00231+K04040+K13606+K01845+K01599+K00522+K00510+K01599+K03428+K02492+K13606+K00231+K01772+K13600+K01885+K13071+K02259+K02257+K03405+K01698+K01772+K03403+K00522+K04035
RNA polymerase	ko03020	43	A. comosus var. bracteatus_unigene_Acb_28599;A. comosus var. bracteatus_unigene_Acb_32912;A. comosus var. bracteatus_unigene_Acb_33871;A. comosus var. bracteatus_unigene_Acb_36460;A. comosus var. bracteatus_unigene_Acb_37246;A. comosus var. bracteatus_unigene_Acb_37266;A. comosus var. bracteatus_unigene_Acb_40192;A. comosus var. bracteatus_unigene_Acb_40426;A. comosus var. bracteatus_unigene_Acb_…	K03019+K03017+K03016+K03043+K03013+K03009+K03012+K03015+K03016+K03007+K03014+K03008+K03046+K03017+K03013+K03005+K03024+K03011+K03023+K03022+K03010+K03017+K03040+K14721+K03043+K03046+K03046+K03046+K03043+K03046+K03002+K02999+K02999+K03027+K03006+K03021+K03018+K03020+K03016+K03014+K03020+K03013+K03014
Proteasome	ko03050	43	A. comosus var. bracteatus_unigene_Acb_21209;A. comosus var. bracteatus_unigene_Acb_36370;A. comosus var. bracteatus_unigene_Acb_36435;A. comosus var. bracteatus_unigene_Acb_39292;A. comosus var. bracteatus_unigene_Acb_41638;A. comosus var. bracteatus_unigene_Acb_41784;A. comosus var. bracteatus_unigene_Acb_42143;A. comosus var. bracteatus_unigene_Acb_42289;A. comosus var. bracteatus_unigene_Acb_…	K02739+K03061+K02732+K10881+K02727+K02726+K03029+K03036+K02729+K02730+K02735+K02731+K03039+K02739+K02738+K02727+K03063+K02734+K02728+K03031+K02734+K02736+K03030+K02725+K03062+K02739+K06700+K03035+K03033+K03064+K03064+K02737+K03038+K03028+K03032+K03037+K06699+K03065+K06699+K03061+K02737+K11599+K03062
Tyrosine metabolism	ko00350	42	A. comosus var. bracteatus_unigene_Acb_1633;A. comosus var. bracteatus_unigene_Acb_19508;A. comosus var. bracteatus_unigene_Acb_27277;A. comosus var. bracteatus_unigene_Acb_30999;A. comosus var. bracteatus_unigene_Acb_30999;A. comosus var. bracteatus_unigene_Acb_31745;A. comosus var. bracteatus_unigene_Acb_35823;A. comosus var. bracteatus_unigene_Acb_37236;A. comosus var. bracteatus_unigene_Acb_3…	K00813+K01592+K13953+K13953+K13953+K00451+K00121+K00815+K13953+K13953+K00813+K00121+K00457+K00001+K00001+K00001+K00276+K00135+K00817+K13953+K00121+K00813+K00001+K01555+K14455+K00451+K01800+K00599+K00001+K01592+K13953+K13953+K00121+K13953+K00457+K14455+K00135+K13953+K00813+K00457+K13953+K00121
Butanoate metabolism	ko00650	42	A. comosus var. bracteatus_unigene_Acb_22418;A. comosus var. bracteatus_unigene_Acb_2583;A. comosus var. bracteatus_unigene_Acb_31940;A. comosus var. bracteatus_unigene_Acb_32995;A. comosus var. bracteatus_unigene_Acb_35712;A. comosus var. bracteatus_unigene_Acb_40521;A. comosus var. bracteatus_unigene_Acb_40784;A. comosus var. bracteatus_unigene_Acb_43928;A. comosus var. bracteatus_unigene_Acb_4…	K01692+K13524+K13524+K00161+K00626+K00161+K00161+K00162+K01640+K01641+K00162+K00162+K01580+K01692+K00161+K00135+K00162+K01641+K01641+K00074+K00626+K01692+K00626+K00161+K00161+K01580+K01640+K01652+K01653+K00161+K00162+K00162+K00135+K00626+K00162+K01641+K00161+K00626+K00626+K00626+K01641+K01652
Homologous recombination	ko03440	39	A. comosus var. bracteatus_unigene_Acb_28470;A. comosus var. bracteatus_unigene_Acb_35443;A. comosus var. bracteatus_unigene_Acb_38014;A. comosus var. bracteatus_unigene_Acb_38014;A. comosus var. bracteatus_unigene_Acb_39292;A. comosus var. bracteatus_unigene_Acb_39545;A. comosus var. bracteatus_unigene_Acb_39545;A. comosus var. bracteatus_unigene_Acb_39545;A. comosus var. bracteatus_unigene_Acb_…	K03505+K10739+K10901+K10901+K10881+K10866+K10866+K10866+K10879+K08991+K08991+K03111+K07466+K10739+K10870+K03553+K03553+K07466+K02328+K03165+K10871+K03504+K03553+K10866+K07466+K02335+K03553+K07466+K10865+K03655+K02327+K03165+K04482+K04482+K07466+K10880+K10875+K08775+K10901
Glycine, serine and threonine metabolism	ko00260	38	A. comosus var. bracteatus_unigene_Acb_30006;A. comosus var. bracteatus_unigene_Acb_33117;A. comosus var. bracteatus_unigene_Acb_35482;A. comosus var. bracteatus_unigene_Acb_42371;A. comosus var. bracteatus_unigene_Acb_43062;A. comosus var. bracteatus_unigene_Acb_43137;A. comosus var. bracteatus_unigene_Acb_43176;A. comosus var. bracteatus_unigene_Acb_45106;A. comosus var. bracteatus_unigene_Acb_…	K00830+K00382+K00600+K01754+K00831+K00830+K01695+K06001+K00600+K01696+K00133+K00276+K12235+K00872+K00382+K00058+K00600+K00600+K00827+K00928+K00928+K00827+K14085+K00600+K00600+K01620+K00600+K00382+K00382+K12524+K00281+K00830+K00130+K00382+K00382+K00600+K00382+K00827
Phenylalanine, tyrosine and tryptophan biosynthesis	ko00400	38	A. comosus var. bracteatus_unigene_Acb_1633;A. comosus var. bracteatus_unigene_Acb_28852;A. comosus var. bracteatus_unigene_Acb_29791;A. comosus var. bracteatus_unigene_Acb_37236;A. comosus var. bracteatus_unigene_Acb_40042;A. comosus var. bracteatus_unigene_Acb_40746;A. comosus var. bracteatus_unigene_Acb_40746;A. comosus var. bracteatus_unigene_Acb_42071;A. comosus var. bracteatus_unigene_Acb_4…	K00813+K01609+K01609+K00815+K01626+K01626+K01626+K01736+K01626+K01695+K00813+K01657+K01657+K01657+K01657+K06001+K00891+K01696+K00891+K01850+K00891+K00817+K00813+K01850+K01658+K01658+K01817+K00891+K00766+K13832+K01735+K14455+K01626+K01657+K01626+K00800+K14455+K00813
Tryptophan metabolism	ko00380	37	A. comosus var. bracteatus_unigene_Acb_16726;A. comosus var. bracteatus_unigene_Acb_21194;A. comosus var. bracteatus_unigene_Acb_22418;A. comosus var. bracteatus_unigene_Acb_27964;A. comosus var. bracteatus_unigene_Acb_2887;A. comosus var. bracteatus_unigene_Acb_31438;A. comosus var. bracteatus_unigene_Acb_32639;A. comosus var. bracteatus_unigene_Acb_33023;A. comosus var. bracteatus_unigene_Acb_3…	K00128+K03781+K01692+K00128+K03782+K00128+K00128+K00128+K00128+K00164+K00626+K03782+K03782+K03781+K01867+K00128+K01692+K00128+K03781+K03781+K00128+K00164+K00164+K00128+K00626+K01692+K00626+K14085+K00164+K01867+K11817+K00128+K00626+K00626+K00626+K00626+K03781
N-Glycan biosynthesis	ko00510	37	A. comosus var. bracteatus_unigene_Acb_28355;A. comosus var. bracteatus_unigene_Acb_39094;A. comosus var. bracteatus_unigene_Acb_42271;A. comosus var. bracteatus_unigene_Acb_42395;A. comosus var. bracteatus_unigene_Acb_43296;A. comosus var. bracteatus_unigene_Acb_43623;A. comosus var. bracteatus_unigene_Acb_43623;A. comosus var. bracteatus_unigene_Acb_44797;A. comosus var. bracteatus_unigene_Acb_…	K05546+K09658+K07441+K03849+K00736+K00737+K00737+K03848+K07252+K01001+K00721+K12666+K01230+K00737+K01230+K01230+K01230+K12666+K00737+K03850+K00902+K05546+K05546+K07151+K07151+K03843+K03842+K01230+K01228+K01231+K03844+K00726+K06316+K12670+K00729+K03846+K03847
Basal transcription factors	ko03022	37	A. comosus var. bracteatus_unigene_Acb_1245;A. comosus var. bracteatus_unigene_Acb_26933;A. comosus var. bracteatus_unigene_Acb_42034;A. comosus var. bracteatus_unigene_Acb_43021;A. comosus var. bracteatus_unigene_Acb_43021;A. comosus var. bracteatus_unigene_Acb_43160;A. comosus var. bracteatus_unigene_Acb_43969;A. comosus var. bracteatus_unigene_Acb_44011;A. comosus var. bracteatus_unigene_Acb_4…	K03120+K03125+K03120+K03135+K03135+K03134+K03123+K03133+K14535+K03127+K03137+K06634+K03122+K03136+K03126+K03126+K03126+K03143+K03141+K03125+K03125+K03125+K03125+K10844+K10844+K10842+K10843+K03131+K03144+K02202+K03120+K03128+K03126+K03132+K03124+K03138+K03124
Phosphatidylinositol signaling system	ko04070	37	A. comosus var. bracteatus_unigene_Acb_23874;A. comosus var. bracteatus_unigene_Acb_26815;A. comosus var. bracteatus_unigene_Acb_32707;A. comosus var. bracteatus_unigene_Acb_37218;A. comosus var. bracteatus_unigene_Acb_39392;A. comosus var. bracteatus_unigene_Acb_40114;A. comosus var. bracteatus_unigene_Acb_41185;A. comosus var. bracteatus_unigene_Acb_41185;A. comosus var. bracteatus_unigene_Acb_…	K00921+K00888+K05857+K00921+K02183+K00889+K00913+K00913+K05857+K05857+K00999+K00913+K10047+K01107+K00913+K00913+K00981+K00913+K00889+K05857+K05857+K05857+K05857+K01110+K01092+K00889+K02183+K00901+K00901+K00889+K00888+K00888+K00921+K00914+K00913+K02183+K05857
Sulfur metabolism	ko00920	36	A. comosus var. bracteatus_unigene_Acb_14646;A. comosus var. bracteatus_unigene_Acb_22841;A. comosus var. bracteatus_unigene_Acb_31855;A. comosus var. bracteatus_unigene_Acb_31855;A. comosus var. bracteatus_unigene_Acb_3298;A. comosus var. bracteatus_unigene_Acb_38763;A. comosus var. bracteatus_unigene_Acb_40157;A. comosus var. bracteatus_unigene_Acb_40157;A. comosus var. bracteatus_unigene_Acb_4…	K00640+K00958+K00860+K00860+K00958+K13034+K00387+K00387+K00387+K01738+K01738+K01738+K01738+K00860+K00640+K13811+K13811+K01107+K01738+K01738+K01738+K00387+K01082+K00640+K01739+K01738+K00640+K13811+K13811+K01760+K13034+K01738+K01738+K01082+K00392+K00860
Base excision repair	ko03410	34	A. comosus var. bracteatus_unigene_Acb_28470;A. comosus var. bracteatus_unigene_Acb_32885;A. comosus var. bracteatus_unigene_Acb_36751;A. comosus var. bracteatus_unigene_Acb_42298;A. comosus var. bracteatus_unigene_Acb_43735;A. comosus var. bracteatus_unigene_Acb_43735;A. comosus var. bracteatus_unigene_Acb_43735;A. comosus var. bracteatus_unigene_Acb_44353;A. comosus var. bracteatus_unigene_Acb_…	K03505+K02324+K10798+K01247+K02324+K02324+K02324+K03648+K03575+K10773+K03652+K10803+K10801+K10773+K02328+K04802+K01246+K01246+K04799+K03504+K01142+K10563+K10563+K02325+K02335+K10747+K10772+K10798+K02327+K10563+K10802+K10798+K04802+K10798
Lysine degradation	ko00310	33	A. comosus var. bracteatus_unigene_Acb_16726;A. comosus var. bracteatus_unigene_Acb_2039;A. comosus var. bracteatus_unigene_Acb_22418;A. comosus var. bracteatus_unigene_Acb_27964;A. comosus var. bracteatus_unigene_Acb_31438;A. comosus var. bracteatus_unigene_Acb_32639;A. comosus var. bracteatus_unigene_Acb_33023;A. comosus var. bracteatus_unigene_Acb_34033;A. comosus var. bracteatus_unigene_Acb_3…	K00128+K00658+K01692+K00128+K00128+K00128+K00128+K00128+K00164+K00626+K00128+K01692+K00128+K00128+K00164+K00164+K00128+K00626+K01692+K00626+K00658+K14085+K00164+K11433+K14157+K00128+K00626+K00658+K00626+K14157+K00626+K00626+K00658
beta-Alanine metabolism	ko00410	33	A. comosus var. bracteatus_unigene_Acb_16726;A. comosus var. bracteatus_unigene_Acb_22418;A. comosus var. bracteatus_unigene_Acb_2583;A. comosus var. bracteatus_unigene_Acb_27964;A. comosus var. bracteatus_unigene_Acb_31438;A. comosus var. bracteatus_unigene_Acb_31940;A. comosus var. bracteatus_unigene_Acb_32639;A. comosus var. bracteatus_unigene_Acb_33023;A. comosus var. bracteatus_unigene_Acb_3…	K00128+K01692+K13524+K00128+K00128+K13524+K00128+K00128+K00128+K01580+K00128+K05605+K01431+K01692+K05605+K00276+K00128+K01918+K00797+K00128+K00207+K00128+K00797+K01464+K01692+K14085+K00249+K01580+K01578+K05605+K00128+K00797+K00797
Biosynthesis of unsaturated fatty acids	ko01040	33	A. comosus var. bracteatus_unigene_Acb_30890;A. comosus var. bracteatus_unigene_Acb_31469;A. comosus var. bracteatus_unigene_Acb_42415;A. comosus var. bracteatus_unigene_Acb_42943;A. comosus var. bracteatus_unigene_Acb_43168;A. comosus var. bracteatus_unigene_Acb_43441;A. comosus var. bracteatus_unigene_Acb_43441;A. comosus var. bracteatus_unigene_Acb_45029;A. comosus var. bracteatus_unigene_Acb_…	K07513+K00507+K10256+K10703+K03921+K00059+K00059+K03921+K00059+K03921+K10258+K00232+K07513+K10257+K00232+K03921+K10255+K00232+K00059+K00059+K00232+K07513+K00232+K00232+K10703+K07513+K10251+K00059+K10257+K07513+K00059+K10258+K07513
Photosynthesis - antenna proteins	ko00196	32	A. comosus var. bracteatus_unigene_Acb_16415;A. comosus var. bracteatus_unigene_Acb_1771;A. comosus var. bracteatus_unigene_Acb_17933;A. comosus var. bracteatus_unigene_Acb_17933;A. comosus var. bracteatus_unigene_Acb_28135;A. comosus var. bracteatus_unigene_Acb_28214;A. comosus var. bracteatus_unigene_Acb_30908;A. comosus var. bracteatus_unigene_Acb_31588;A. comosus var. bracteatus_unigene_Acb_3…	K08907+K08911+K08916+K08916+K08912+K08912+K08911+K08915+K08910+K08912+K08916+K08915+K08914+K08910+K08910+K08913+K08908+K08908+K08907+K08911+K14172+K08915+K08916+K08912+K08912+K08912+K08913+K08917+K08910+K08914+K08908+K08915
Selenocompound metabolism	ko00450	30	A. comosus var. bracteatus_unigene_Acb_15331;A. comosus var. bracteatus_unigene_Acb_15396;A. comosus var. bracteatus_unigene_Acb_22841;A. comosus var. bracteatus_unigene_Acb_26914;A. comosus var. bracteatus_unigene_Acb_31905;A. comosus var. bracteatus_unigene_Acb_3298;A. comosus var. bracteatus_unigene_Acb_33399;A. comosus var. bracteatus_unigene_Acb_35310;A. comosus var. bracteatus_unigene_Acb_3…	K00384+K00549+K00958+K00384+K01874+K00958+K01874+K00549+K00384+K00549+K00549+K08247+K13811+K13811+K01874+K01739+K00549+K00549+K00549+K11717+K13811+K13811+K00384+K01760+K00384+K01761+K01874+K00549+K00549+K01874
Mismatch repair	ko03430	30	A. comosus var. bracteatus_unigene_Acb_28470;A. comosus var. bracteatus_unigene_Acb_35443;A. comosus var. bracteatus_unigene_Acb_41938;A. comosus var. bracteatus_unigene_Acb_43621;A. comosus var. bracteatus_unigene_Acb_43847;A. comosus var. bracteatus_unigene_Acb_44589;A. comosus var. bracteatus_unigene_Acb_45857;A. comosus var. bracteatus_unigene_Acb_47622;A. comosus var. bracteatus_unigene_Acb_…	K03505+K10739+K08737+K03111+K07466+K10739+K10756+K10755+K10755+K07466+K02328+K04802+K10858+K10858+K08735+K03504+K07466+K08736+K07466+K10747+K07456+K02327+K10754+K08737+K08737+K08737+K08739+K08734+K04802+K07466
Steroid biosynthesis	ko00100	29	A. comosus var. bracteatus_unigene_Acb_30786;A. comosus var. bracteatus_unigene_Acb_35247;A. comosus var. bracteatus_unigene_Acb_36015;A. comosus var. bracteatus_unigene_Acb_36023;A. comosus var. bracteatus_unigene_Acb_38508;A. comosus var. bracteatus_unigene_Acb_40489;A. comosus var. bracteatus_unigene_Acb_42192;A. comosus var. bracteatus_unigene_Acb_43436;A. comosus var. bracteatus_unigene_Acb_…	K00559+K14424+K09832+K14674+K08242+K00227+K01824+K14423+K14423+K14424+K08242+K00511+K09832+K14423+K09828+K00213+K00801+K05917+K00559+K14674+K08246+K00222+K01853+K14674+K01853+K14424+K07750+K00559+K00559
Ether lipid metabolism	ko00565	29	A. comosus var. bracteatus_unigene_Acb_29077;A. comosus var. bracteatus_unigene_Acb_30013;A. comosus var. bracteatus_unigene_Acb_35323;A. comosus var. bracteatus_unigene_Acb_36023;A. comosus var. bracteatus_unigene_Acb_36628;A. comosus var. bracteatus_unigene_Acb_37032;A. comosus var. bracteatus_unigene_Acb_37686;A. comosus var. bracteatus_unigene_Acb_39304;A. comosus var. bracteatus_unigene_Acb_…	K01115+K01115+K01115+K14674+K01115+K01115+K01114+K01115+K00993+K01115+K01115+K01114+K01114+K01115+K13519+K00993+K01115+K13510+K01114+K01115+K01115+K01114+K01047+K01115+K01115+K14674+K01115+K14674+K01114
Fatty acid biosynthesis	ko00061	28	A. comosus var. bracteatus_unigene_Acb_30052;A. comosus var. bracteatus_unigene_Acb_39168;A. comosus var. bracteatus_unigene_Acb_39514;A. comosus var. bracteatus_unigene_Acb_40424;A. comosus var. bracteatus_unigene_Acb_43168;A. comosus var. bracteatus_unigene_Acb_43441;A. comosus var. bracteatus_unigene_Acb_43441;A. comosus var. bracteatus_unigene_Acb_43490;A. comosus var. bracteatus_unigene_Acb_…	K10781+K00208+K01961+K09458+K03921+K00059+K00059+K00645+K10782+K03921+K00059+K03921+K00648+K09458+K10781+K03921+K02160+K00648+K00208+K00059+K00059+K10781+K02372+K01962+K09458+K11262+K00059+K00059
Ubiquinone and other terpenoid-quinone biosynthesis	ko00130	28	A. comosus var. bracteatus_unigene_Acb_1413;A. comosus var. bracteatus_unigene_Acb_311;A. comosus var. bracteatus_unigene_Acb_37236;A. comosus var. bracteatus_unigene_Acb_37405;A. comosus var. bracteatus_unigene_Acb_43113;A. comosus var. bracteatus_unigene_Acb_43367;A. comosus var. bracteatus_unigene_Acb_442;A. comosus var. bracteatus_unigene_Acb_44468;A. comosus var. bracteatus_unigene_Acb_45258…	K12501+K09833+K00815+K06125+K05928+K01904+K00457+K12501+K05928+K02548+K06127+K01661+K06126+K01904+K12502+K00591+K12501+K09833+K09834+K01904+K06125+K02552+K00457+K01904+K01904+K09833+K00457+K01904
Pantothenate and CoA biosynthesis	ko00770	28	A. comosus var. bracteatus_unigene_Acb_3041;A. comosus var. bracteatus_unigene_Acb_31904;A. comosus var. bracteatus_unigene_Acb_31904;A. comosus var. bracteatus_unigene_Acb_43812;A. comosus var. bracteatus_unigene_Acb_44178;A. comosus var. bracteatus_unigene_Acb_45680;A. comosus var. bracteatus_unigene_Acb_45865;A. comosus var. bracteatus_unigene_Acb_47156;A. comosus var. bracteatus_unigene_Acb_4…	K00053+K00826+K00826+K00859+K00826+K00826+K01431+K00826+K00826+K01918+K00207+K01687+K01464+K00053+K00826+K00826+K00606+K01652+K00053+K00053+K09680+K01653+K00053+K00826+K00053+K00053+K00053+K01652
Cyanoamino acid metabolism	ko00460	27	A. comosus var. bracteatus_unigene_Acb_31452;A. comosus var. bracteatus_unigene_Acb_35482;A. comosus var. bracteatus_unigene_Acb_38418;A. comosus var. bracteatus_unigene_Acb_38763;A. comosus var. bracteatus_unigene_Acb_41014;A. comosus var. bracteatus_unigene_Acb_42387;A. comosus var. bracteatus_unigene_Acb_45035;A. comosus var. bracteatus_unigene_Acb_45417;A. comosus var. bracteatus_unigene_Acb_…	K05350+K00600+K01188+K13034+K08249+K01188+K05350+K00600+K08249+K05350+K13035+K00681+K05350+K05350+K00600+K00600+K01188+K01188+K13034+K01188+K00600+K00600+K00600+K01188+K00681+K01188+K00600
Flavonoid biosynthesis	ko00941	25	A. comosus var. bracteatus_unigene_Acb_18470;A. comosus var. bracteatus_unigene_Acb_28228;A. comosus var. bracteatus_unigene_Acb_36941;A. comosus var. bracteatus_unigene_Acb_36941;A. comosus var. bracteatus_unigene_Acb_39675;A. comosus var. bracteatus_unigene_Acb_39677;A. comosus var. bracteatus_unigene_Acb_41092;A. comosus var. bracteatus_unigene_Acb_42819;A. comosus var. bracteatus_unigene_Acb_…	K09754+K13082+K00588+K00588+K00588+K00588+K13083+K00660+K05277+K01859+K09754+K00091+K00091+K00487+K00487+K05278+K00588+K13083+K05280+K00487+K00487+K09754+K09754+K13065+K00487
alpha-Linolenic acid metabolism	ko00592	24	A. comosus var. bracteatus_unigene_Acb_26758;A. comosus var. bracteatus_unigene_Acb_31081;A. comosus var. bracteatus_unigene_Acb_31081;A. comosus var. bracteatus_unigene_Acb_36023;A. comosus var. bracteatus_unigene_Acb_37605;A. comosus var. bracteatus_unigene_Acb_46303;A. comosus var. bracteatus_unigene_Acb_47541;A. comosus var. bracteatus_unigene_Acb_47573;A. comosus var. bracteatus_unigene_Acb_…	K00454+K00454+K00454+K14674+K05894+K10528+K10527+K00232+K00232+K10526+K00232+K01723+K00232+K01047+K00454+K10527+K00454+K10529+K00232+K00232+K10526+K14674+K14674+K10526
Sphingolipid metabolism	ko00600	23	A. comosus var. bracteatus_unigene_Acb_27381;A. comosus var. bracteatus_unigene_Acb_36816;A. comosus var. bracteatus_unigene_Acb_40272;A. comosus var. bracteatus_unigene_Acb_40272;A. comosus var. bracteatus_unigene_Acb_40572;A. comosus var. bracteatus_unigene_Acb_41441;A. comosus var. bracteatus_unigene_Acb_44968;A. comosus var. bracteatus_unigene_Acb_45422;A. comosus var. bracteatus_unigene_Acb_…	K04718+K04718+K07407+K07407+K04713+K04713+K04712+K07407+K04708+K00654+K07407+K04711+K04711+K04718+K00654+K07407+K04715+K12353+K12349+K12309+K01634+K01190+K07407
Carotenoid biosynthesis	ko00906	23	A. comosus var. bracteatus_unigene_Acb_32251;A. comosus var. bracteatus_unigene_Acb_39090;A. comosus var. bracteatus_unigene_Acb_41924;A. comosus var. bracteatus_unigene_Acb_41924;A. comosus var. bracteatus_unigene_Acb_43248;A. comosus var. bracteatus_unigene_Acb_45234;A. comosus var. bracteatus_unigene_Acb_45695;A. comosus var. bracteatus_unigene_Acb_46083;A. comosus var. bracteatus_unigene_Acb_…	K09840+K09838+K09843+K09843+K02291+K09839+K09841+K06444+K02291+K02294+K06443+K09843+K09837+K02291+K09838+K02293+K00514+K09843+K09840+K09835+K14606+K09840+K02291
Circadian rhythm - plant	ko04712	23	A. comosus var. bracteatus_unigene_Acb_35809;A. comosus var. bracteatus_unigene_Acb_41407;A. comosus var. bracteatus_unigene_Acb_41407;A. comosus var. bracteatus_unigene_Acb_42146;A. comosus var. bracteatus_unigene_Acb_42146;A. comosus var. bracteatus_unigene_Acb_42819;A. comosus var. bracteatus_unigene_Acb_43997;A. comosus var. bracteatus_unigene_Acb_45195;A. comosus var. bracteatus_unigene_Acb_…	K12121+K12119+K12119+K03115+K03115+K00660+K03097+K12115+K03097+K12118+K03115+K12130+K12121+K12116+K12119+K12132+K03097+K03115+K12124+K03115+K12129+K12127+K03097
Histidine metabolism	ko00340	21	A. comosus var. bracteatus_unigene_Acb_16726;A. comosus var. bracteatus_unigene_Acb_27964;A. comosus var. bracteatus_unigene_Acb_31438;A. comosus var. bracteatus_unigene_Acb_32639;A. comosus var. bracteatus_unigene_Acb_33023;A. comosus var. bracteatus_unigene_Acb_34033;A. comosus var. bracteatus_unigene_Acb_45558;A. comosus var. bracteatus_unigene_Acb_45968;A. comosus var. bracteatus_unigene_Acb_…	K00128+K00128+K00128+K00128+K00128+K00128+K00128+K01590+K00128+K00817+K00128+K00765+K00128+K11755+K14085+K01663+K01814+K00599+K01693+K00013+K00128
SNARE interactions in vesicular transport	ko04130	21	A. comosus var. bracteatus_unigene_Acb_37359;A. comosus var. bracteatus_unigene_Acb_39080;A. comosus var. bracteatus_unigene_Acb_40054;A. comosus var. bracteatus_unigene_Acb_40167;A. comosus var. bracteatus_unigene_Acb_41765;A. comosus var. bracteatus_unigene_Acb_43742;A. comosus var. bracteatus_unigene_Acb_43908;A. comosus var. bracteatus_unigene_Acb_43908;A. comosus var. bracteatus_unigene_Acb_…	K08516+K08495+K08503+K08486+K08486+K08515+K08503+K08501+K08489+K08489+K08495+K08515+K08493+K08504+K08493+K08495+K08504+K08489+K08492+K08500+K08497
Limonene and pinene degradation	ko00903	18	A. comosus var. bracteatus_unigene_Acb_16726;A. comosus var. bracteatus_unigene_Acb_22418;A. comosus var. bracteatus_unigene_Acb_27964;A. comosus var. bracteatus_unigene_Acb_28147;A. comosus var. bracteatus_unigene_Acb_32639;A. comosus var. bracteatus_unigene_Acb_33023;A. comosus var. bracteatus_unigene_Acb_34033;A. comosus var. bracteatus_unigene_Acb_45558;A. comosus var. bracteatus_unigene_Acb_…	K00128+K01692+K00128+K00517+K00128+K00128+K00128+K00128+K01692+K00128+K00128+K00128+K01692+K00517+K00517+K00120+K00120+K00128
Zeatin biosynthesis	ko00908	18	A. comosus var. bracteatus_unigene_Acb_1127;A. comosus var. bracteatus_unigene_Acb_12691;A. comosus var. bracteatus_unigene_Acb_16605;A. comosus var. bracteatus_unigene_Acb_2745;A. comosus var. bracteatus_unigene_Acb_33461;A. comosus var. bracteatus_unigene_Acb_33461;A. comosus var. bracteatus_unigene_Acb_34647;A. comosus var. bracteatus_unigene_Acb_36508;A. comosus var. bracteatus_unigene_Acb_37…	K10760+K00279+K00279+K10717+K10717+K10717+K00279+K00279+K00279+K00279+K00279+K00791+K00791+K13495+K13495+K00279+K00279+K00279
Stilbenoid, diarylheptanoid and gingerol biosynthesis	ko00945	18	A. comosus var. bracteatus_unigene_Acb_18470;A. comosus var. bracteatus_unigene_Acb_28147;A. comosus var. bracteatus_unigene_Acb_36941;A. comosus var. bracteatus_unigene_Acb_36941;A. comosus var. bracteatus_unigene_Acb_39675;A. comosus var. bracteatus_unigene_Acb_39677;A. comosus var. bracteatus_unigene_Acb_46060;A. comosus var. bracteatus_unigene_Acb_46145;A. comosus var. bracteatus_unigene_Acb_…	K09754+K00517+K00588+K00588+K00588+K00588+K09754+K00487+K00487+K00588+K00517+K00517+K00487+K00487+K09754+K09754+K13065+K00487
Lysine biosynthesis	ko00300	17	A. comosus var. bracteatus_unigene_Acb_41743;A. comosus var. bracteatus_unigene_Acb_45513;A. comosus var. bracteatus_unigene_Acb_46506;A. comosus var. bracteatus_unigene_Acb_46570;A. comosus var. bracteatus_unigene_Acb_47357;A. comosus var. bracteatus_unigene_Acb_48619;A. comosus var. bracteatus_unigene_Acb_48619;A. comosus var. bracteatus_unigene_Acb_49802;A. comosus var. bracteatus_unigene_Acb_…	K10206+K01778+K00930+K00133+K01714+K00928+K00928+K10206+K14085+K00215+K14157+K00145+K00215+K01586+K12524+K00145+K14157
One carbon pool by folate	ko00670	17	A. comosus var. bracteatus_unigene_Acb_35482;A. comosus var. bracteatus_unigene_Acb_45417;A. comosus var. bracteatus_unigene_Acb_45735;A. comosus var. bracteatus_unigene_Acb_46021;A. comosus var. bracteatus_unigene_Acb_48348;A. comosus var. bracteatus_unigene_Acb_48348;A. comosus var. bracteatus_unigene_Acb_48539;A. comosus var. bracteatus_unigene_Acb_49502;A. comosus var. bracteatus_unigene_Acb_…	K00600+K00600+K01934+K00297+K00600+K00600+K01433+K13998+K01934+K00600+K00600+K13998+K00600+K00602+K00604+K00601+K00600
Arachidonic acid metabolism	ko00590	16	A. comosus var. bracteatus_unigene_Acb_27876;A. comosus var. bracteatus_unigene_Acb_3560;A. comosus var. bracteatus_unigene_Acb_36023;A. comosus var. bracteatus_unigene_Acb_39671;A. comosus var. bracteatus_unigene_Acb_41974;A. comosus var. bracteatus_unigene_Acb_44680;A. comosus var. bracteatus_unigene_Acb_45568;A. comosus var. bracteatus_unigene_Acb_47646;A. comosus var. bracteatus_unigene_Acb_5…	K00432+K00432+K14674+K00432+K00432+K00432+K00432+K00681+K01047+K01254+K00681+K14674+K14674+K00432+K00432+K00432
Regulation of autophagy	ko04140	16	A. comosus var. bracteatus_unigene_Acb_39883;A. comosus var. bracteatus_unigene_Acb_42092;A. comosus var. bracteatus_unigene_Acb_44076;A. comosus var. bracteatus_unigene_Acb_45620;A. comosus var. bracteatus_unigene_Acb_47122;A. comosus var. bracteatus_unigene_Acb_48564;A. comosus var. bracteatus_unigene_Acb_49482;A. comosus var. bracteatus_unigene_Acb_50616;A. comosus var. bracteatus_unigene_Acb_…	K08341+K08343+K08341+K07198+K08336+K08334+K08339+K08269+K08337+K08342+K08341+K08269+K08342+K08333+K00914+K08341
Synthesis and degradation of ketone bodies	ko00072	14	A. comosus var. bracteatus_unigene_Acb_35712;A. comosus var. bracteatus_unigene_Acb_44203;A. comosus var. bracteatus_unigene_Acb_44238;A. comosus var. bracteatus_unigene_Acb_47363;A. comosus var. bracteatus_unigene_Acb_47363;A. comosus var. bracteatus_unigene_Acb_49163;A. comosus var. bracteatus_unigene_Acb_49612;A. comosus var. bracteatus_unigene_Acb_51490;A. comosus var. bracteatus_unigene_Acb_…	K00626+K01640+K01641+K01641+K01641+K00626+K00626+K01640+K00626+K01641+K00626+K00626+K00626+K01641
Tropane, piperidine and pyridine alkaloid biosynthesis	ko00960	14	A. comosus var. bracteatus_unigene_Acb_1633;A. comosus var. bracteatus_unigene_Acb_17165;A. comosus var. bracteatus_unigene_Acb_37236;A. comosus var. bracteatus_unigene_Acb_43765;A. comosus var. bracteatus_unigene_Acb_44153;A. comosus var. bracteatus_unigene_Acb_44317;A. comosus var. bracteatus_unigene_Acb_46051;A. comosus var. bracteatus_unigene_Acb_46611;A. comosus var. bracteatus_unigene_Acb_4…	K00813+K08081+K00815+K00813+K08081+K08081+K08081+K00276+K00817+K00813+K08081+K08081+K08081+K00813
Circadian rhythm - mammal	ko04710	14	A. comosus var. bracteatus_unigene_Acb_32744;A. comosus var. bracteatus_unigene_Acb_33956;A. comosus var. bracteatus_unigene_Acb_41294;A. comosus var. bracteatus_unigene_Acb_41377;A. comosus var. bracteatus_unigene_Acb_41377;A. comosus var. bracteatus_unigene_Acb_42127;A. comosus var. bracteatus_unigene_Acb_47774;A. comosus var. bracteatus_unigene_Acb_48324;A. comosus var. bracteatus_unigene_Acb_…	K03094+K03868+K03347+K03347+K03347+K03094+K03094+K02295+K03094+K03347+K03094+K03347+K03094+K03094
Nicotinate and nicotinamide metabolism	ko00760	13	A. comosus var. bracteatus_unigene_Acb_43543;A. comosus var. bracteatus_unigene_Acb_43543;A. comosus var. bracteatus_unigene_Acb_48748;A. comosus var. bracteatus_unigene_Acb_49632;A. comosus var. bracteatus_unigene_Acb_49747;A. comosus var. bracteatus_unigene_Acb_49824;A. comosus var. bracteatus_unigene_Acb_49866;A. comosus var. bracteatus_unigene_Acb_50660;A. comosus var. bracteatus_unigene_Acb_…	K03787+K03787+K00763+K00767+K03787+K06210+K00278+K01950+K03787+K03517+K00278+K03426+K00858
Glycosylphosphatidylinositol(GPI)-anchor biosynthesis	ko00563	12	A. comosus var. bracteatus_unigene_Acb_39094;A. comosus var. bracteatus_unigene_Acb_47126;A. comosus var. bracteatus_unigene_Acb_47750;A. comosus var. bracteatus_unigene_Acb_48936;A. comosus var. bracteatus_unigene_Acb_50460;A. comosus var. bracteatus_unigene_Acb_51322;A. comosus var. bracteatus_unigene_Acb_51324;A. comosus var. bracteatus_unigene_Acb_51394;A. comosus var. bracteatus_unigene_Acb_…	K09658+K05284+K03861+K05293+K05289+K03434+K05286+K07542+K05292+K03857+K05285+K05310
Natural killer cell mediated cytotoxicity	ko04650	12	A. comosus var. bracteatus_unigene_Acb_36189;A. comosus var. bracteatus_unigene_Acb_36189;A. comosus var. bracteatus_unigene_Acb_42428;A. comosus var. bracteatus_unigene_Acb_43517;A. comosus var. bracteatus_unigene_Acb_47019;A. comosus var. bracteatus_unigene_Acb_47389;A. comosus var. bracteatus_unigene_Acb_48323;A. comosus var. bracteatus_unigene_Acb_48893;A. comosus var. bracteatus_unigene_Acb_…	K04392+K04392+K04371+K04371+K06268+K04368+K04371+K04368+K04368+K04392+K04371+K04392
Glycosphingolipid biosynthesis - globo series	ko00603	11	A. comosus var. bracteatus_unigene_Acb_40272;A. comosus var. bracteatus_unigene_Acb_40272;A. comosus var. bracteatus_unigene_Acb_40318;A. comosus var. bracteatus_unigene_Acb_40318;A. comosus var. bracteatus_unigene_Acb_45422;A. comosus var. bracteatus_unigene_Acb_47884;A. comosus var. bracteatus_unigene_Acb_48413;A. comosus var. bracteatus_unigene_Acb_48798;A. comosus var. bracteatus_unigene_Acb_…	K07407+K07407+K01988+K01988+K07407+K07407+K12373+K12373+K07407+K12373+K07407
Sulfur relay system	ko04122	11	A. comosus var. bracteatus_unigene_Acb_39702;A. comosus var. bracteatus_unigene_Acb_40807;A. comosus var. bracteatus_unigene_Acb_42382;A. comosus var. bracteatus_unigene_Acb_46986;A. comosus var. bracteatus_unigene_Acb_49791;A. comosus var. bracteatus_unigene_Acb_50244;A. comosus var. bracteatus_unigene_Acb_50803;A. comosus var. bracteatus_unigene_Acb_51472;A. comosus var. bracteatus_unigene_Acb_…	K12161+K03635+K03635+K14168+K01011+K14169+K03639+K01011+K04487+K11996+K00566
Taurine and hypotaurine metabolism	ko00430	10	A. comosus var. bracteatus_unigene_Acb_34118;A. comosus var. bracteatus_unigene_Acb_35853;A. comosus var. bracteatus_unigene_Acb_44803;A. comosus var. bracteatus_unigene_Acb_45444;A. comosus var. bracteatus_unigene_Acb_47646;A. comosus var. bracteatus_unigene_Acb_47934;A. comosus var. bracteatus_unigene_Acb_50757;A. comosus var. bracteatus_unigene_Acb_50992;A. comosus var. bracteatus_unigene_Acb_…	K10712+K10712+K10712+K01580+K00681+K10712+K10712+K01580+K10712+K00681
Glycosaminoglycan degradation	ko00531	10	A. comosus var. bracteatus_unigene_Acb_2496;A. comosus var. bracteatus_unigene_Acb_32274;A. comosus var. bracteatus_unigene_Acb_46368;A. comosus var. bracteatus_unigene_Acb_48413;A. comosus var. bracteatus_unigene_Acb_48798;A. comosus var. bracteatus_unigene_Acb_50611;A. comosus var. bracteatus_unigene_Acb_51329;A. comosus var. bracteatus_unigene_Acb_51821;A. comosus var. bracteatus_unigene_Acb_5…	K10532+K07964+K10532+K12373+K12373+K12373+K01205+K12309+K01205+K10532
Folate biosynthesis	ko00790	10	A. comosus var. bracteatus_unigene_Acb_2557;A. comosus var. bracteatus_unigene_Acb_44109;A. comosus var. bracteatus_unigene_Acb_49415;A. comosus var. bracteatus_unigene_Acb_49502;A. comosus var. bracteatus_unigene_Acb_50218;A. comosus var. bracteatus_unigene_Acb_50255;A. comosus var. bracteatus_unigene_Acb_50733;A. comosus var. bracteatus_unigene_Acb_51519;A. comosus var. bracteatus_unigene_Acb_5…	K01077+K01113+K01930+K13998+K13950+K01633+K13998+K01930+K01307+K13941
Diterpenoid biosynthesis	ko00904	10	A. comosus var. bracteatus_unigene_Acb_33352;A. comosus var. bracteatus_unigene_Acb_33352;A. comosus var. bracteatus_unigene_Acb_43731;A. comosus var. bracteatus_unigene_Acb_45298;A. comosus var. bracteatus_unigene_Acb_45854;A. comosus var. bracteatus_unigene_Acb_46103;A. comosus var. bracteatus_unigene_Acb_50002;A. comosus var. bracteatus_unigene_Acb_51872;A. comosus var. bracteatus_unigene_Acb_…	K04120+K04120+K04122+K05282+K04124+K04125+K04122+K04120+K04120+K04121
Non-homologous end-joining	ko03450	10	A. comosus var. bracteatus_unigene_Acb_39545;A. comosus var. bracteatus_unigene_Acb_39545;A. comosus var. bracteatus_unigene_Acb_39545;A. comosus var. bracteatus_unigene_Acb_48457;A. comosus var. bracteatus_unigene_Acb_49002;A. comosus var. bracteatus_unigene_Acb_50343;A. comosus var. bracteatus_unigene_Acb_51150;A. comosus var. bracteatus_unigene_Acb_52360;A. comosus var. bracteatus_unigene_Acb_…	K10866+K10866+K10866+K10885+K10886+K04799+K10866+K10865+K10884+K10777
Other glycan degradation	ko00511	9	A. comosus var. bracteatus_unigene_Acb_48413;A. comosus var. bracteatus_unigene_Acb_48798;A. comosus var. bracteatus_unigene_Acb_50459;A. comosus var. bracteatus_unigene_Acb_50611;A. comosus var. bracteatus_unigene_Acb_51776;A. comosus var. bracteatus_unigene_Acb_51776;A. comosus var. bracteatus_unigene_Acb_51821;A. comosus var. bracteatus_unigene_Acb_52173;A. comosus var. bracteatus_unigene_Acb_…	K12373+K12373+K01444+K12373+K01227+K01227+K12309+K12311+K01190
Thiamine metabolism	ko00730	8	A. comosus var. bracteatus_unigene_Acb_43022;A. comosus var. bracteatus_unigene_Acb_45289;A. comosus var. bracteatus_unigene_Acb_45289;A. comosus var. bracteatus_unigene_Acb_45705;A. comosus var. bracteatus_unigene_Acb_48418;A. comosus var. bracteatus_unigene_Acb_50073;A. comosus var. bracteatus_unigene_Acb_51667;A. comosus var. bracteatus_unigene_Acb_51878;	K00949+K00878+K00878+K06928+K11717+K14153+K03147+K04487
Brassinosteroid biosynthesis	ko00905	8	A. comosus var. bracteatus_unigene_Acb_16169;A. comosus var. bracteatus_unigene_Acb_29092;A. comosus var. bracteatus_unigene_Acb_34550;A. comosus var. bracteatus_unigene_Acb_34550;A. comosus var. bracteatus_unigene_Acb_48956;A. comosus var. bracteatus_unigene_Acb_50185;A. comosus var. bracteatus_unigene_Acb_52281;A. comosus var. bracteatus_unigene_Acb_52627;	K12639+K09589+K12639+K12639+K09587+K09588+K09591+K09587
Isoquinoline alkaloid biosynthesis	ko00950	8	A. comosus var. bracteatus_unigene_Acb_1633;A. comosus var. bracteatus_unigene_Acb_19508;A. comosus var. bracteatus_unigene_Acb_37236;A. comosus var. bracteatus_unigene_Acb_43765;A. comosus var. bracteatus_unigene_Acb_46611;A. comosus var. bracteatus_unigene_Acb_47460;A. comosus var. bracteatus_unigene_Acb_53306;A. comosus var. bracteatus_unigene_Acb_58620;	K00813+K01592+K00815+K00813+K00276+K00813+K01592+K00813
ABC transporters	ko02010	8	A. comosus var. bracteatus_unigene_Acb_35211;A. comosus var. bracteatus_unigene_Acb_46162;A. comosus var. bracteatus_unigene_Acb_46162;A. comosus var. bracteatus_unigene_Acb_51155;A. comosus var. bracteatus_unigene_Acb_52718;A. comosus var. bracteatus_unigene_Acb_54173;A. comosus var. bracteatus_unigene_Acb_60453;A. comosus var. bracteatus_unigene_Acb_9709;	K05658+K05674+K05674+K05658+K05658+K05674+K05658+K05658
Linoleic acid metabolism	ko00591	6	A. comosus var. bracteatus_unigene_Acb_26758;A. comosus var. bracteatus_unigene_Acb_31081;A. comosus var. bracteatus_unigene_Acb_31081;A. comosus var. bracteatus_unigene_Acb_51030;A. comosus var. bracteatus_unigene_Acb_51053;A. comosus var. bracteatus_unigene_Acb_51489;	K00454+K00454+K00454+K01047+K00454+K00454
Riboflavin metabolism	ko00740	6	A. comosus var. bracteatus_unigene_Acb_41384;A. comosus var. bracteatus_unigene_Acb_45738;A. comosus var. bracteatus_unigene_Acb_47373;A. comosus var. bracteatus_unigene_Acb_48242;A. comosus var. bracteatus_unigene_Acb_51847;A. comosus var. bracteatus_unigene_Acb_57519;	K11752+K00793+K14652+K00861+K14652+K00794
Vitamin B6 metabolism	ko00750	6	A. comosus var. bracteatus_unigene_Acb_28076;A. comosus var. bracteatus_unigene_Acb_36295;A. comosus var. bracteatus_unigene_Acb_42079;A. comosus var. bracteatus_unigene_Acb_43062;A. comosus var. bracteatus_unigene_Acb_56440;A. comosus var. bracteatus_unigene_Acb_58068;	K06215+K06215+K06215+K00831+K13248+K06215
Biotin metabolism	ko00780	6	A. comosus var. bracteatus_unigene_Acb_46919;A. comosus var. bracteatus_unigene_Acb_46919;A. comosus var. bracteatus_unigene_Acb_48469;A. comosus var. bracteatus_unigene_Acb_49978;A. comosus var. bracteatus_unigene_Acb_50455;A. comosus var. bracteatus_unigene_Acb_51374;	K00652+K00652+K01942+K01012+K00652+K00833
C5-Branched dibasic acid metabolism	ko00660	5	A. comosus var. bracteatus_unigene_Acb_43492;A. comosus var. bracteatus_unigene_Acb_51267;A. comosus var. bracteatus_unigene_Acb_51965;A. comosus var. bracteatus_unigene_Acb_53207;A. comosus var. bracteatus_unigene_Acb_60760;	K01704+K01703+K01652+K01653+K01652
Glycosphingolipid biosynthesis - ganglio series	ko00604	4	A. comosus var. bracteatus_unigene_Acb_48413;A. comosus var. bracteatus_unigene_Acb_48798;A. comosus var. bracteatus_unigene_Acb_50611;A. comosus var. bracteatus_unigene_Acb_51821;	K12373+K12373+K12373+K12309
Lipoic acid metabolism	ko00785	4	A. comosus var. bracteatus_unigene_Acb_41069;A. comosus var. bracteatus_unigene_Acb_45276;A. comosus var. bracteatus_unigene_Acb_49278;A. comosus var. bracteatus_unigene_Acb_52500;	K03801+K03644+K03801+K03644
Flavone and flavonol biosynthesis	ko00944	4	A. comosus var. bracteatus_unigene_Acb_41092;A. comosus var. bracteatus_unigene_Acb_44658;A. comosus var. bracteatus_unigene_Acb_48574;A. comosus var. bracteatus_unigene_Acb_51799;	K13083+K05279+K13083+K05280
Caffeine metabolism	ko00232	3	A. comosus var. bracteatus_unigene_Acb_47351;A. comosus var. bracteatus_unigene_Acb_52976;A. comosus var. bracteatus_unigene_Acb_56925;	K00365+K00106+K00365
Fatty acid elongation in mitochondria	ko00062	2	A. comosus var. bracteatus_unigene_Acb_43529;A. comosus var. bracteatus_unigene_Acb_47276;	K07512+K01074
Other types of O-glycan biosynthesis	ko00514	1	A. comosus var. bracteatus_unigene_Acb_48511;	K03691
