# Supplementary material for: Transcriptome Sequence Analysis of an Ornamental Plant, Ananas comosus var. bracteatus, Revealed the Potential Unigenes Involved in Terpenoid and Phenylpropanoid Biosynthesis
Source: PLoS One. 2015 Mar 13;10(3):e0119153. doi: 10.1371/journal.pone.0119153 (PMC4358926; doi:10.1371/journal.pone.0119153)
Supplement: S4 Table — (XLSX) [file pone.0119153.s004.xlsx]

## Sheet: Rice.blast.best
NrGeneID	Database_ID	E_value	Identity	Score	Annotation
c44612 Ananas comosus var. bracteatus	lcl|EG:LOC_Os01g43910.1	0	275/391(70.33)	531	pep:known chromosome:MSU6:1:25151058:25157335:-1 gene:LOC_Os01g43910 transcript:LOC_Os01g43910.1
c44613 Ananas comosus var. bracteatus	lcl|EG:LOC_Os01g18744.1	0	283/446(63.45)	570	pep:novel chromosome:MSU6:1:10560304:10564301:-1 gene:LOC_Os01g18744 transcript:LOC_Os01g18744.1
c44614 Ananas comosus var. bracteatus	lcl|EG:LOC_Os12g14110.1	9.50067e-22	50/90(55.56)	92	pep:known chromosome:MSU6:12:7997903:8001905:-1 gene:LOC_Os12g14110 transcript:LOC_Os12g14110.1
c44615 Ananas comosus var. bracteatus	lcl|EG:LOC_Os03g04470.1	2.21341e-103	156/218(71.56)	307	pep:known chromosome:MSU6:3:2072414:2074025:1 gene:LOC_Os03g04470 transcript:LOC_Os03g04470.1
c44617 Ananas comosus var. bracteatus	lcl|EG:LOC_Os08g01130.1	3.61444e-110	175/244(71.72)	350	pep:known chromosome:MSU6:8:86245:90948:-1 gene:LOC_Os08g01130 transcript:LOC_Os08g01130.1
c44618 Ananas comosus var. bracteatus	lcl|EG:LOC_Os01g51170.1	0	331/415(79.76)	698	pep:known chromosome:MSU6:1:29411151:29412927:1 gene:LOC_Os01g51170 transcript:LOC_Os01g51170.1
c44618 Ananas comosus var. bracteatus	lcl|EG:LOC_Os06g29080.1	1.4616e-06	43/108(39.81)	46	pep:known chromosome:MSU6:6:16578009:16582088:-1 gene:LOC_Os06g29080 transcript:LOC_Os06g29080.1
c44619 Ananas comosus var. bracteatus	lcl|EG:LOC_Os03g57980.1	2.22683e-64	103/198(52.02)	200	pep:known chromosome:MSU6:3:33018772:33020300:-1 gene:LOC_Os03g57980 transcript:LOC_Os03g57980.1
c44620 Ananas comosus var. bracteatus	lcl|EG:LOC_Os05g36050.1	0	306/418(73.21)	591	pep:known chromosome:MSU6:5:21279624:21282811:-1 gene:LOC_Os05g36050 transcript:LOC_Os05g36050.1
c44620 Ananas comosus var. bracteatus	lcl|EG:LOC_Os08g43334.2	7.81628e-55	105/191(54.97)	178	pep:known chromosome:MSU6:8:27380151:27381806:-1 gene:LOC_Os08g43334 transcript:LOC_Os08g43334.2
c44621 Ananas comosus var. bracteatus	lcl|EG:LOC_Os05g04520.1	1.50684e-72	111/165(67.27)	228	pep:known chromosome:MSU6:5:2095993:2100410:1 gene:LOC_Os05g04520 transcript:LOC_Os05g04520.1
c44621 Ananas comosus var. bracteatus	lcl|EG:LOC_Os05g04520.1	1.47927e-123	175/193(90.67)	358	pep:known chromosome:MSU6:5:2095993:2100410:1 gene:LOC_Os05g04520 transcript:LOC_Os05g04520.1
c44622 Ananas comosus var. bracteatus	lcl|EG:LOC_Os01g72100.1	1.4815e-77	118/152(77.63)	232	pep:known chromosome:MSU6:1:41824839:41826113:-1 gene:LOC_Os01g72100 transcript:LOC_Os01g72100.1
c44622 Ananas comosus var. bracteatus	lcl|EG:LOC_Os01g40070.1	0	303/409(74.08)	615	pep:known chromosome:MSU6:1:22603474:22605763:1 gene:LOC_Os01g40070 transcript:LOC_Os01g40070.1
c44622 Ananas comosus var. bracteatus	lcl|EG:LOC_Os01g40070.1	2.9621e-30	77/169(45.56)	124	pep:known chromosome:MSU6:1:22603474:22605763:1 gene:LOC_Os01g40070 transcript:LOC_Os01g40070.1
c44623 Ananas comosus var. bracteatus	lcl|EG:LOC_Os03g43760.1	8.74556e-96	148/201(73.63)	290	pep:known chromosome:MSU6:3:24474090:24479009:1 gene:LOC_Os03g43760 transcript:LOC_Os03g43760.1
c44624 Ananas comosus var. bracteatus	lcl|EG:LOC_Os02g01270.1	9.00369e-102	116/175(66.29)	239	pep:known chromosome:MSU6:2:146492:152581:1 gene:LOC_Os02g01270 transcript:LOC_Os02g01270.1
c44625 Ananas comosus var. bracteatus	lcl|EG:LOC_Os07g08330.1	0	326/409(79.71)	664	pep:known chromosome:MSU6:7:4262173:4264799:1 gene:LOC_Os07g08330 transcript:LOC_Os07g08330.1
c44626 Ananas comosus var. bracteatus	lcl|EG:LOC_Os12g03090.1	3.22462e-63	91/138(65.94)	195	pep:known chromosome:MSU6:12:1168472:1169473:-1 gene:LOC_Os12g03090 transcript:LOC_Os12g03090.1
c44627 Ananas comosus var. bracteatus	lcl|EG:LOC_Os03g19500.1	7.27434e-117	185/322(57.45)	342	pep:known chromosome:MSU6:3:10961617:10964515:1 gene:LOC_Os03g19500 transcript:LOC_Os03g19500.1
c44628 Ananas comosus var. bracteatus	lcl|EG:LOC_Os04g58920.1	3.42103e-20	65/186(34.95)	87	pep:known chromosome:MSU6:4:34869351:34871049:-1 gene:LOC_Os04g58920 transcript:LOC_Os04g58920.1
c44628 Ananas comosus var. bracteatus	lcl|EG:LOC_Os04g49970.1	8.45654e-25	47/85(55.29)	99	pep:known chromosome:MSU6:4:29624093:29625679:1 gene:LOC_Os04g49970 transcript:LOC_Os04g49970.1
c44629 Ananas comosus var. bracteatus	lcl|EG:LOC_Os03g24184.1	3.38407e-91	127/204(62.25)	272	pep:known chromosome:MSU6:3:13742270:13746877:-1 gene:LOC_Os03g24184 transcript:LOC_Os03g24184.1
c44630 Ananas comosus var. bracteatus	lcl|EG:LOC_Os03g48310.1	3.69328e-136	202/218(92.66)	405	pep:known chromosome:MSU6:3:27503217:27510374:1 gene:LOC_Os03g48310 transcript:LOC_Os03g48310.1
c44630 Ananas comosus var. bracteatus	lcl|EG:LOC_Os12g44150.2	2.26401e-39	69/71(97.18)	137	pep:known chromosome:MSU6:12:27354166:27360490:1 gene:LOC_Os12g44150 transcript:LOC_Os12g44150.2
c44630 Ananas comosus var. bracteatus	lcl|EG:LOC_Os12g44150.1	6.90707e-128	190/198(95.96)	383	pep:known chromosome:MSU6:12:27353353:27360490:1 gene:LOC_Os12g44150 transcript:LOC_Os12g44150.1
c44631 Ananas comosus var. bracteatus	lcl|EG:LOC_Os06g12680.1	1.14437e-99	173/306(56.54)	302	pep:known chromosome:MSU6:6:6922216:6923998:-1 gene:LOC_Os06g12680 transcript:LOC_Os06g12680.1
c44632 Ananas comosus var. bracteatus	lcl|EG:LOC_Os05g48020.1	2.5425e-139	216/306(70.59)	404	pep:known chromosome:MSU6:5:27467611:27471177:1 gene:LOC_Os05g48020 transcript:LOC_Os05g48020.1
c44633 Ananas comosus var. bracteatus	lcl|EG:LOC_Os05g44200.1	0	256/352(72.73)	545	pep:known chromosome:MSU6:5:25620236:25622478:-1 gene:LOC_Os05g44200 transcript:LOC_Os05g44200.1
c44634 Ananas comosus var. bracteatus	lcl|EG:LOC_Os12g25690.1	0	446/480(92.92)	905	pep:known chromosome:MSU6:12:14885249:14887821:1 gene:LOC_Os12g25690 transcript:LOC_Os12g25690.1
c44635 Ananas comosus var. bracteatus	lcl|EG:LOC_Os06g40490.1	8.17227e-168	236/358(65.92)	489	pep:known chromosome:MSU6:6:24126170:24129371:1 gene:LOC_Os06g40490 transcript:LOC_Os06g40490.1
c44637 Ananas comosus var. bracteatus	lcl|EG:LOC_Os10g42520.1	6.83703e-10	26/40(65.00)	53	pep:known chromosome:MSU6:10:22863381:22864509:1 gene:LOC_Os10g42520 transcript:LOC_Os10g42520.1
c44637 Ananas comosus var. bracteatus	lcl|EG:LOC_Os12g22800.1	1.65708e-23	61/162(37.65)	94	pep:known chromosome:MSU6:12:12861738:12863531:1 gene:LOC_Os12g22800 transcript:LOC_Os12g22800.1
c44638 Ananas comosus var. bracteatus	lcl|EG:LOC_Os02g08120.1	7.89329e-150	243/397(61.21)	453	pep:known chromosome:MSU6:2:4293245:4299056:-1 gene:LOC_Os02g08120 transcript:LOC_Os02g08120.1
c44639 Ananas comosus var. bracteatus	lcl|EG:LOC_Os07g43330.1	4.10696e-89	129/160(80.62)	271	pep:known chromosome:MSU6:7:25939614:25942195:1 gene:LOC_Os07g43330 transcript:LOC_Os07g43330.1
c44640 Ananas comosus var. bracteatus	lcl|EG:LOC_Os02g35700.1	1.28784e-85	122/163(74.85)	255	pep:known chromosome:MSU6:2:21447248:21450026:1 gene:LOC_Os02g35700 transcript:LOC_Os02g35700.1
c44642 Ananas comosus var. bracteatus	lcl|EG:LOC_Os01g11160.1	6.87795e-25	41/61(67.21)	96	pep:known chromosome:MSU6:1:5982581:5984875:-1 gene:LOC_Os01g11160 transcript:LOC_Os01g11160.1
c44642 Ananas comosus var. bracteatus	lcl|EG:LOC_Os01g11160.1	7.29194e-167	227/374(60.70)	481	pep:known chromosome:MSU6:1:5982581:5984875:-1 gene:LOC_Os01g11160 transcript:LOC_Os01g11160.1
c44644 Ananas comosus var. bracteatus	lcl|EG:LOC_Os01g13210.1	1.362e-52	101/191(52.88)	173	pep:novel chromosome:MSU6:1:7362643:7365111:-1 gene:LOC_Os01g13210 transcript:LOC_Os01g13210.1
c44645 Ananas comosus var. bracteatus	lcl|EG:LOC_Os05g02410.1	3.10205e-73	106/124(85.48)	222	pep:known chromosome:MSU6:5:791873:794655:1 gene:LOC_Os05g02410 transcript:LOC_Os05g02410.1
c44646 Ananas comosus var. bracteatus	lcl|EG:LOC_Os12g07290.1	0	231/294(78.57)	514	pep:known chromosome:MSU6:12:3582427:3586385:1 gene:LOC_Os12g07290 transcript:LOC_Os12g07290.1
c44647 Ananas comosus var. bracteatus	lcl|EG:LOC_Os02g04320.2	0	257/304(84.54)	562	pep:known chromosome:MSU6:2:1902990:1905136:1 gene:LOC_Os02g04320 transcript:LOC_Os02g04320.2
c44648 Ananas comosus var. bracteatus	lcl|EG:LOC_Os06g41110.1	0	376/490(76.73)	765	pep:known chromosome:MSU6:6:24573296:24581104:1 gene:LOC_Os06g41110 transcript:LOC_Os06g41110.1
c44648 Ananas comosus var. bracteatus	lcl|EG:LOC_Os01g72020.2	8.09317e-98	154/187(82.35)	293	pep:novel chromosome:MSU6:1:41740443:41743623:-1 gene:LOC_Os01g72020 transcript:LOC_Os01g72020.2
c44648 Ananas comosus var. bracteatus	lcl|EG:LOC_Os01g72020.2	2.43265e-30	57/71(80.28)	112	pep:novel chromosome:MSU6:1:41740443:41743623:-1 gene:LOC_Os01g72020 transcript:LOC_Os01g72020.2
c44648 Ananas comosus var. bracteatus	lcl|EG:LOC_Os01g72020.2	4.55643e-16	43/93(46.24)	73	pep:novel chromosome:MSU6:1:41740443:41743623:-1 gene:LOC_Os01g72020 transcript:LOC_Os01g72020.2
c44650 Ananas comosus var. bracteatus	lcl|EG:LOC_Os04g52830.2	2.12836e-107	154/204(75.49)	320	pep:known chromosome:MSU6:4:31273842:31276977:1 gene:LOC_Os04g52830 transcript:LOC_Os04g52830.2
c44650 Ananas comosus var. bracteatus	lcl|EG:LOC_Os04g52830.2	4.93153e-82	138/266(51.88)	258	pep:known chromosome:MSU6:4:31273842:31276977:1 gene:LOC_Os04g52830 transcript:LOC_Os04g52830.2
c44651 Ananas comosus var. bracteatus	lcl|EG:LOC_Os02g04650.1	1.13832e-73	112/143(78.32)	231	pep:known chromosome:MSU6:2:2082474:2085271:-1 gene:LOC_Os02g04650 transcript:LOC_Os02g04650.1
c44653 Ananas comosus var. bracteatus	lcl|EG:LOC_Os01g53060.1	1.40097e-101	165/269(61.34)	302	pep:known chromosome:MSU6:1:30487130:30489457:1 gene:LOC_Os01g53060 transcript:LOC_Os01g53060.1
c44654 Ananas comosus var. bracteatus	lcl|EG:LOC_Os06g21340.1	1.04072e-67	117/237(49.37)	215	pep:known chromosome:MSU6:6:12321864:12325084:-1 gene:LOC_Os06g21340 transcript:LOC_Os06g21340.1
c44655 Ananas comosus var. bracteatus	lcl|EG:LOC_Os05g33000.2	1.92684e-62	105/228(46.05)	202	pep:known chromosome:MSU6:5:19280228:19282850:-1 gene:LOC_Os05g33000 transcript:LOC_Os05g33000.2
c44656 Ananas comosus var. bracteatus	lcl|EG:LOC_Os01g31270.1	1.13663e-122	192/314(61.15)	357	pep:novel chromosome:MSU6:1:17104478:17109184:-1 gene:LOC_Os01g31270 transcript:LOC_Os01g31270.1
c44657 Ananas comosus var. bracteatus	lcl|EG:LOC_Os05g01256.1	6.78799e-52	130/282(46.10)	182	pep:known chromosome:MSU6:5:178801:181635:-1 gene:LOC_Os05g01256 transcript:LOC_Os05g01256.1
c44658 Ananas comosus var. bracteatus	lcl|EG:LOC_Os08g06100.1	0	267/369(72.36)	548	pep:known chromosome:MSU6:8:3336754:3339962:-1 gene:LOC_Os08g06100 transcript:LOC_Os08g06100.1
c44660 Ananas comosus var. bracteatus	lcl|EG:LOC_Os06g12100.1	2.56902e-70	136/358(37.99)	235	pep:known chromosome:MSU6:6:6478284:6479981:-1 gene:LOC_Os06g12100 transcript:LOC_Os06g12100.1
c44661 Ananas comosus var. bracteatus	lcl|EG:LOC_Os02g20310.1	2.80039e-112	144/201(71.64)	287	pep:known chromosome:MSU6:2:11965480:11967583:1 gene:LOC_Os02g20310 transcript:LOC_Os02g20310.1
c44663 Ananas comosus var. bracteatus	lcl|EG:LOC_Os10g17740.1	8.98304e-56	126/296(42.57)	188	pep:known chromosome:MSU6:10:8909113:8913878:1 gene:LOC_Os10g17740 transcript:LOC_Os10g17740.1
c44664 Ananas comosus var. bracteatus	lcl|EG:LOC_Os07g01560.1	1.0832e-70	167/513(32.55)	238	pep:known chromosome:MSU6:7:347475:352686:-1 gene:LOC_Os07g01560 transcript:LOC_Os07g01560.1
c44665 Ananas comosus var. bracteatus	lcl|EG:LOC_Os05g07040.1	8.48683e-135	183/243(75.31)	389	pep:known chromosome:MSU6:5:3697706:3702336:-1 gene:LOC_Os05g07040 transcript:LOC_Os05g07040.1
c44665 Ananas comosus var. bracteatus	lcl|EG:LOC_Os03g63380.1	1.62471e-73	110/188(58.51)	223	pep:known chromosome:MSU6:3:35810171:35812432:-1 gene:LOC_Os03g63380 transcript:LOC_Os03g63380.1
c44666 Ananas comosus var. bracteatus	lcl|EG:LOC_Os03g63710.1	0	302/413(73.12)	592	pep:known chromosome:MSU6:3:35968164:35972134:-1 gene:LOC_Os03g63710 transcript:LOC_Os03g63710.1
c44667 Ananas comosus var. bracteatus	lcl|EG:LOC_Os03g51990.1	5.77261e-69	139/273(50.92)	223	pep:known chromosome:MSU6:3:29829299:29831297:1 gene:LOC_Os03g51990 transcript:LOC_Os03g51990.1
c44668 Ananas comosus var. bracteatus	lcl|EG:LOC_Os03g27760.1	1.20307e-139	198/282(70.21)	404	pep:known chromosome:MSU6:3:15906678:15910869:-1 gene:LOC_Os03g27760 transcript:LOC_Os03g27760.1
c44669 Ananas comosus var. bracteatus	lcl|EG:LOC_Os01g07780.1	1.85898e-49	77/122(63.11)	171	pep:novel chromosome:MSU6:1:3734829:3735828:1 gene:LOC_Os01g07780 transcript:LOC_Os01g07780.1
c44671 Ananas comosus var. bracteatus	lcl|EG:LOC_Os07g05400.1	0	309/378(81.75)	655	pep:known chromosome:MSU6:7:2475836:2479203:-1 gene:LOC_Os07g05400 transcript:LOC_Os07g05400.1
c44671 Ananas comosus var. bracteatus	lcl|EG:LOC_Os09g28930.1	5.41655e-62	93/126(73.81)	193	pep:known chromosome:MSU6:9:17587283:17588287:-1 gene:LOC_Os09g28930 transcript:LOC_Os09g28930.1
c44672 Ananas comosus var. bracteatus	lcl|EG:LOC_Os03g19580.1	0	251/366(68.58)	543	pep:known chromosome:MSU6:3:11006231:11010605:-1 gene:LOC_Os03g19580 transcript:LOC_Os03g19580.1
c44673 Ananas comosus var. bracteatus	lcl|EG:LOC_Os07g06450.1	2.77463e-83	160/364(43.96)	258	pep:known chromosome:MSU6:7:3121612:3123605:-1 gene:LOC_Os07g06450 transcript:LOC_Os07g06450.1
c44674 Ananas comosus var. bracteatus	lcl|EG:LOC_Os06g49990.3	0	363/426(85.21)	758	pep:known chromosome:MSU6:6:30273477:30278004:-1 gene:LOC_Os06g49990 transcript:LOC_Os06g49990.3
c44675 Ananas comosus var. bracteatus	lcl|EG:LOC_Os03g12530.1	4.44253e-156	227/292(77.74)	460	pep:known chromosome:MSU6:3:6635576:6640550:1 gene:LOC_Os03g12530 transcript:LOC_Os03g12530.1
c44676 Ananas comosus var. bracteatus	lcl|EG:LOC_Os07g47420.1	2.2143e-91	135/188(71.81)	271	pep:known chromosome:MSU6:7:28351546:28353776:1 gene:LOC_Os07g47420 transcript:LOC_Os07g47420.1
c44677 Ananas comosus var. bracteatus	lcl|EG:LOC_Os03g12350.2	3.37741e-21	53/120(44.17)	99	pep:known chromosome:MSU6:3:6511744:6517513:1 gene:LOC_Os03g12350 transcript:LOC_Os03g12350.2
c44678 Ananas comosus var. bracteatus	lcl|EG:LOC_Os11g43740.1	2.16884e-141	234/372(62.90)	411	pep:known chromosome:MSU6:11:25942807:25946855:1 gene:LOC_Os11g43740 transcript:LOC_Os11g43740.1
c44679 Ananas comosus var. bracteatus	lcl|EG:LOC_Os10g25000.1	4.66601e-55	92/131(70.23)	180	pep:known chromosome:MSU6:10:12796767:12798734:-1 gene:LOC_Os10g25000 transcript:LOC_Os10g25000.1
c44680 Ananas comosus var. bracteatus	lcl|EG:LOC_Os06g08670.1	5.9498e-113	158/177(89.27)	329	pep:known chromosome:MSU6:6:4320608:4324284:1 gene:LOC_Os06g08670 transcript:LOC_Os06g08670.1
c44682 Ananas comosus var. bracteatus	lcl|EG:LOC_Os01g61700.1	2.70897e-64	110/186(59.14)	200	pep:novel chromosome:MSU6:1:35691757:35692743:-1 gene:LOC_Os01g61700 transcript:LOC_Os01g61700.1
c44683 Ananas comosus var. bracteatus	lcl|EG:LOC_Os06g47940.1	8.21285e-92	155/244(63.52)	275	pep:known chromosome:MSU6:6:28992798:28994035:1 gene:LOC_Os06g47940 transcript:LOC_Os06g47940.1
c44684 Ananas comosus var. bracteatus	lcl|EG:LOC_Os03g39830.1	1.0725e-24	45/48(93.75)	99	pep:known chromosome:MSU6:3:22148830:22150119:-1 gene:LOC_Os03g39830 transcript:LOC_Os03g39830.1
c44685 Ananas comosus var. bracteatus	lcl|EG:LOC_Os03g02960.1	3.54344e-102	157/210(74.76)	302	pep:known chromosome:MSU6:3:1193253:1195503:1 gene:LOC_Os03g02960 transcript:LOC_Os03g02960.1
c44686 Ananas comosus var. bracteatus	lcl|EG:LOC_Os03g55310.1	2.6057e-18	45/101(44.55)	79	pep:known chromosome:MSU6:3:31462804:31464654:-1 gene:LOC_Os03g55310 transcript:LOC_Os03g55310.1
c44688 Ananas comosus var. bracteatus	lcl|EG:LOC_Os08g36150.1	0	267/359(74.37)	548	pep:known chromosome:MSU6:8:22774388:22778553:-1 gene:LOC_Os08g36150 transcript:LOC_Os08g36150.1
c44689 Ananas comosus var. bracteatus	lcl|EG:LOC_Os05g06280.1	8.10856e-126	200/259(77.22)	387	pep:known chromosome:MSU6:5:3203306:3214092:1 gene:LOC_Os05g06280 transcript:LOC_Os05g06280.1
c44690 Ananas comosus var. bracteatus	lcl|EG:LOC_Os03g49880.1	8.75842e-51	128/289(44.29)	178	pep:known chromosome:MSU6:3:28421557:28423515:1 gene:LOC_Os03g49880 transcript:LOC_Os03g49880.1
c44690 Ananas comosus var. bracteatus	lcl|EG:LOC_Os01g54800.1	1.36559e-07	28/48(58.33)	49	pep:known chromosome:MSU6:1:31520178:31520630:1 gene:LOC_Os01g54800 transcript:LOC_Os01g54800.1
c44691 Ananas comosus var. bracteatus	lcl|EG:LOC_Os03g50530.1	5.67402e-33	40/57(70.18)	86	pep:known chromosome:MSU6:3:28845156:28846708:-1 gene:LOC_Os03g50530 transcript:LOC_Os03g50530.1
c44692 Ananas comosus var. bracteatus	lcl|EG:LOC_Os06g49310.1	4.08465e-26	52/64(81.25)	100	pep:known chromosome:MSU6:6:29876101:29884251:1 gene:LOC_Os06g49310 transcript:LOC_Os06g49310.1
c44692 Ananas comosus var. bracteatus	lcl|EG:LOC_Os06g49310.1	0	279/399(69.92)	571	pep:known chromosome:MSU6:6:29876101:29884251:1 gene:LOC_Os06g49310 transcript:LOC_Os06g49310.1
c44693 Ananas comosus var. bracteatus	lcl|EG:LOC_Os02g56990.1	7.54323e-37	54/87(62.07)	123	pep:known chromosome:MSU6:2:34912242:34914279:1 gene:LOC_Os02g56990 transcript:LOC_Os02g56990.1
c44694 Ananas comosus var. bracteatus	lcl|EG:LOC_Os04g05010.1	6.46538e-77	119/171(69.59)	236	pep:known chromosome:MSU6:4:2422332:2425100:-1 gene:LOC_Os04g05010 transcript:LOC_Os04g05010.1
c44695 Ananas comosus var. bracteatus	lcl|EG:LOC_Os09g17770.1	5.09877e-93	139/266(52.26)	281	pep:known chromosome:MSU6:9:10871550:10877007:-1 gene:LOC_Os09g17770 transcript:LOC_Os09g17770.1
c44696 Ananas comosus var. bracteatus	lcl|EG:LOC_Os07g12730.1	6.95857e-82	124/209(59.33)	252	pep:known chromosome:MSU6:7:7271861:7273726:-1 gene:LOC_Os07g12730 transcript:LOC_Os07g12730.1
c44697 Ananas comosus var. bracteatus	lcl|EG:LOC_Os12g42550.2	2.86886e-13	58/175(33.14)	70	pep:known chromosome:MSU6:12:26391714:26396477:-1 gene:LOC_Os12g42550 transcript:LOC_Os12g42550.2
c44698 Ananas comosus var. bracteatus	lcl|EG:LOC_Os04g04254.1	0	423/558(75.81)	874	pep:known chromosome:MSU6:4:1981230:1993544:-1 gene:LOC_Os04g04254 transcript:LOC_Os04g04254.1
c44699 Ananas comosus var. bracteatus	lcl|EG:LOC_Os01g68840.1	3.27441e-32	57/95(60.00)	117	pep:known chromosome:MSU6:1:39997067:39998048:-1 gene:LOC_Os01g68840 transcript:LOC_Os01g68840.1
c44701 Ananas comosus var. bracteatus	lcl|EG:LOC_Os03g55180.1	1.32274e-12	42/98(42.86)	68	pep:known chromosome:MSU6:3:31392143:31395228:-1 gene:LOC_Os03g55180 transcript:LOC_Os03g55180.1
c44702 Ananas comosus var. bracteatus	lcl|EG:LOC_Os02g01110.1	8.43293e-50	119/293(40.61)	177	pep:known chromosome:MSU6:2:59280:64726:1 gene:LOC_Os02g01110 transcript:LOC_Os02g01110.1
c44703 Ananas comosus var. bracteatus	lcl|EG:LOC_Os09g35680.1	3.54543e-145	198/293(67.58)	414	pep:known chromosome:MSU6:9:20522218:20524990:-1 gene:LOC_Os09g35680 transcript:LOC_Os09g35680.1
c44704 Ananas comosus var. bracteatus	lcl|EG:LOC_Os07g42170.1	7.23899e-66	93/149(62.42)	202	pep:known chromosome:MSU6:7:25235667:25236468:-1 gene:LOC_Os07g42170 transcript:LOC_Os07g42170.1
c44705 Ananas comosus var. bracteatus	lcl|EG:LOC_Os12g42400.2	4.24921e-10	36/84(42.86)	60	pep:known chromosome:MSU6:12:26313257:26317381:-1 gene:LOC_Os12g42400 transcript:LOC_Os12g42400.2
c44706 Ananas comosus var. bracteatus	lcl|EG:LOC_Os01g60900.1	8.83326e-31	45/66(68.18)	110	pep:novel chromosome:MSU6:1:35223718:35225547:1 gene:LOC_Os01g60900 transcript:LOC_Os01g60900.1
c44707 Ananas comosus var. bracteatus	lcl|EG:LOC_Os09g10950.1	1.8032e-36	69/112(61.61)	128	pep:known chromosome:MSU6:9:6030213:6034259:1 gene:LOC_Os09g10950 transcript:LOC_Os09g10950.1
c44707 Ananas comosus var. bracteatus	lcl|EG:LOC_Os09g10950.1	4.69305e-108	173/268(64.55)	320	pep:known chromosome:MSU6:9:6030213:6034259:1 gene:LOC_Os09g10950 transcript:LOC_Os09g10950.1
c44708 Ananas comosus var. bracteatus	lcl|EG:LOC_Os03g14860.1	2.35045e-122	216/428(50.47)	372	pep:known chromosome:MSU6:3:8100510:8101796:-1 gene:LOC_Os03g14860 transcript:LOC_Os03g14860.1
c44709 Ananas comosus var. bracteatus	lcl|EG:LOC_Os01g52490.1	1.47119e-54	92/134(68.66)	174	pep:known chromosome:MSU6:1:30156837:30158730:-1 gene:LOC_Os01g52490 transcript:LOC_Os01g52490.1
c44711 Ananas comosus var. bracteatus	lcl|EG:LOC_Os05g02500.1	9.16619e-39	86/210(40.95)	142	pep:known chromosome:MSU6:5:858276:862741:-1 gene:LOC_Os05g02500 transcript:LOC_Os05g02500.1
c44711 Ananas comosus var. bracteatus	lcl|EG:LOC_Os05g02500.3	2.32056e-40	149/471(31.63)	153	pep:known chromosome:MSU6:5:858276:862225:-1 gene:LOC_Os05g02500 transcript:LOC_Os05g02500.3
c44711 Ananas comosus var. bracteatus	lcl|EG:LOC_Os05g02500.1	3.61142e-18	36/61(59.02)	77	pep:known chromosome:MSU6:5:858276:862741:-1 gene:LOC_Os05g02500 transcript:LOC_Os05g02500.1
c44712 Ananas comosus var. bracteatus	lcl|EG:LOC_Os02g03840.2	4.60391e-27	109/326(33.44)	117	pep:known chromosome:MSU6:2:1617326:1630169:1 gene:LOC_Os02g03840 transcript:LOC_Os02g03840.2
c44713 Ananas comosus var. bracteatus	lcl|EG:LOC_Os08g45210.1	1.1895e-109	154/185(83.24)	318	pep:known chromosome:MSU6:8:28385439:28388371:1 gene:LOC_Os08g45210 transcript:LOC_Os08g45210.1
c44714 Ananas comosus var. bracteatus	lcl|EG:LOC_Os04g49954.1	1.61562e-12	42/82(51.22)	62	pep:known chromosome:MSU6:4:29613091:29616627:1 gene:LOC_Os04g49954 transcript:LOC_Os04g49954.1
c44715 Ananas comosus var. bracteatus	lcl|EG:LOC_Os01g20830.1	2.73027e-13	45/130(34.62)	64	pep:novel chromosome:MSU6:1:11609822:11611682:1 gene:LOC_Os01g20830 transcript:LOC_Os01g20830.1
c44716 Ananas comosus var. bracteatus	lcl|EG:LOC_Os10g02380.1	1.22419e-152	207/322(64.29)	432	pep:known chromosome:MSU6:10:865365:869930:1 gene:LOC_Os10g02380 transcript:LOC_Os10g02380.1
c44717 Ananas comosus var. bracteatus	lcl|EG:13113.m00166	2.50114e-29	60/92(65.22)	110	pep:known chromosome:MSU6:Un:287755:289669:-1 gene:13113.t00039 transcript:13113.m00166
c44717 Ananas comosus var. bracteatus	lcl|EG:13113.m00166	2.24167e-100	152/233(65.24)	298	pep:known chromosome:MSU6:Un:287755:289669:-1 gene:13113.t00039 transcript:13113.m00166
c44719 Ananas comosus var. bracteatus	lcl|EG:LOC_Os11g43620.1	2.60175e-54	84/86(97.67)	174	pep:known chromosome:MSU6:11:25841490:25843568:1 gene:LOC_Os11g43620 transcript:LOC_Os11g43620.1
c44720 Ananas comosus var. bracteatus	lcl|EG:LOC_Os06g04130.1	0	353/454(77.75)	693	pep:known chromosome:MSU6:6:1727004:1728997:-1 gene:LOC_Os06g04130 transcript:LOC_Os06g04130.1
c44721 Ananas comosus var. bracteatus	lcl|EG:LOC_Os03g53070.1	6.68809e-42	80/181(44.20)	144	pep:known chromosome:MSU6:3:30429416:30430746:1 gene:LOC_Os03g53070 transcript:LOC_Os03g53070.1
c44721 Ananas comosus var. bracteatus	lcl|EG:LOC_Os03g53070.1	3.20648e-13	29/49(59.18)	65	pep:known chromosome:MSU6:3:30429416:30430746:1 gene:LOC_Os03g53070 transcript:LOC_Os03g53070.1
c44722 Ananas comosus var. bracteatus	lcl|EG:LOC_Os01g32170.1	0	270/422(63.98)	528	pep:novel chromosome:MSU6:1:17604126:17606530:1 gene:LOC_Os01g32170 transcript:LOC_Os01g32170.1
c44724 Ananas comosus var. bracteatus	lcl|EG:LOC_Os02g47610.1	1.03097e-148	210/310(67.74)	424	pep:known chromosome:MSU6:2:29089100:29091582:-1 gene:LOC_Os02g47610 transcript:LOC_Os02g47610.1
c44725 Ananas comosus var. bracteatus	lcl|EG:LOC_Os09g31130.1	0	375/533(70.36)	771	pep:known chromosome:MSU6:9:18714286:18717864:1 gene:LOC_Os09g31130 transcript:LOC_Os09g31130.1
c44726 Ananas comosus var. bracteatus	lcl|EG:LOC_Os05g01590.1	6.81106e-68	116/219(52.97)	212	pep:known chromosome:MSU6:5:351640:354043:1 gene:LOC_Os05g01590 transcript:LOC_Os05g01590.1
c44727 Ananas comosus var. bracteatus	lcl|EG:LOC_Os09g24690.1	8.47362e-71	110/119(92.44)	222	pep:known chromosome:MSU6:9:14690167:14692120:-1 gene:LOC_Os09g24690 transcript:LOC_Os09g24690.1
c44728 Ananas comosus var. bracteatus	lcl|EG:LOC_Os03g22430.1	1.59776e-139	208/322(64.60)	409	pep:known chromosome:MSU6:3:12852837:12858087:-1 gene:LOC_Os03g22430 transcript:LOC_Os03g22430.1
c44729 Ananas comosus var. bracteatus	lcl|EG:LOC_Os03g04610.1	1.4813e-33	88/232(37.93)	123	pep:known chromosome:MSU6:3:2153641:2154715:1 gene:LOC_Os03g04610 transcript:LOC_Os03g04610.1
c44730 Ananas comosus var. bracteatus	lcl|EG:LOC_Os04g43750.1	0	301/340(88.53)	619	pep:known chromosome:MSU6:4:25712972:25717234:-1 gene:LOC_Os04g43750 transcript:LOC_Os04g43750.1
c44731 Ananas comosus var. bracteatus	lcl|EG:LOC_Os04g31320.1	0	330/401(82.29)	680	pep:known chromosome:MSU6:4:18563504:18566100:1 gene:LOC_Os04g31320 transcript:LOC_Os04g31320.1
c44732 Ananas comosus var. bracteatus	lcl|EG:LOC_Os03g51830.1	4.40235e-107	151/218(69.27)	316	pep:known chromosome:MSU6:3:29717323:29722944:1 gene:LOC_Os03g51830 transcript:LOC_Os03g51830.1
c44733 Ananas comosus var. bracteatus	lcl|EG:LOC_Os01g48280.1	3.65565e-104	149/151(98.68)	303	pep:known chromosome:MSU6:1:27667346:27670604:-1 gene:LOC_Os01g48280 transcript:LOC_Os01g48280.1
c44734 Ananas comosus var. bracteatus	lcl|EG:LOC_Os04g15690.1	4.97051e-88	128/198(64.65)	266	pep:known chromosome:MSU6:4:8523785:8528456:1 gene:LOC_Os04g15690 transcript:LOC_Os04g15690.1
c44735 Ananas comosus var. bracteatus	lcl|EG:LOC_Os07g22400.2	0	355/459(77.34)	732	pep:known chromosome:MSU6:7:12574622:12578672:-1 gene:LOC_Os07g22400 transcript:LOC_Os07g22400.2
c44736 Ananas comosus var. bracteatus	lcl|EG:LOC_Os11g11390.1	9.46272e-91	129/198(65.15)	268	pep:known chromosome:MSU6:11:6317016:6319704:1 gene:LOC_Os11g11390 transcript:LOC_Os11g11390.1
c44737 Ananas comosus var. bracteatus	lcl|EG:LOC_Os12g01390.1	5.63446e-121	182/185(98.38)	375	pep:known chromosome:MSU6:12:248725:258877:1 gene:LOC_Os12g01390 transcript:LOC_Os12g01390.1
c44737 Ananas comosus var. bracteatus	lcl|EG:LOC_Os11g01380.1	1.77907e-69	110/117(94.02)	226	pep:known chromosome:MSU6:11:233174:243464:1 gene:LOC_Os11g01380 transcript:LOC_Os11g01380.1
c44737 Ananas comosus var. bracteatus	lcl|EG:LOC_Os12g01390.1	4.44435e-67	114/140(81.43)	228	pep:known chromosome:MSU6:12:248725:258877:1 gene:LOC_Os12g01390 transcript:LOC_Os12g01390.1
c44738 Ananas comosus var. bracteatus	lcl|EG:LOC_Os02g33170.1	2.98006e-30	79/193(40.93)	114	pep:known chromosome:MSU6:2:19717965:19718873:1 gene:LOC_Os02g33170 transcript:LOC_Os02g33170.1
c44739 Ananas comosus var. bracteatus	lcl|EG:LOC_Os01g54940.1	0	278/336(82.74)	570	pep:known chromosome:MSU6:1:31598113:31603550:1 gene:LOC_Os01g54940 transcript:LOC_Os01g54940.1
c44740 Ananas comosus var. bracteatus	lcl|EG:LOC_Os02g50730.1	3.12109e-158	234/348(67.24)	453	pep:known chromosome:MSU6:2:30974996:30977090:-1 gene:LOC_Os02g50730 transcript:LOC_Os02g50730.1
c44741 Ananas comosus var. bracteatus	lcl|EG:LOC_Os01g36240.1	3.81545e-151	208/267(77.90)	428	pep:known chromosome:MSU6:1:20060916:20065485:1 gene:LOC_Os01g36240 transcript:LOC_Os01g36240.1
c44742 Ananas comosus var. bracteatus	lcl|EG:LOC_Os08g33330.1	1.39375e-87	145/273(53.11)	267	pep:known chromosome:MSU6:8:20787714:20792103:1 gene:LOC_Os08g33330 transcript:LOC_Os08g33330.1
c44743 Ananas comosus var. bracteatus	lcl|EG:LOC_Os03g62370.1	0	267/371(71.97)	581	pep:known chromosome:MSU6:3:35324921:35327291:1 gene:LOC_Os03g62370 transcript:LOC_Os03g62370.1
c44744 Ananas comosus var. bracteatus	lcl|EG:LOC_Os01g08970.1	0	509/646(78.79)	1018	pep:novel chromosome:MSU6:1:4496719:4503407:1 gene:LOC_Os01g08970 transcript:LOC_Os01g08970.1
c44745 Ananas comosus var. bracteatus	lcl|EG:LOC_Os11g41140.1	2.06036e-34	81/213(38.03)	126	pep:known chromosome:MSU6:11:24181887:24185637:1 gene:LOC_Os11g41140 transcript:LOC_Os11g41140.1
c44746 Ananas comosus var. bracteatus	lcl|EG:LOC_Os06g40040.1	5.50958e-72	114/131(87.02)	218	pep:known chromosome:MSU6:6:23820375:23822342:1 gene:LOC_Os06g40040 transcript:LOC_Os06g40040.1
c44747 Ananas comosus var. bracteatus	lcl|EG:LOC_Os10g28340.1	1.15013e-32	52/74(70.27)	115	pep:known chromosome:MSU6:10:14675591:14678941:-1 gene:LOC_Os10g28340 transcript:LOC_Os10g28340.1
c44747 Ananas comosus var. bracteatus	lcl|EG:LOC_Os03g17860.1	2.5843e-68	103/138(74.64)	218	pep:known chromosome:MSU6:3:9951724:9954074:-1 gene:LOC_Os03g17860 transcript:LOC_Os03g17860.1
c44748 Ananas comosus var. bracteatus	lcl|EG:LOC_Os01g16010.2	1.04443e-133	191/257(74.32)	386	pep:novel chromosome:MSU6:1:9012002:9015711:1 gene:LOC_Os01g16010 transcript:LOC_Os01g16010.2
c44749 Ananas comosus var. bracteatus	lcl|EG:LOC_Os07g47590.3	0	244/338(72.19)	524	pep:known chromosome:MSU6:7:28451730:28455574:-1 gene:LOC_Os07g47590 transcript:LOC_Os07g47590.3
c44750 Ananas comosus var. bracteatus	lcl|EG:LOC_Os04g16680.1	0	325/393(82.70)	639	pep:known chromosome:MSU6:4:9070414:9073163:-1 gene:LOC_Os04g16680 transcript:LOC_Os04g16680.1
c44751 Ananas comosus var. bracteatus	lcl|EG:LOC_Os02g29320.1	2.69088e-32	55/68(80.88)	117	pep:known chromosome:MSU6:2:17410513:17413493:1 gene:LOC_Os02g29320 transcript:LOC_Os02g29320.1
c44752 Ananas comosus var. bracteatus	lcl|EG:LOC_Os01g66110.2	6.20473e-74	101/124(81.45)	235	pep:known chromosome:MSU6:1:38385224:38390272:-1 gene:LOC_Os01g66110 transcript:LOC_Os01g66110.2
c44752 Ananas comosus var. bracteatus	lcl|EG:LOC_Os01g66110.2	9.14064e-42	109/302(36.09)	154	pep:known chromosome:MSU6:1:38385224:38390272:-1 gene:LOC_Os01g66110 transcript:LOC_Os01g66110.2
c44752 Ananas comosus var. bracteatus	lcl|EG:LOC_Os01g66110.2	0	316/387(81.65)	698	pep:known chromosome:MSU6:1:38385224:38390272:-1 gene:LOC_Os01g66110 transcript:LOC_Os01g66110.2
c44753 Ananas comosus var. bracteatus	lcl|EG:LOC_Os06g03750.1	0	257/344(74.71)	559	pep:known chromosome:MSU6:6:1477932:1484781:1 gene:LOC_Os06g03750 transcript:LOC_Os06g03750.1
c44754 Ananas comosus var. bracteatus	lcl|EG:LOC_Os02g03450.1	2.74254e-101	155/244(63.52)	301	pep:known chromosome:MSU6:2:1402571:1404566:1 gene:LOC_Os02g03450 transcript:LOC_Os02g03450.1
c44756 Ananas comosus var. bracteatus	lcl|EG:LOC_Os07g40510.1	9.32899e-22	71/180(39.44)	95	pep:known chromosome:MSU6:7:24265482:24272376:-1 gene:LOC_Os07g40510 transcript:LOC_Os07g40510.1
c44757 Ananas comosus var. bracteatus	lcl|EG:LOC_Os09g12540.1	1.42693e-141	186/220(84.55)	415	pep:known chromosome:MSU6:9:7184218:7187146:1 gene:LOC_Os09g12540 transcript:LOC_Os09g12540.1
c44758 Ananas comosus var. bracteatus	lcl|EG:LOC_Os09g35980.2	1.3653e-40	108/271(39.85)	145	pep:known chromosome:MSU6:9:20731108:20734247:-1 gene:LOC_Os09g35980 transcript:LOC_Os09g35980.2
c44759 Ananas comosus var. bracteatus	lcl|EG:LOC_Os04g43840.1	1.32061e-113	160/196(81.63)	327	pep:known chromosome:MSU6:4:25774274:25778379:1 gene:LOC_Os04g43840 transcript:LOC_Os04g43840.1
c44760 Ananas comosus var. bracteatus	lcl|EG:LOC_Os04g42590.1	9.98756e-17	50/151(33.11)	77	pep:known chromosome:MSU6:4:25005915:25007808:-1 gene:LOC_Os04g42590 transcript:LOC_Os04g42590.1
c44761 Ananas comosus var. bracteatus	lcl|EG:LOC_Os03g05280.1	1.38354e-91	141/212(66.51)	277	pep:known chromosome:MSU6:3:2552787:2558223:1 gene:LOC_Os03g05280 transcript:LOC_Os03g05280.1
c44762 Ananas comosus var. bracteatus	lcl|EG:LOC_Os06g05740.1	8.22535e-135	194/304(63.82)	389	pep:known chromosome:MSU6:6:2588009:2591268:-1 gene:LOC_Os06g05740 transcript:LOC_Os06g05740.1
c44763 Ananas comosus var. bracteatus	lcl|EG:LOC_Os11g32480.1	6.06407e-64	93/135(68.89)	206	pep:known chromosome:MSU6:11:18706576:18708656:1 gene:LOC_Os11g32480 transcript:LOC_Os11g32480.1
c44764 Ananas comosus var. bracteatus	lcl|EG:LOC_Os07g09630.1	2.18207e-111	155/215(72.09)	323	pep:known chromosome:MSU6:7:5115628:5118154:-1 gene:LOC_Os07g09630 transcript:LOC_Os07g09630.1
c44764 Ananas comosus var. bracteatus	lcl|EG:LOC_Os03g58890.2	3.76834e-30	52/87(59.77)	109	pep:known chromosome:MSU6:3:33515389:33517395:-1 gene:LOC_Os03g58890 transcript:LOC_Os03g58890.2
c44765 Ananas comosus var. bracteatus	lcl|EG:LOC_Os02g34540.1	7.36635e-118	200/361(55.40)	348	pep:known chromosome:MSU6:2:20697654:20699095:-1 gene:LOC_Os02g34540 transcript:LOC_Os02g34540.1
c44766 Ananas comosus var. bracteatus	lcl|EG:LOC_Os02g33560.1	7.65698e-110	190/333(57.06)	327	pep:known chromosome:MSU6:2:19956729:19962055:-1 gene:LOC_Os02g33560 transcript:LOC_Os02g33560.1
c44767 Ananas comosus var. bracteatus	lcl|EG:LOC_Os10g37840.4	1.09869e-62	102/146(69.86)	194	pep:known chromosome:MSU6:10:20185500:20188044:1 gene:LOC_Os10g37840 transcript:LOC_Os10g37840.4
c44768 Ananas comosus var. bracteatus	lcl|EG:LOC_Os01g68870.2	0	469/716(65.50)	901	pep:known chromosome:MSU6:1:40015558:40022810:1 gene:LOC_Os01g68870 transcript:LOC_Os01g68870.2
c44769 Ananas comosus var. bracteatus	lcl|EG:LOC_Os09g28590.1	9.64733e-56	97/175(55.43)	184	pep:known chromosome:MSU6:9:17392568:17394621:1 gene:LOC_Os09g28590 transcript:LOC_Os09g28590.1
c44770 Ananas comosus var. bracteatus	lcl|EG:LOC_Os03g53070.1	8.97269e-82	132/205(64.39)	251	pep:known chromosome:MSU6:3:30429416:30430746:1 gene:LOC_Os03g53070 transcript:LOC_Os03g53070.1
c44770 Ananas comosus var. bracteatus	lcl|EG:LOC_Os03g07640.1	2.50431e-16	37/79(46.84)	72	pep:known chromosome:MSU6:3:3882005:3882634:-1 gene:LOC_Os03g07640 transcript:LOC_Os03g07640.1
c44771 Ananas comosus var. bracteatus	lcl|EG:LOC_Os06g50300.1	4.15013e-06	31/100(31.00)	48	pep:known chromosome:MSU6:6:30443413:30449499:-1 gene:LOC_Os06g50300 transcript:LOC_Os06g50300.1
c44772 Ananas comosus var. bracteatus	lcl|EG:LOC_Os02g30780.1	9.82513e-37	77/142(54.23)	130	pep:known chromosome:MSU6:2:18329028:18329942:1 gene:LOC_Os02g30780 transcript:LOC_Os02g30780.1
c44773 Ananas comosus var. bracteatus	lcl|EG:LOC_Os10g25310.1	2.3016e-100	164/265(61.89)	299	pep:known chromosome:MSU6:10:13017620:13020370:1 gene:LOC_Os10g25310 transcript:LOC_Os10g25310.1
c44775 Ananas comosus var. bracteatus	lcl|EG:LOC_Os02g01240.1	6.89527e-84	117/162(72.22)	255	pep:known chromosome:MSU6:2:132948:135155:1 gene:LOC_Os02g01240 transcript:LOC_Os02g01240.1
c44776 Ananas comosus var. bracteatus	lcl|EG:LOC_Os03g63060.1	2.39923e-31	75/156(48.08)	116	pep:known chromosome:MSU6:3:35650234:35652265:1 gene:LOC_Os03g63060 transcript:LOC_Os03g63060.1
c44777 Ananas comosus var. bracteatus	lcl|EG:LOC_Os04g58830.1	6.08304e-172	237/328(72.26)	487	pep:known chromosome:MSU6:4:34806845:34809687:-1 gene:LOC_Os04g58830 transcript:LOC_Os04g58830.1
c44778 Ananas comosus var. bracteatus	lcl|EG:LOC_Os01g24690.1	6.85213e-84	135/156(86.54)	254	pep:known chromosome:MSU6:1:13895265:13897238:1 gene:LOC_Os01g24690 transcript:LOC_Os01g24690.1
c44780 Ananas comosus var. bracteatus	lcl|EG:LOC_Os04g43164.1	0	257/422(60.90)	519	pep:known chromosome:MSU6:4:25366182:25368660:-1 gene:LOC_Os04g43164 transcript:LOC_Os04g43164.1
c44781 Ananas comosus var. bracteatus	lcl|EG:LOC_Os02g57640.1	9.82803e-177	259/349(74.21)	502	pep:known chromosome:MSU6:2:35291687:35296394:1 gene:LOC_Os02g57640 transcript:LOC_Os02g57640.1
c44781 Ananas comosus var. bracteatus	lcl|EG:LOC_Os03g08080.1	3.49488e-73	128/228(56.14)	229	pep:known chromosome:MSU6:3:4128655:4130195:1 gene:LOC_Os03g08080 transcript:LOC_Os03g08080.1
c44782 Ananas comosus var. bracteatus	lcl|EG:LOC_Os04g55390.1	2.2687e-61	147/433(33.95)	211	pep:known chromosome:MSU6:4:32763345:32764950:-1 gene:LOC_Os04g55390 transcript:LOC_Os04g55390.1
c44782 Ananas comosus var. bracteatus	lcl|EG:LOC_Os06g05670.1	4.53429e-33	67/121(55.37)	117	pep:known chromosome:MSU6:6:2564182:2566639:1 gene:LOC_Os06g05670 transcript:LOC_Os06g05670.1
c44783 Ananas comosus var. bracteatus	lcl|EG:LOC_Os03g57330.1	1.33536e-60	112/226(49.56)	199	pep:known chromosome:MSU6:3:32693475:32697370:-1 gene:LOC_Os03g57330 transcript:LOC_Os03g57330.1
c44783 Ananas comosus var. bracteatus	lcl|EG:LOC_Os12g42430.1	1.11795e-74	134/221(60.63)	236	pep:known chromosome:MSU6:12:26335618:26341045:-1 gene:LOC_Os12g42430 transcript:LOC_Os12g42430.1
c44784 Ananas comosus var. bracteatus	lcl|EG:LOC_Os09g32690.1	2.0305e-42	87/207(42.03)	149	pep:known chromosome:MSU6:9:19502940:19506573:-1 gene:LOC_Os09g32690 transcript:LOC_Os09g32690.1
c44785 Ananas comosus var. bracteatus	lcl|EG:LOC_Os01g58660.1	2.96201e-14	32/86(37.21)	69	pep:known chromosome:MSU6:1:33910254:33910945:1 gene:LOC_Os01g58660 transcript:LOC_Os01g58660.1
c44786 Ananas comosus var. bracteatus	lcl|EG:LOC_Os11g35400.1	0	486/703(69.13)	994	pep:known chromosome:MSU6:11:20277617:20282385:1 gene:LOC_Os11g35400 transcript:LOC_Os11g35400.1
c44787 Ananas comosus var. bracteatus	lcl|EG:LOC_Os12g42180.1	3.4597e-86	131/169(77.51)	256	pep:known chromosome:MSU6:12:26105879:26108174:-1 gene:LOC_Os12g42180 transcript:LOC_Os12g42180.1
c44788 Ananas comosus var. bracteatus	lcl|EG:LOC_Os05g51850.3	6.01919e-10	48/113(42.48)	57	pep:known chromosome:MSU6:5:29696574:29698780:-1 gene:LOC_Os05g51850 transcript:LOC_Os05g51850.3
c44788 Ananas comosus var. bracteatus	lcl|EG:LOC_Os01g37080.1	4.56779e-06	40/140(28.57)	48	pep:known chromosome:MSU6:1:20690897:20695032:-1 gene:LOC_Os01g37080 transcript:LOC_Os01g37080.1
c44788 Ananas comosus var. bracteatus	lcl|EG:LOC_Os08g33190.1	1.72986e-23	72/184(39.13)	98	pep:known chromosome:MSU6:8:20651968:20655220:-1 gene:LOC_Os08g33190 transcript:LOC_Os08g33190.1
c44788 Ananas comosus var. bracteatus	lcl|EG:LOC_Os02g13200.1	1.51061e-68	120/200(60.00)	213	pep:known chromosome:MSU6:2:7032298:7034871:-1 gene:LOC_Os02g13200 transcript:LOC_Os02g13200.1
c44789 Ananas comosus var. bracteatus	lcl|EG:LOC_Os03g22200.1	2.37641e-118	190/290(65.52)	348	pep:known chromosome:MSU6:3:12727966:12730188:1 gene:LOC_Os03g22200 transcript:LOC_Os03g22200.1
c44790 Ananas comosus var. bracteatus	lcl|EG:LOC_Os04g03990.1	7.11666e-101	156/287(54.36)	303	pep:known chromosome:MSU6:4:1831057:1835198:-1 gene:LOC_Os04g03990 transcript:LOC_Os04g03990.1
c44791 Ananas comosus var. bracteatus	lcl|EG:LOC_Os02g10430.1	5.22384e-68	101/132(76.52)	209	pep:known chromosome:MSU6:2:5478698:5480881:-1 gene:LOC_Os02g10430 transcript:LOC_Os02g10430.1
c44792 Ananas comosus var. bracteatus	lcl|EG:LOC_Os05g51690.1	8.86483e-111	168/258(65.12)	328	pep:known chromosome:MSU6:5:29593904:29597675:1 gene:LOC_Os05g51690 transcript:LOC_Os05g51690.1
c44793 Ananas comosus var. bracteatus	lcl|EG:LOC_Os11g05690.2	0	427/531(80.41)	858	pep:known chromosome:MSU6:11:2592392:2598651:1 gene:LOC_Os11g05690 transcript:LOC_Os11g05690.2
c44794 Ananas comosus var. bracteatus	lcl|EG:LOC_Os03g04750.1	4.8127e-113	156/164(95.12)	327	pep:known chromosome:MSU6:3:2263922:2265926:1 gene:LOC_Os03g04750 transcript:LOC_Os03g04750.1
c44795 Ananas comosus var. bracteatus	lcl|EG:LOC_Os07g01214.1	3.48276e-09	33/89(37.08)	53	pep:known chromosome:MSU6:7:121255:127031:1 gene:LOC_Os07g01214 transcript:LOC_Os07g01214.1
c44795 Ananas comosus var. bracteatus	lcl|EG:LOC_Os06g02400.1	1.82001e-161	256/507(50.49)	496	pep:known chromosome:MSU6:6:824522:828064:1 gene:LOC_Os06g02400 transcript:LOC_Os06g02400.1
c44796 Ananas comosus var. bracteatus	lcl|EG:LOC_Os08g34550.1	1.15685e-50	114/248(45.97)	174	pep:known chromosome:MSU6:8:21697439:21699782:1 gene:LOC_Os08g34550 transcript:LOC_Os08g34550.1
c44796 Ananas comosus var. bracteatus	lcl|EG:LOC_Os03g59760.1	6.88301e-65	110/209(52.63)	207	pep:known chromosome:MSU6:3:34024322:34027118:1 gene:LOC_Os03g59760 transcript:LOC_Os03g59760.1
c44796 Ananas comosus var. bracteatus	lcl|EG:LOC_Os03g59760.1	6.60494e-20	42/69(60.87)	88	pep:known chromosome:MSU6:3:34024322:34027118:1 gene:LOC_Os03g59760 transcript:LOC_Os03g59760.1
c44797 Ananas comosus var. bracteatus	lcl|EG:LOC_Os07g07010.1	0	277/412(67.23)	546	pep:known chromosome:MSU6:7:3452912:3456174:1 gene:LOC_Os07g07010 transcript:LOC_Os07g07010.1
c44798 Ananas comosus var. bracteatus	lcl|EG:LOC_Os05g41080.1	7.8079e-59	109/205(53.17)	185	pep:known chromosome:MSU6:5:24005114:24007613:-1 gene:LOC_Os05g41080 transcript:LOC_Os05g41080.1
c44799 Ananas comosus var. bracteatus	lcl|EG:LOC_Os02g56020.1	3.44889e-176	239/301(79.40)	497	pep:known chromosome:MSU6:2:34290504:34293554:1 gene:LOC_Os02g56020 transcript:LOC_Os02g56020.1
c44801 Ananas comosus var. bracteatus	lcl|EG:LOC_Os05g02970.1	1.74428e-40	86/183(46.99)	140	pep:known chromosome:MSU6:5:1103381:1105213:1 gene:LOC_Os05g02970 transcript:LOC_Os05g02970.1
c44802 Ananas comosus var. bracteatus	lcl|EG:LOC_Os01g71970.1	1.21297e-81	139/267(52.06)	253	pep:known chromosome:MSU6:1:41710838:41712768:1 gene:LOC_Os01g71970 transcript:LOC_Os01g71970.1
c44803 Ananas comosus var. bracteatus	lcl|EG:LOC_Os01g09030.1	4.09759e-81	117/187(62.57)	248	pep:known chromosome:MSU6:1:4541296:4545560:1 gene:LOC_Os01g09030 transcript:LOC_Os01g09030.1
c44804 Ananas comosus var. bracteatus	lcl|EG:LOC_Os02g45110.1	0	452/648(69.75)	855	pep:known chromosome:MSU6:2:27354548:27359931:1 gene:LOC_Os02g45110 transcript:LOC_Os02g45110.1
c44804 Ananas comosus var. bracteatus	lcl|EG:LOC_Os02g45110.1	1.26986e-18	42/74(56.76)	83	pep:known chromosome:MSU6:2:27354548:27359931:1 gene:LOC_Os02g45110 transcript:LOC_Os02g45110.1
c44805 Ananas comosus var. bracteatus	lcl|EG:LOC_Os05g44160.1	1.84576e-21	45/51(88.24)	87	pep:known chromosome:MSU6:5:25600435:25602986:1 gene:LOC_Os05g44160 transcript:LOC_Os05g44160.1
c44806 Ananas comosus var. bracteatus	lcl|EG:LOC_Os05g32100.1	1.92748e-19	45/112(40.18)	87	pep:novel chromosome:MSU6:5:18651391:18652086:1 gene:LOC_Os05g32100 transcript:LOC_Os05g32100.1
c44807 Ananas comosus var. bracteatus	lcl|EG:LOC_Os04g59380.1	3.63167e-88	148/301(49.17)	273	pep:known chromosome:MSU6:4:35112479:35115230:1 gene:LOC_Os04g59380 transcript:LOC_Os04g59380.1
c44808 Ananas comosus var. bracteatus	lcl|EG:LOC_Os06g12410.1	0	259/347(74.64)	546	pep:known chromosome:MSU6:6:6735054:6736804:1 gene:LOC_Os06g12410 transcript:LOC_Os06g12410.1
c44809 Ananas comosus var. bracteatus	lcl|EG:LOC_Os01g13930.1	3.05688e-13	47/129(36.43)	70	pep:known chromosome:MSU6:1:7803166:7804842:1 gene:LOC_Os01g13930 transcript:LOC_Os01g13930.1
c44810 Ananas comosus var. bracteatus	lcl|EG:LOC_Os06g48010.1	7.64138e-137	201/320(62.81)	395	pep:known chromosome:MSU6:6:29026005:29027483:-1 gene:LOC_Os06g48010 transcript:LOC_Os06g48010.1
c44811 Ananas comosus var. bracteatus	lcl|EG:LOC_Os05g51540.1	9.62507e-08	32/105(30.48)	51	pep:known chromosome:MSU6:5:29489883:29491497:-1 gene:LOC_Os05g51540 transcript:LOC_Os05g51540.1
c44813 Ananas comosus var. bracteatus	lcl|EG:LOC_Os09g27690.6	1.36575e-27	51/108(47.22)	104	pep:known chromosome:MSU6:9:16851653:16853763:1 gene:LOC_Os09g27690 transcript:LOC_Os09g27690.6
c44814 Ananas comosus var. bracteatus	lcl|EG:LOC_Os06g08770.1	6.96492e-83	129/151(85.43)	253	pep:known chromosome:MSU6:6:4387210:4390754:-1 gene:LOC_Os06g08770 transcript:LOC_Os06g08770.1
c44814 Ananas comosus var. bracteatus	lcl|EG:LOC_Os06g08770.1	0	293/324(90.43)	581	pep:known chromosome:MSU6:6:4387210:4390754:-1 gene:LOC_Os06g08770 transcript:LOC_Os06g08770.1
c44815 Ananas comosus var. bracteatus	lcl|EG:LOC_Os03g53510.1	0	334/511(65.36)	682	pep:known chromosome:MSU6:3:30682327:30685988:1 gene:LOC_Os03g53510 transcript:LOC_Os03g53510.1
c44816 Ananas comosus var. bracteatus	lcl|EG:LOC_Os07g39510.1	6.06905e-59	89/110(80.91)	185	pep:known chromosome:MSU6:7:23672064:23675419:1 gene:LOC_Os07g39510 transcript:LOC_Os07g39510.1
c44817 Ananas comosus var. bracteatus	lcl|EG:LOC_Os03g16150.2	0	334/403(82.88)	653	pep:known chromosome:MSU6:3:8908091:8910866:-1 gene:LOC_Os03g16150 transcript:LOC_Os03g16150.2
c44818 Ananas comosus var. bracteatus	lcl|EG:LOC_Os07g01214.1	1.14586e-16	38/71(53.52)	75	pep:known chromosome:MSU6:7:121255:127031:1 gene:LOC_Os07g01214 transcript:LOC_Os07g01214.1
c44818 Ananas comosus var. bracteatus	lcl|EG:LOC_Os05g06560.1	6.72294e-06	29/74(39.19)	44	pep:known chromosome:MSU6:5:3382707:3384250:1 gene:LOC_Os05g06560 transcript:LOC_Os05g06560.1
c44818 Ananas comosus var. bracteatus	lcl|EG:LOC_Os01g70490.1	0	255/427(59.72)	525	pep:novel chromosome:MSU6:1:40824638:40829258:1 gene:LOC_Os01g70490 transcript:LOC_Os01g70490.1
c44819 Ananas comosus var. bracteatus	lcl|EG:LOC_Os01g37130.2	8.86778e-167	244/385(63.38)	476	pep:known chromosome:MSU6:1:20737538:20741386:1 gene:LOC_Os01g37130 transcript:LOC_Os01g37130.2
c44821 Ananas comosus var. bracteatus	lcl|EG:LOC_Os08g37444.3	0	494/638(77.43)	928	pep:known chromosome:MSU6:8:23714871:23719535:-1 gene:LOC_Os08g37444 transcript:LOC_Os08g37444.3
c44822 Ananas comosus var. bracteatus	lcl|EG:LOC_Os04g36859.1	5.35331e-101	141/186(75.81)	296	pep:known chromosome:MSU6:4:22061554:22064598:-1 gene:LOC_Os04g36859 transcript:LOC_Os04g36859.1
c44823 Ananas comosus var. bracteatus	lcl|EG:LOC_Os07g47210.1	0	275/361(76.18)	582	pep:known chromosome:MSU6:7:28221562:28223905:-1 gene:LOC_Os07g47210 transcript:LOC_Os07g47210.1
c44824 Ananas comosus var. bracteatus	lcl|EG:LOC_Os04g55860.1	2.65788e-88	155/249(62.25)	270	pep:known chromosome:MSU6:4:33073568:33076085:-1 gene:LOC_Os04g55860 transcript:LOC_Os04g55860.1
c44825 Ananas comosus var. bracteatus	lcl|EG:LOC_Os02g44860.1	1.35086e-138	196/359(54.60)	403	pep:known chromosome:MSU6:2:27152479:27156897:-1 gene:LOC_Os02g44860 transcript:LOC_Os02g44860.1
c44827 Ananas comosus var. bracteatus	lcl|EG:LOC_Os09g04339.1	2.88408e-22	69/292(23.63)	95	pep:known chromosome:MSU6:9:2296896:2305688:-1 gene:LOC_Os09g04339 transcript:LOC_Os09g04339.1
c44828 Ananas comosus var. bracteatus	lcl|EG:LOC_Os02g32840.1	2.0801e-55	94/161(58.39)	179	pep:known chromosome:MSU6:2:19482320:19483082:1 gene:LOC_Os02g32840 transcript:LOC_Os02g32840.1
c44829 Ananas comosus var. bracteatus	lcl|EG:LOC_Os03g43420.1	1.30195e-97	167/294(56.80)	295	pep:known chromosome:MSU6:3:24213300:24217527:-1 gene:LOC_Os03g43420 transcript:LOC_Os03g43420.1
c44830 Ananas comosus var. bracteatus	lcl|EG:LOC_Os09g24540.1	1.07996e-86	126/151(83.44)	256	pep:known chromosome:MSU6:9:14609698:14612280:-1 gene:LOC_Os09g24540 transcript:LOC_Os09g24540.1
c44831 Ananas comosus var. bracteatus	lcl|EG:LOC_Os08g02070.1	1.01082e-106	161/229(70.31)	312	pep:known chromosome:MSU6:8:678358:680739:1 gene:LOC_Os08g02070 transcript:LOC_Os08g02070.1
c44832 Ananas comosus var. bracteatus	lcl|EG:LOC_Os03g36730.1	1.44009e-156	216/323(66.87)	448	pep:known chromosome:MSU6:3:20362018:20368558:-1 gene:LOC_Os03g36730 transcript:LOC_Os03g36730.1
c44833 Ananas comosus var. bracteatus	lcl|EG:LOC_Os01g62060.1	5.08348e-21	37/81(45.68)	83	pep:known chromosome:MSU6:1:35911033:35912345:1 gene:LOC_Os01g62060 transcript:LOC_Os01g62060.1
c44834 Ananas comosus var. bracteatus	lcl|EG:LOC_Os06g47950.1	3.19279e-125	172/247(69.64)	365	pep:known chromosome:MSU6:6:28994479:28996359:-1 gene:LOC_Os06g47950 transcript:LOC_Os06g47950.1
c44834 Ananas comosus var. bracteatus	lcl|EG:LOC_Os06g47950.1	1.03842e-42	71/104(68.27)	152	pep:known chromosome:MSU6:6:28994479:28996359:-1 gene:LOC_Os06g47950 transcript:LOC_Os06g47950.1
c44835 Ananas comosus var. bracteatus	lcl|EG:LOC_Os09g28930.1	8.23062e-29	55/83(66.27)	105	pep:known chromosome:MSU6:9:17587283:17588287:-1 gene:LOC_Os09g28930 transcript:LOC_Os09g28930.1
c44837 Ananas comosus var. bracteatus	lcl|EG:LOC_Os11g34140.1	2.54164e-106	191/434(44.01)	331	pep:known chromosome:MSU6:11:19522352:19524981:-1 gene:LOC_Os11g34140 transcript:LOC_Os11g34140.1
c44838 Ananas comosus var. bracteatus	lcl|EG:LOC_Os01g14040.1	3.07817e-45	57/100(57.00)	102	pep:known chromosome:MSU6:1:7856826:7859061:-1 gene:LOC_Os01g14040 transcript:LOC_Os01g14040.1
c44839 Ananas comosus var. bracteatus	lcl|EG:LOC_Os05g48380.1	5.7773e-46	58/102(56.86)	126	pep:known chromosome:MSU6:5:27671068:27675680:-1 gene:LOC_Os05g48380 transcript:LOC_Os05g48380.1
c44839 Ananas comosus var. bracteatus	lcl|EG:LOC_Os05g48380.1	1.55274e-22	58/141(41.13)	95	pep:known chromosome:MSU6:5:27671068:27675680:-1 gene:LOC_Os05g48380 transcript:LOC_Os05g48380.1
c44839 Ananas comosus var. bracteatus	lcl|EG:LOC_Os05g48380.1	2.42236e-98	140/188(74.47)	294	pep:known chromosome:MSU6:5:27671068:27675680:-1 gene:LOC_Os05g48380 transcript:LOC_Os05g48380.1
c44840 Ananas comosus var. bracteatus	lcl|EG:LOC_Os11g04660.1	3.43246e-103	167/288(57.99)	308	pep:known chromosome:MSU6:11:1982338:1984083:1 gene:LOC_Os11g04660 transcript:LOC_Os11g04660.1
c44840 Ananas comosus var. bracteatus	lcl|EG:LOC_Os12g04424.2	6.77337e-25	48/105(45.71)	99	pep:known chromosome:MSU6:12:1885340:1887256:1 gene:LOC_Os12g04424 transcript:LOC_Os12g04424.2
c44841 Ananas comosus var. bracteatus	lcl|EG:LOC_Os08g14220.1	1.57049e-126	205/317(64.67)	373	pep:known chromosome:MSU6:8:8496675:8499103:-1 gene:LOC_Os08g14220 transcript:LOC_Os08g14220.1
c44842 Ananas comosus var. bracteatus	lcl|EG:LOC_Os07g01970.1	1.52126e-07	20/28(71.43)	48	pep:known chromosome:MSU6:7:587674:588510:1 gene:LOC_Os07g01970 transcript:LOC_Os07g01970.1
c44842 Ananas comosus var. bracteatus	lcl|EG:LOC_Os11g03670.1	4.68823e-108	160/192(83.33)	327	pep:known chromosome:MSU6:11:1428207:1431728:-1 gene:LOC_Os11g03670 transcript:LOC_Os11g03670.1
c44843 Ananas comosus var. bracteatus	lcl|EG:LOC_Os06g12780.1	0	480/609(78.82)	927	pep:known chromosome:MSU6:6:6979032:6985314:1 gene:LOC_Os06g12780 transcript:LOC_Os06g12780.1
c44844 Ananas comosus var. bracteatus	lcl|EG:LOC_Os01g65510.1	2.13921e-85	145/296(48.99)	263	pep:known chromosome:MSU6:1:38021731:38023187:-1 gene:LOC_Os01g65510 transcript:LOC_Os01g65510.1
c44845 Ananas comosus var. bracteatus	lcl|EG:LOC_Os04g42670.1	1.31585e-108	175/327(53.52)	332	pep:known chromosome:MSU6:4:25058870:25061490:-1 gene:LOC_Os04g42670 transcript:LOC_Os04g42670.1
c44846 Ananas comosus var. bracteatus	lcl|EG:LOC_Os04g57760.1	4.84656e-27	75/183(40.98)	106	pep:known chromosome:MSU6:4:34214929:34216539:-1 gene:LOC_Os04g57760 transcript:LOC_Os04g57760.1
c44847 Ananas comosus var. bracteatus	lcl|EG:LOC_Os10g43060.1	1.74167e-147	224/342(65.50)	425	pep:known chromosome:MSU6:10:23120814:23123560:-1 gene:LOC_Os10g43060 transcript:LOC_Os10g43060.1
c44848 Ananas comosus var. bracteatus	lcl|EG:LOC_Os12g01170.1	6.30076e-83	120/140(85.71)	244	pep:known chromosome:MSU6:12:95642:99000:1 gene:LOC_Os12g01170 transcript:LOC_Os12g01170.1
c44848 Ananas comosus var. bracteatus	lcl|EG:LOC_Os12g01170.1	1.97379e-42	79/117(67.52)	148	pep:known chromosome:MSU6:12:95642:99000:1 gene:LOC_Os12g01170 transcript:LOC_Os12g01170.1
c44849 Ananas comosus var. bracteatus	lcl|EG:LOC_Os01g07130.1	0	342/501(68.26)	715	pep:novel chromosome:MSU6:1:3357521:3359676:-1 gene:LOC_Os01g07130 transcript:LOC_Os01g07130.1
c44850 Ananas comosus var. bracteatus	lcl|EG:LOC_Os01g21560.1	3.79757e-113	168/330(50.91)	335	pep:known chromosome:MSU6:1:12066658:12068087:1 gene:LOC_Os01g21560 transcript:LOC_Os01g21560.1
c44851 Ananas comosus var. bracteatus	lcl|EG:LOC_Os07g49400.2	2.68948e-152	209/247(84.62)	433	pep:known chromosome:MSU6:7:29582725:29585505:-1 gene:LOC_Os07g49400 transcript:LOC_Os07g49400.2
c44852 Ananas comosus var. bracteatus	lcl|EG:LOC_Os04g51390.2	1.80867e-67	101/131(77.10)	209	pep:known chromosome:MSU6:4:30248076:30253205:1 gene:LOC_Os04g51390 transcript:LOC_Os04g51390.2
c44852 Ananas comosus var. bracteatus	lcl|EG:LOC_Os08g14330.2	2.99537e-70	109/139(78.42)	229	pep:known chromosome:MSU6:8:8589596:8593482:-1 gene:LOC_Os08g14330 transcript:LOC_Os08g14330.2
c44854 Ananas comosus var. bracteatus	lcl|EG:LOC_Os05g38140.1	1.28346e-91	151/245(61.63)	276	pep:known chromosome:MSU6:5:22308646:22311010:1 gene:LOC_Os05g38140 transcript:LOC_Os05g38140.1
c44855 Ananas comosus var. bracteatus	lcl|EG:LOC_Os01g11340.1	5.29264e-139	201/289(69.55)	404	pep:known chromosome:MSU6:1:6075688:6077711:-1 gene:LOC_Os01g11340 transcript:LOC_Os01g11340.1
c44856 Ananas comosus var. bracteatus	lcl|EG:LOC_Os11g41140.1	4.1357e-67	114/183(62.30)	221	pep:known chromosome:MSU6:11:24181887:24185637:1 gene:LOC_Os11g41140 transcript:LOC_Os11g41140.1
c44857 Ananas comosus var. bracteatus	lcl|EG:LOC_Os06g33810.1	0	270/424(63.68)	565	pep:known chromosome:MSU6:6:19662230:19668716:1 gene:LOC_Os06g33810 transcript:LOC_Os06g33810.1
c44859 Ananas comosus var. bracteatus	lcl|EG:LOC_Os02g56180.1	3.15018e-97	150/181(82.87)	301	pep:known chromosome:MSU6:2:34361610:34363856:1 gene:LOC_Os02g56180 transcript:LOC_Os02g56180.1
c44860 Ananas comosus var. bracteatus	lcl|EG:LOC_Os02g13310.1	1.039e-73	162/365(44.38)	249	pep:known chromosome:MSU6:2:7096950:7100609:1 gene:LOC_Os02g13310 transcript:LOC_Os02g13310.1
c44861 Ananas comosus var. bracteatus	lcl|EG:LOC_Os12g34870.2	5.37985e-61	66/88(75.00)	149	pep:known chromosome:MSU6:12:21192352:21195968:-1 gene:LOC_Os12g34870 transcript:LOC_Os12g34870.2
c44861 Ananas comosus var. bracteatus	lcl|EG:LOC_Os12g34870.1	2.84419e-68	103/131(78.63)	206	pep:known chromosome:MSU6:12:21192352:21195968:-1 gene:LOC_Os12g34870 transcript:LOC_Os12g34870.1
c44862 Ananas comosus var. bracteatus	lcl|EG:LOC_Os08g23930.2	1.8268e-103	197/421(46.79)	316	pep:known chromosome:MSU6:8:14473196:14479568:1 gene:LOC_Os08g23930 transcript:LOC_Os08g23930.2
c44863 Ananas comosus var. bracteatus	lcl|EG:LOC_Os07g30830.1	2.70428e-27	53/93(56.99)	101	pep:known chromosome:MSU6:7:18249964:18252290:1 gene:LOC_Os07g30830 transcript:LOC_Os07g30830.1
c44865 Ananas comosus var. bracteatus	lcl|EG:LOC_Os01g43250.1	1.59818e-167	225/318(70.75)	478	pep:novel chromosome:MSU6:1:24702727:24707867:-1 gene:LOC_Os01g43250 transcript:LOC_Os01g43250.1
c44866 Ananas comosus var. bracteatus	lcl|EG:LOC_Os07g36190.1	2.3528e-153	205/234(87.61)	433	pep:known chromosome:MSU6:7:21624626:21627833:1 gene:LOC_Os07g36190 transcript:LOC_Os07g36190.1
c44867 Ananas comosus var. bracteatus	lcl|EG:LOC_Os09g34870.1	3.80801e-116	166/311(53.38)	352	pep:known chromosome:MSU6:9:20321406:20325291:1 gene:LOC_Os09g34870 transcript:LOC_Os09g34870.1
c44867 Ananas comosus var. bracteatus	lcl|EG:LOC_Os09g34870.1	4.17871e-101	164/273(60.07)	313	pep:known chromosome:MSU6:9:20321406:20325291:1 gene:LOC_Os09g34870 transcript:LOC_Os09g34870.1
c44868 Ananas comosus var. bracteatus	lcl|EG:LOC_Os12g24240.1	3.22957e-30	60/86(69.77)	114	pep:known chromosome:MSU6:12:13809408:13812794:1 gene:LOC_Os12g24240 transcript:LOC_Os12g24240.1
c44869 Ananas comosus var. bracteatus	lcl|EG:LOC_Os08g09200.1	5.77374e-85	92/146(63.01)	175	pep:known chromosome:MSU6:8:5326534:5333954:-1 gene:LOC_Os08g09200 transcript:LOC_Os08g09200.1
c44869 Ananas comosus var. bracteatus	lcl|EG:LOC_Os08g09200.1	1.29017e-54	92/119(77.31)	189	pep:known chromosome:MSU6:8:5326534:5333954:-1 gene:LOC_Os08g09200 transcript:LOC_Os08g09200.1
c44870 Ananas comosus var. bracteatus	lcl|EG:LOC_Os01g42120.1	4.69442e-39	79/176(44.89)	133	pep:known chromosome:MSU6:1:23880856:23883162:1 gene:LOC_Os01g42120 transcript:LOC_Os01g42120.1
c44871 Ananas comosus var. bracteatus	lcl|EG:LOC_Os08g27040.1	4.50114e-173	226/295(76.61)	486	pep:known chromosome:MSU6:8:16516705:16521252:-1 gene:LOC_Os08g27040 transcript:LOC_Os08g27040.1
c44872 Ananas comosus var. bracteatus	lcl|EG:LOC_Os01g31680.1	7.86834e-166	252/350(72.00)	471	pep:known chromosome:MSU6:1:17340156:17345359:-1 gene:LOC_Os01g31680 transcript:LOC_Os01g31680.1
c44872 Ananas comosus var. bracteatus	lcl|EG:LOC_Os07g38760.1	2.66505e-15	34/58(58.62)	69	pep:known chromosome:MSU6:7:23255431:23264301:-1 gene:LOC_Os07g38760 transcript:LOC_Os07g38760.1
c44873 Ananas comosus var. bracteatus	lcl|EG:LOC_Os12g19090.1	7.7234e-99	133/189(70.37)	293	pep:known chromosome:MSU6:12:11078490:11081000:-1 gene:LOC_Os12g19090 transcript:LOC_Os12g19090.1
c44874 Ananas comosus var. bracteatus	lcl|EG:LOC_Os01g69970.1	1.95922e-12	42/115(36.52)	62	pep:novel chromosome:MSU6:1:40461964:40466716:-1 gene:LOC_Os01g69970 transcript:LOC_Os01g69970.1
c44874 Ananas comosus var. bracteatus	lcl|EG:LOC_Os04g47250.1	0	434/542(80.07)	844	pep:known chromosome:MSU6:4:27876176:27878518:-1 gene:LOC_Os04g47250 transcript:LOC_Os04g47250.1
c44875 Ananas comosus var. bracteatus	lcl|EG:LOC_Os03g58620.1	4.12912e-114	172/228(75.44)	341	pep:known chromosome:MSU6:3:33380960:33384027:-1 gene:LOC_Os03g58620 transcript:LOC_Os03g58620.1
c44876 Ananas comosus var. bracteatus	lcl|EG:LOC_Os05g29030.2	2.58326e-160	235/359(65.46)	457	pep:known chromosome:MSU6:5:16956800:16961577:-1 gene:LOC_Os05g29030 transcript:LOC_Os05g29030.2
c44877 Ananas comosus var. bracteatus	lcl|EG:LOC_Os12g31350.1	3.35016e-42	92/175(52.57)	152	pep:known chromosome:MSU6:12:18827072:18832082:-1 gene:LOC_Os12g31350 transcript:LOC_Os12g31350.1
c44878 Ananas comosus var. bracteatus	lcl|EG:LOC_Os09g11020.1	1.00598e-22	59/155(38.06)	94	pep:known chromosome:MSU6:9:6116013:6122691:-1 gene:LOC_Os09g11020 transcript:LOC_Os09g11020.1
c44879 Ananas comosus var. bracteatus	lcl|EG:LOC_Os04g44280.1	9.75611e-59	91/118(77.12)	180	pep:known chromosome:MSU6:4:26042090:26043309:1 gene:LOC_Os04g44280 transcript:LOC_Os04g44280.1
c44880 Ananas comosus var. bracteatus	lcl|EG:LOC_Os04g44190.1	7.77918e-39	71/118(60.17)	137	pep:known chromosome:MSU6:4:25973719:25981655:1 gene:LOC_Os04g44190 transcript:LOC_Os04g44190.1
c44881 Ananas comosus var. bracteatus	lcl|EG:LOC_Os03g29180.1	1.50095e-81	128/174(73.56)	250	pep:known chromosome:MSU6:3:16578796:16584798:1 gene:LOC_Os03g29180 transcript:LOC_Os03g29180.1
c44882 Ananas comosus var. bracteatus	lcl|EG:LOC_Os03g06705.1	4.20942e-64	93/115(80.87)	199	pep:known chromosome:MSU6:3:3404787:3406195:1 gene:LOC_Os03g06705 transcript:LOC_Os03g06705.1
c44882 Ananas comosus var. bracteatus	lcl|EG:LOC_Os06g39750.3	9.27329e-153	213/325(65.54)	439	pep:known chromosome:MSU6:6:23607741:23610100:1 gene:LOC_Os06g39750 transcript:LOC_Os06g39750.3
c44883 Ananas comosus var. bracteatus	lcl|EG:LOC_Os04g08764.1	1.05867e-126	188/251(74.90)	370	pep:known chromosome:MSU6:4:4765333:4767484:-1 gene:LOC_Os04g08764 transcript:LOC_Os04g08764.1
c44884 Ananas comosus var. bracteatus	lcl|EG:LOC_Os02g51850.1	3.72366e-120	185/316(58.54)	355	pep:known chromosome:MSU6:2:31753149:31755693:-1 gene:LOC_Os02g51850 transcript:LOC_Os02g51850.1
c44887 Ananas comosus var. bracteatus	lcl|EG:LOC_Os04g57670.1	3.63503e-164	220/326(67.48)	475	pep:known chromosome:MSU6:4:34148357:34151562:-1 gene:LOC_Os04g57670 transcript:LOC_Os04g57670.1
c44887 Ananas comosus var. bracteatus	lcl|EG:LOC_Os04g57670.1	3.69844e-49	78/127(61.42)	167	pep:known chromosome:MSU6:4:34148357:34151562:-1 gene:LOC_Os04g57670 transcript:LOC_Os04g57670.1
c44888 Ananas comosus var. bracteatus	lcl|EG:LOC_Os03g63270.1	3.94332e-134	196/375(52.27)	391	pep:known chromosome:MSU6:3:35746161:35750924:1 gene:LOC_Os03g63270 transcript:LOC_Os03g63270.1
c44889 Ananas comosus var. bracteatus	lcl|EG:LOC_Os03g15770.3	3.15321e-173	262/394(66.50)	497	pep:known chromosome:MSU6:3:8696985:8701226:1 gene:LOC_Os03g15770 transcript:LOC_Os03g15770.3
c44889 Ananas comosus var. bracteatus	lcl|EG:LOC_Os05g45300.1	2.99708e-09	24/56(42.86)	55	pep:known chromosome:MSU6:5:26223128:26225793:-1 gene:LOC_Os05g45300 transcript:LOC_Os05g45300.1
c44890 Ananas comosus var. bracteatus	lcl|EG:LOC_Os08g44440.1	4.07026e-107	164/247(66.40)	315	pep:known chromosome:MSU6:8:27956745:27960328:-1 gene:LOC_Os08g44440 transcript:LOC_Os08g44440.1
c44891 Ananas comosus var. bracteatus	lcl|EG:LOC_Os09g39780.2	2.80708e-68	106/163(65.03)	209	pep:known chromosome:MSU6:9:22809423:22810523:1 gene:LOC_Os09g39780 transcript:LOC_Os09g39780.2
c44892 Ananas comosus var. bracteatus	lcl|EG:LOC_Os07g47720.1	4.26984e-38	91/227(40.09)	147	pep:known chromosome:MSU6:7:28502067:28504502:-1 gene:LOC_Os07g47720 transcript:LOC_Os07g47720.1
c44892 Ananas comosus var. bracteatus	lcl|EG:LOC_Os07g47720.1	3.68588e-153	230/379(60.69)	450	pep:known chromosome:MSU6:7:28502067:28504502:-1 gene:LOC_Os07g47720 transcript:LOC_Os07g47720.1
c44894 Ananas comosus var. bracteatus	lcl|EG:LOC_Os10g33640.1	0	429/511(83.95)	886	pep:known chromosome:MSU6:10:17661369:17664572:1 gene:LOC_Os10g33640 transcript:LOC_Os10g33640.1
c44895 Ananas comosus var. bracteatus	lcl|EG:LOC_Os09g29370.1	1.05035e-11	51/148(34.46)	65	pep:known chromosome:MSU6:9:17832428:17833915:-1 gene:LOC_Os09g29370 transcript:LOC_Os09g29370.1
c44897 Ananas comosus var. bracteatus	lcl|EG:LOC_Os03g05710.1	1.37924e-98	153/226(67.70)	293	pep:known chromosome:MSU6:3:2842443:2843827:-1 gene:LOC_Os03g05710 transcript:LOC_Os03g05710.1
c44898 Ananas comosus var. bracteatus	lcl|EG:LOC_Os03g21460.1	8.75067e-141	189/234(80.77)	402	pep:known chromosome:MSU6:3:12262167:12265201:-1 gene:LOC_Os03g21460 transcript:LOC_Os03g21460.1
c44899 Ananas comosus var. bracteatus	lcl|EG:LOC_Os05g41370.1	1.40637e-16	36/96(37.50)	77	pep:known chromosome:MSU6:5:24168114:24172212:1 gene:LOC_Os05g41370 transcript:LOC_Os05g41370.1
c44900 Ananas comosus var. bracteatus	lcl|EG:LOC_Os01g59060.1	3.01972e-45	93/158(58.86)	150	pep:known chromosome:MSU6:1:34132733:34134602:-1 gene:LOC_Os01g59060 transcript:LOC_Os01g59060.1
c44901 Ananas comosus var. bracteatus	lcl|EG:LOC_Os03g37970.1	4.73011e-57	97/204(47.55)	185	pep:known chromosome:MSU6:3:21084739:21087075:-1 gene:LOC_Os03g37970 transcript:LOC_Os03g37970.1
c44903 Ananas comosus var. bracteatus	lcl|EG:LOC_Os02g29530.1	0	282/316(89.24)	601	pep:known chromosome:MSU6:2:17553347:17556934:-1 gene:LOC_Os02g29530 transcript:LOC_Os02g29530.1
c44906 Ananas comosus var. bracteatus	lcl|EG:LOC_Os09g31080.1	9.99269e-19	73/161(45.34)	81	pep:known chromosome:MSU6:9:18684678:18685939:1 gene:LOC_Os09g31080 transcript:LOC_Os09g31080.1
c44908 Ananas comosus var. bracteatus	lcl|EG:LOC_Os05g31690.1	4.809e-42	159/530(30.00)	163	pep:known chromosome:MSU6:5:18387486:18391692:1 gene:LOC_Os05g31690 transcript:LOC_Os05g31690.1
c44909 Ananas comosus var. bracteatus	lcl|EG:LOC_Os07g39710.1	4.19503e-79	116/158(73.42)	239	pep:known chromosome:MSU6:7:23796960:23801662:-1 gene:LOC_Os07g39710 transcript:LOC_Os07g39710.1
c44910 Ananas comosus var. bracteatus	lcl|EG:LOC_Os04g36810.1	1.3773e-44	82/132(62.12)	153	pep:known chromosome:MSU6:4:22038604:22042099:1 gene:LOC_Os04g36810 transcript:LOC_Os04g36810.1
c44911 Ananas comosus var. bracteatus	lcl|EG:LOC_Os03g49700.1	9.20805e-141	199/272(73.16)	407	pep:known chromosome:MSU6:3:28290196:28293344:1 gene:LOC_Os03g49700 transcript:LOC_Os03g49700.1
c44914 Ananas comosus var. bracteatus	lcl|EG:LOC_Os03g39820.1	3.26467e-50	79/139(56.83)	164	pep:known chromosome:MSU6:3:22146474:22148480:1 gene:LOC_Os03g39820 transcript:LOC_Os03g39820.1
c44914 Ananas comosus var. bracteatus	lcl|EG:LOC_Os08g06090.1	4.02706e-17	48/100(48.00)	75	pep:known chromosome:MSU6:8:3325354:3326614:-1 gene:LOC_Os08g06090 transcript:LOC_Os08g06090.1
c44915 Ananas comosus var. bracteatus	lcl|EG:LOC_Os03g45860.1	4.85337e-17	38/80(47.50)	74	pep:known chromosome:MSU6:3:25896724:25897044:1 gene:LOC_Os03g45860 transcript:LOC_Os03g45860.1
c44916 Ananas comosus var. bracteatus	lcl|EG:LOC_Os05g23620.3	2.98116e-143	200/233(85.84)	404	pep:known chromosome:MSU6:5:13485529:13490084:-1 gene:LOC_Os05g23620 transcript:LOC_Os05g23620.3
c44916 Ananas comosus var. bracteatus	lcl|EG:LOC_Os05g23620.3	1.3877e-47	75/82(91.46)	157	pep:known chromosome:MSU6:5:13485529:13490084:-1 gene:LOC_Os05g23620 transcript:LOC_Os05g23620.3
c44917 Ananas comosus var. bracteatus	lcl|EG:LOC_Os06g17870.1	5.3798e-30	55/82(67.07)	111	pep:known chromosome:MSU6:6:10371361:10373625:1 gene:LOC_Os06g17870 transcript:LOC_Os06g17870.1
c44918 Ananas comosus var. bracteatus	lcl|EG:LOC_Os11g48040.1	3.48678e-92	145/220(65.91)	275	pep:known chromosome:MSU6:11:28437935:28441880:1 gene:LOC_Os11g48040 transcript:LOC_Os11g48040.1
c44918 Ananas comosus var. bracteatus	lcl|EG:LOC_Os11g48040.1	3.50722e-51	78/95(82.11)	169	pep:known chromosome:MSU6:11:28437935:28441880:1 gene:LOC_Os11g48040 transcript:LOC_Os11g48040.1
c44919 Ananas comosus var. bracteatus	lcl|EG:LOC_Os09g02130.1	7.96523e-118	187/309(60.52)	345	pep:known chromosome:MSU6:9:798487:805530:1 gene:LOC_Os09g02130 transcript:LOC_Os09g02130.1
c44920 Ananas comosus var. bracteatus	lcl|EG:LOC_Os08g43430.1	2.72326e-20	48/91(52.75)	83	pep:known chromosome:MSU6:8:27470668:27472328:-1 gene:LOC_Os08g43430 transcript:LOC_Os08g43430.1
c44920 Ananas comosus var. bracteatus	lcl|EG:LOC_Os08g43430.1	1.0242e-91	153/259(59.07)	278	pep:known chromosome:MSU6:8:27470668:27472328:-1 gene:LOC_Os08g43430 transcript:LOC_Os08g43430.1
c44920 Ananas comosus var. bracteatus	lcl|EG:LOC_Os09g28740.1	9.47059e-55	92/161(57.14)	186	pep:known chromosome:MSU6:9:17465912:17468425:1 gene:LOC_Os09g28740 transcript:LOC_Os09g28740.1
c44921 Ananas comosus var. bracteatus	lcl|EG:LOC_Os03g57040.2	4.01585e-91	128/139(92.09)	268	pep:known chromosome:MSU6:3:32506480:32508869:-1 gene:LOC_Os03g57040 transcript:LOC_Os03g57040.2
c44922 Ananas comosus var. bracteatus	lcl|EG:LOC_Os08g43490.1	6.93281e-18	55/131(41.98)	78	pep:known chromosome:MSU6:8:27504903:27505797:1 gene:LOC_Os08g43490 transcript:LOC_Os08g43490.1
c44924 Ananas comosus var. bracteatus	lcl|EG:LOC_Os02g54510.3	4.63826e-89	139/196(70.92)	299	pep:known chromosome:MSU6:2:33380337:33387027:1 gene:LOC_Os02g54510 transcript:LOC_Os02g54510.3
c44924 Ananas comosus var. bracteatus	lcl|EG:LOC_Os02g54510.3	1.05663e-42	66/103(64.08)	153	pep:known chromosome:MSU6:2:33380337:33387027:1 gene:LOC_Os02g54510 transcript:LOC_Os02g54510.3
c44925 Ananas comosus var. bracteatus	lcl|EG:LOC_Os02g53360.1	2.55523e-26	58/107(54.21)	108	pep:known chromosome:MSU6:2:32660474:32662176:-1 gene:LOC_Os02g53360 transcript:LOC_Os02g53360.1
c44926 Ananas comosus var. bracteatus	lcl|EG:LOC_Os10g39800.1	8.1549e-75	112/158(70.89)	233	pep:known chromosome:MSU6:10:21230487:21234139:1 gene:LOC_Os10g39800 transcript:LOC_Os10g39800.1
c44927 Ananas comosus var. bracteatus	lcl|EG:LOC_Os03g51680.2	3.3144e-66	88/122(72.13)	206	pep:known chromosome:MSU6:3:29586006:29588839:-1 gene:LOC_Os03g51680 transcript:LOC_Os03g51680.2
c44928 Ananas comosus var. bracteatus	lcl|EG:LOC_Os08g01350.1	2.01097e-72	104/156(66.67)	222	pep:known chromosome:MSU6:8:221452:224362:-1 gene:LOC_Os08g01350 transcript:LOC_Os08g01350.1
c44929 Ananas comosus var. bracteatus	lcl|EG:LOC_Os04g41830.1	6.4602e-53	92/149(61.74)	177	pep:known chromosome:MSU6:4:24590525:24594441:-1 gene:LOC_Os04g41830 transcript:LOC_Os04g41830.1
c44932 Ananas comosus var. bracteatus	lcl|EG:LOC_Os03g20450.1	1.00824e-86	136/208(65.38)	276	pep:known chromosome:MSU6:3:11584018:11589084:1 gene:LOC_Os03g20450 transcript:LOC_Os03g20450.1
c44932 Ananas comosus var. bracteatus	lcl|EG:LOC_Os03g20450.1	1.58074e-68	109/145(75.17)	224	pep:known chromosome:MSU6:3:11584018:11589084:1 gene:LOC_Os03g20450 transcript:LOC_Os03g20450.1
c44932 Ananas comosus var. bracteatus	lcl|EG:LOC_Os03g20450.1	0	386/650(59.38)	718	pep:known chromosome:MSU6:3:11584018:11589084:1 gene:LOC_Os03g20450 transcript:LOC_Os03g20450.1
c44933 Ananas comosus var. bracteatus	lcl|EG:LOC_Os02g50460.1	2.79648e-165	249/463(53.78)	477	pep:known chromosome:MSU6:2:30800118:30801741:-1 gene:LOC_Os02g50460 transcript:LOC_Os02g50460.1
c44934 Ananas comosus var. bracteatus	lcl|EG:LOC_Os05g33360.1	2.20298e-127	182/239(76.15)	367	pep:known chromosome:MSU6:5:19525874:19528264:-1 gene:LOC_Os05g33360 transcript:LOC_Os05g33360.1
c44935 Ananas comosus var. bracteatus	lcl|EG:LOC_Os02g05630.1	4.0557e-164	241/305(79.02)	470	pep:known chromosome:MSU6:2:2744207:2747562:1 gene:LOC_Os02g05630 transcript:LOC_Os02g05630.1
c44936 Ananas comosus var. bracteatus	lcl|EG:LOC_Os05g05490.1	2.91242e-178	242/350(69.14)	511	pep:known chromosome:MSU6:5:2734235:2736978:1 gene:LOC_Os05g05490 transcript:LOC_Os05g05490.1
c44936 Ananas comosus var. bracteatus	lcl|EG:LOC_Os05g05490.1	4.70832e-24	46/89(51.69)	95	pep:known chromosome:MSU6:5:2734235:2736978:1 gene:LOC_Os05g05490 transcript:LOC_Os05g05490.1
c44937 Ananas comosus var. bracteatus	lcl|EG:LOC_Os02g50210.1	2.37502e-77	110/131(83.97)	234	pep:known chromosome:MSU6:2:30652555:30653482:1 gene:LOC_Os02g50210 transcript:LOC_Os02g50210.1
c44938 Ananas comosus var. bracteatus	lcl|EG:LOC_Os07g23720.1	1.66967e-81	140/286(48.95)	259	pep:known chromosome:MSU6:7:13383453:13385056:1 gene:LOC_Os07g23720 transcript:LOC_Os07g23720.1
c44940 Ananas comosus var. bracteatus	lcl|EG:LOC_Os07g44970.1	0	258/404(63.86)	541	pep:known chromosome:MSU6:7:26818298:26823312:-1 gene:LOC_Os07g44970 transcript:LOC_Os07g44970.1
c44941 Ananas comosus var. bracteatus	lcl|EG:LOC_Os03g37411.1	1.83762e-147	202/242(83.47)	426	pep:known chromosome:MSU6:3:20723898:20745828:-1 gene:LOC_Os03g37411 transcript:LOC_Os03g37411.1
c44942 Ananas comosus var. bracteatus	lcl|EG:LOC_Os10g06540.1	7.63666e-135	191/226(84.51)	385	pep:known chromosome:MSU6:10:3356988:3359531:-1 gene:LOC_Os10g06540 transcript:LOC_Os10g06540.1
c44943 Ananas comosus var. bracteatus	lcl|EG:LOC_Os11g10460.1	2.0843e-98	150/251(59.76)	297	pep:known chromosome:MSU6:11:5695537:5697861:-1 gene:LOC_Os11g10460 transcript:LOC_Os11g10460.1
c44944 Ananas comosus var. bracteatus	lcl|EG:LOC_Os06g07140.1	7.93345e-153	214/250(85.60)	431	pep:known chromosome:MSU6:6:3419508:3420644:1 gene:LOC_Os06g07140 transcript:LOC_Os06g07140.1
c44946 Ananas comosus var. bracteatus	lcl|EG:LOC_Os01g42294.1	3.09237e-137	214/310(69.03)	407	pep:known chromosome:MSU6:1:23974905:23981037:-1 gene:LOC_Os01g42294 transcript:LOC_Os01g42294.1
c44947 Ananas comosus var. bracteatus	lcl|EG:LOC_Os01g41120.1	1.42314e-30	68/152(44.74)	120	pep:known chromosome:MSU6:1:23284194:23286293:1 gene:LOC_Os01g41120 transcript:LOC_Os01g41120.1
c44948 Ananas comosus var. bracteatus	lcl|EG:LOC_Os05g41540.1	1.46672e-79	131/227(57.71)	249	pep:known chromosome:MSU6:5:24258419:24260200:-1 gene:LOC_Os05g41540 transcript:LOC_Os05g41540.1
c44949 Ananas comosus var. bracteatus	lcl|EG:LOC_Os04g53350.1	4.01618e-12	44/109(40.37)	61	pep:known chromosome:MSU6:4:31583801:31588066:-1 gene:LOC_Os04g53350 transcript:LOC_Os04g53350.1
c44949 Ananas comosus var. bracteatus	lcl|EG:LOC_Os05g41910.1	2.74384e-130	222/475(46.74)	397	pep:known chromosome:MSU6:5:24478603:24481721:-1 gene:LOC_Os05g41910 transcript:LOC_Os05g41910.1
c44950 Ananas comosus var. bracteatus	lcl|EG:LOC_Os08g33140.1	1.03616e-108	165/308(53.57)	323	pep:known chromosome:MSU6:8:20588746:20593883:1 gene:LOC_Os08g33140 transcript:LOC_Os08g33140.1
c44951 Ananas comosus var. bracteatus	lcl|EG:LOC_Os03g47260.1	1.10915e-60	97/166(58.43)	191	pep:known chromosome:MSU6:3:26733715:26734643:1 gene:LOC_Os03g47260 transcript:LOC_Os03g47260.1
c44952 Ananas comosus var. bracteatus	lcl|EG:LOC_Os02g57170.1	1.14429e-43	83/140(59.29)	146	pep:known chromosome:MSU6:2:35005523:35007516:-1 gene:LOC_Os02g57170 transcript:LOC_Os02g57170.1
c44953 Ananas comosus var. bracteatus	lcl|EG:LOC_Os01g05650.1	1.04002e-32	49/80(61.25)	113	pep:known chromosome:MSU6:1:2692134:2694085:-1 gene:LOC_Os01g05650 transcript:LOC_Os01g05650.1
c44955 Ananas comosus var. bracteatus	lcl|EG:LOC_Os03g60800.1	0	483/791(61.06)	973	pep:known chromosome:MSU6:3:34534427:34539021:1 gene:LOC_Os03g60800 transcript:LOC_Os03g60800.1
c44956 Ananas comosus var. bracteatus	lcl|EG:LOC_Os01g47620.1	2.06457e-66	104/168(61.90)	208	pep:known chromosome:MSU6:1:27242399:27245001:-1 gene:LOC_Os01g47620 transcript:LOC_Os01g47620.1
c44956 Ananas comosus var. bracteatus	lcl|EG:LOC_Os01g47620.1	9.12712e-32	60/97(61.86)	113	pep:known chromosome:MSU6:1:27242399:27245001:-1 gene:LOC_Os01g47620 transcript:LOC_Os01g47620.1
c44957 Ananas comosus var. bracteatus	lcl|EG:LOC_Os01g41010.1	3.08019e-47	121/316(38.29)	166	pep:known chromosome:MSU6:1:23223189:23225606:1 gene:LOC_Os01g41010 transcript:LOC_Os01g41010.1
c44958 Ananas comosus var. bracteatus	lcl|EG:LOC_Os04g28250.1	1.77792e-26	65/150(43.33)	101	pep:known chromosome:MSU6:4:16522035:16522876:-1 gene:LOC_Os04g28250 transcript:LOC_Os04g28250.1
c44959 Ananas comosus var. bracteatus	lcl|EG:LOC_Os03g18430.1	1.08637e-166	238/354(67.23)	478	pep:known chromosome:MSU6:3:10332127:10335859:-1 gene:LOC_Os03g18430 transcript:LOC_Os03g18430.1
c44959 Ananas comosus var. bracteatus	lcl|EG:LOC_Os03g18430.1	3.72684e-105	146/198(73.74)	317	pep:known chromosome:MSU6:3:10332127:10335859:-1 gene:LOC_Os03g18430 transcript:LOC_Os03g18430.1
c44960 Ananas comosus var. bracteatus	lcl|EG:LOC_Os04g43300.1	1.4266e-171	266/538(49.44)	500	pep:known chromosome:MSU6:4:25426534:25430685:-1 gene:LOC_Os04g43300 transcript:LOC_Os04g43300.1
c44960 Ananas comosus var. bracteatus	lcl|EG:LOC_Os04g43300.1	3.6704e-66	106/143(74.13)	214	pep:known chromosome:MSU6:4:25426534:25430685:-1 gene:LOC_Os04g43300 transcript:LOC_Os04g43300.1
c44961 Ananas comosus var. bracteatus	lcl|EG:LOC_Os08g40880.1	0	287/435(65.98)	563	pep:known chromosome:MSU6:8:25856300:25862164:-1 gene:LOC_Os08g40880 transcript:LOC_Os08g40880.1
c44962 Ananas comosus var. bracteatus	lcl|EG:LOC_Os03g63700.1	2.02118e-82	121/170(71.18)	247	pep:known chromosome:MSU6:3:35966419:35967520:1 gene:LOC_Os03g63700 transcript:LOC_Os03g63700.1
c44963 Ananas comosus var. bracteatus	lcl|EG:LOC_Os07g32412.2	4.66182e-15	62/214(28.97)	77	pep:known chromosome:MSU6:7:19275486:19280533:-1 gene:LOC_Os07g32412 transcript:LOC_Os07g32412.2
c44963 Ananas comosus var. bracteatus	lcl|EG:LOC_Os07g32412.2	1.43405e-164	236/388(60.82)	478	pep:known chromosome:MSU6:7:19275486:19280533:-1 gene:LOC_Os07g32412 transcript:LOC_Os07g32412.2
c44964 Ananas comosus var. bracteatus	lcl|EG:LOC_Os04g53490.1	3.16218e-159	222/311(71.38)	451	pep:known chromosome:MSU6:4:31663387:31665762:-1 gene:LOC_Os04g53490 transcript:LOC_Os04g53490.1
c44965 Ananas comosus var. bracteatus	lcl|EG:LOC_Os08g37600.1	0	409/504(81.15)	833	pep:known chromosome:MSU6:8:23817506:23822419:-1 gene:LOC_Os08g37600 transcript:LOC_Os08g37600.1
c44966 Ananas comosus var. bracteatus	lcl|EG:LOC_Os07g40310.1	1.40466e-31	52/83(62.65)	116	pep:novel chromosome:MSU6:7:24171151:24174417:-1 gene:LOC_Os07g40310 transcript:LOC_Os07g40310.1
c44967 Ananas comosus var. bracteatus	lcl|EG:LOC_Os01g68524.2	1.00866e-59	90/107(84.11)	189	pep:novel chromosome:MSU6:1:39810679:39818512:-1 gene:LOC_Os01g68524 transcript:LOC_Os01g68524.2
c44968 Ananas comosus var. bracteatus	lcl|EG:LOC_Os02g42660.1	0	281/328(85.67)	602	pep:known chromosome:MSU6:2:25654427:25658494:1 gene:LOC_Os02g42660 transcript:LOC_Os02g42660.1
c44969 Ananas comosus var. bracteatus	lcl|EG:LOC_Os03g16580.1	1.26801e-06	72/264(27.27)	50	pep:known chromosome:MSU6:3:9137487:9142596:1 gene:LOC_Os03g16580 transcript:LOC_Os03g16580.1
c44970 Ananas comosus var. bracteatus	lcl|EG:LOC_Os08g01690.1	1.21399e-09	27/57(47.37)	53	pep:known chromosome:MSU6:8:398649:400424:-1 gene:LOC_Os08g01690 transcript:LOC_Os08g01690.1
c44970 Ananas comosus var. bracteatus	lcl|EG:LOC_Os05g01350.1	3.63857e-12	28/52(53.85)	60	pep:known chromosome:MSU6:5:213567:217690:1 gene:LOC_Os05g01350 transcript:LOC_Os05g01350.1
c44970 Ananas comosus var. bracteatus	lcl|EG:LOC_Os01g67240.1	7.00385e-17	54/144(37.50)	79	pep:known chromosome:MSU6:1:39012716:39016908:-1 gene:LOC_Os01g67240 transcript:LOC_Os01g67240.1
c44971 Ananas comosus var. bracteatus	lcl|EG:LOC_Os01g65094.1	3.08294e-39	62/96(64.58)	133	pep:known chromosome:MSU6:1:37781884:37784369:-1 gene:LOC_Os01g65094 transcript:LOC_Os01g65094.1
c44972 Ananas comosus var. bracteatus	lcl|EG:LOC_Os01g03914.2	0	288/379(75.99)	599	pep:known chromosome:MSU6:1:1672010:1679632:-1 gene:LOC_Os01g03914 transcript:LOC_Os01g03914.2
c44973 Ananas comosus var. bracteatus	lcl|EG:LOC_Os01g68040.1	1.54242e-124	217/444(48.87)	370	pep:known chromosome:MSU6:1:39550378:39554211:-1 gene:LOC_Os01g68040 transcript:LOC_Os01g68040.1
c44974 Ananas comosus var. bracteatus	lcl|EG:LOC_Os07g25420.1	7.76346e-167	230/267(86.14)	468	pep:known chromosome:MSU6:7:14526454:14529530:-1 gene:LOC_Os07g25420 transcript:LOC_Os07g25420.1
c44975 Ananas comosus var. bracteatus	lcl|EG:LOC_Os11g09790.1	4.55962e-11	24/44(54.55)	57	pep:known chromosome:MSU6:11:5224406:5230618:1 gene:LOC_Os11g09790 transcript:LOC_Os11g09790.1
c44975 Ananas comosus var. bracteatus	lcl|EG:LOC_Os01g62630.1	8.85242e-141	224/368(60.87)	410	pep:known chromosome:MSU6:1:36267020:36268694:-1 gene:LOC_Os01g62630 transcript:LOC_Os01g62630.1
c44976 Ananas comosus var. bracteatus	lcl|EG:LOC_Os03g50090.3	0	593/744(79.70)	1162	pep:known chromosome:MSU6:3:28560051:28564360:-1 gene:LOC_Os03g50090 transcript:LOC_Os03g50090.3
c44977 Ananas comosus var. bracteatus	lcl|EG:LOC_Os01g05080.1	1.06635e-96	140/161(86.96)	286	pep:known chromosome:MSU6:1:2382530:2384638:-1 gene:LOC_Os01g05080 transcript:LOC_Os01g05080.1
c44979 Ananas comosus var. bracteatus	lcl|EG:LOC_Os03g14180.1	1.59083e-64	123/258(47.67)	203	pep:known chromosome:MSU6:3:7695953:7697222:1 gene:LOC_Os03g14180 transcript:LOC_Os03g14180.1
c44980 Ananas comosus var. bracteatus	lcl|EG:LOC_Os08g40820.3	5.88337e-21	58/114(50.88)	92	pep:known chromosome:MSU6:8:25815047:25820752:1 gene:LOC_Os08g40820 transcript:LOC_Os08g40820.3
c44980 Ananas comosus var. bracteatus	lcl|EG:LOC_Os08g40820.2	0	255/336(75.89)	514	pep:known chromosome:MSU6:8:25815047:25820607:1 gene:LOC_Os08g40820 transcript:LOC_Os08g40820.2
c44981 Ananas comosus var. bracteatus	lcl|EG:LOC_Os01g50060.1	3.40687e-69	117/197(59.39)	222	pep:known chromosome:MSU6:1:28755002:28758249:-1 gene:LOC_Os01g50060 transcript:LOC_Os01g50060.1
c44982 Ananas comosus var. bracteatus	lcl|EG:LOC_Os06g05400.1	1.37692e-74	118/187(63.10)	226	pep:known chromosome:MSU6:6:2436788:2438691:-1 gene:LOC_Os06g05400 transcript:LOC_Os06g05400.1
c44983 Ananas comosus var. bracteatus	lcl|EG:LOC_Os07g28800.1	8.78395e-100	152/274(55.47)	300	pep:known chromosome:MSU6:7:16862286:16866129:-1 gene:LOC_Os07g28800 transcript:LOC_Os07g28800.1
c44984 Ananas comosus var. bracteatus	lcl|EG:LOC_Os05g40360.1	1.46048e-26	58/198(29.29)	103	pep:known chromosome:MSU6:5:23646931:23647813:-1 gene:LOC_Os05g40360 transcript:LOC_Os05g40360.1
c44985 Ananas comosus var. bracteatus	lcl|EG:LOC_Os01g03490.1	3.18502e-26	64/116(55.17)	107	pep:known chromosome:MSU6:1:1403155:1406187:1 gene:LOC_Os01g03490 transcript:LOC_Os01g03490.1
c44985 Ananas comosus var. bracteatus	lcl|EG:LOC_Os01g03490.1	4.06841e-92	174/360(48.33)	284	pep:known chromosome:MSU6:1:1403155:1406187:1 gene:LOC_Os01g03490 transcript:LOC_Os01g03490.1
c44986 Ananas comosus var. bracteatus	lcl|EG:LOC_Os07g22710.1	0	436/535(81.50)	866	pep:known chromosome:MSU6:7:12793967:12802575:-1 gene:LOC_Os07g22710 transcript:LOC_Os07g22710.1
c44987 Ananas comosus var. bracteatus	lcl|EG:LOC_Os02g46980.1	0	354/617(57.37)	709	pep:known chromosome:MSU6:2:28675812:28677980:-1 gene:LOC_Os02g46980 transcript:LOC_Os02g46980.1
c44988 Ananas comosus var. bracteatus	lcl|EG:LOC_Os01g59520.3	4.25418e-82	127/206(61.65)	250	pep:novel chromosome:MSU6:1:34416034:34419287:1 gene:LOC_Os01g59520 transcript:LOC_Os01g59520.3
c44989 Ananas comosus var. bracteatus	lcl|EG:LOC_Os09g19910.1	5.89438e-38	65/140(46.43)	131	pep:known chromosome:MSU6:9:11912653:11915295:-1 gene:LOC_Os09g19910 transcript:LOC_Os09g19910.1
c44990 Ananas comosus var. bracteatus	lcl|EG:LOC_Os02g21630.1	1.83844e-108	169/301(56.15)	320	pep:known chromosome:MSU6:2:12846467:12851439:1 gene:LOC_Os02g21630 transcript:LOC_Os02g21630.1
c44991 Ananas comosus var. bracteatus	lcl|EG:LOC_Os03g22680.1	1.23497e-150	180/256(70.31)	425	pep:known chromosome:MSU6:3:13094516:13096963:-1 gene:LOC_Os03g22680 transcript:LOC_Os03g22680.1
c44992 Ananas comosus var. bracteatus	lcl|EG:LOC_Os08g17820.1	6.774e-19	46/110(41.82)	80	pep:known chromosome:MSU6:8:10924222:10935214:1 gene:LOC_Os08g17820 transcript:LOC_Os08g17820.1
c44992 Ananas comosus var. bracteatus	lcl|EG:LOC_Os05g32440.1	2.67529e-44	95/196(48.47)	154	pep:known chromosome:MSU6:5:18878941:18880388:-1 gene:LOC_Os05g32440 transcript:LOC_Os05g32440.1
c44993 Ananas comosus var. bracteatus	lcl|EG:LOC_Os02g10880.1	2.43256e-98	170/348(48.85)	302	pep:known chromosome:MSU6:2:5775949:5777385:1 gene:LOC_Os02g10880 transcript:LOC_Os02g10880.1
c44994 Ananas comosus var. bracteatus	lcl|EG:LOC_Os02g10020.1	2.68509e-66	116/201(57.71)	217	pep:known chromosome:MSU6:2:5209231:5212384:1 gene:LOC_Os02g10020 transcript:LOC_Os02g10020.1
c44994 Ananas comosus var. bracteatus	lcl|EG:LOC_Os02g10020.1	4.11558e-60	95/150(63.33)	191	pep:known chromosome:MSU6:2:5209231:5212384:1 gene:LOC_Os02g10020 transcript:LOC_Os02g10020.1
c44995 Ananas comosus var. bracteatus	lcl|EG:LOC_Os12g35570.1	0	337/413(81.60)	689	pep:known chromosome:MSU6:12:21591994:21596254:-1 gene:LOC_Os12g35570 transcript:LOC_Os12g35570.1
c44996 Ananas comosus var. bracteatus	lcl|EG:LOC_Os11g27540.1	1.71039e-36	47/60(78.33)	124	pep:known chromosome:MSU6:11:15387425:15388380:-1 gene:LOC_Os11g27540 transcript:LOC_Os11g27540.1
c44997 Ananas comosus var. bracteatus	lcl|EG:LOC_Os06g08640.1	7.65777e-40	124/403(30.77)	149	pep:known chromosome:MSU6:6:4300558:4302122:-1 gene:LOC_Os06g08640 transcript:LOC_Os06g08640.1
c44998 Ananas comosus var. bracteatus	lcl|EG:LOC_Os03g63320.1	1.91149e-35	81/178(45.51)	125	pep:known chromosome:MSU6:3:35778308:35779315:-1 gene:LOC_Os03g63320 transcript:LOC_Os03g63320.1
c44999 Ananas comosus var. bracteatus	lcl|EG:LOC_Os08g21660.1	0	269/326(82.52)	564	pep:known chromosome:MSU6:8:12904545:12911486:-1 gene:LOC_Os08g21660 transcript:LOC_Os08g21660.1
c45000 Ananas comosus var. bracteatus	lcl|EG:LOC_Os11g29370.1	0	404/514(78.60)	837	pep:known chromosome:MSU6:11:16570743:16578021:-1 gene:LOC_Os11g29370 transcript:LOC_Os11g29370.1
c45001 Ananas comosus var. bracteatus	lcl|EG:LOC_Os05g13440.1	7.9448e-73	107/116(92.24)	231	pep:known chromosome:MSU6:5:7455409:7460852:-1 gene:LOC_Os05g13440 transcript:LOC_Os05g13440.1
c45002 Ananas comosus var. bracteatus	lcl|EG:LOC_Os05g08930.1	3.07268e-30	74/212(34.91)	120	pep:known chromosome:MSU6:5:4938236:4940937:-1 gene:LOC_Os05g08930 transcript:LOC_Os05g08930.1
c45003 Ananas comosus var. bracteatus	lcl|EG:LOC_Os06g27760.1	6.07424e-90	138/203(67.98)	267	pep:known chromosome:MSU6:6:15717518:15720375:-1 gene:LOC_Os06g27760 transcript:LOC_Os06g27760.1
c45005 Ananas comosus var. bracteatus	lcl|EG:LOC_Os03g48930.1	1.39438e-110	156/193(80.83)	321	pep:known chromosome:MSU6:3:27851663:27854131:-1 gene:LOC_Os03g48930 transcript:LOC_Os03g48930.1
c45006 Ananas comosus var. bracteatus	lcl|EG:LOC_Os09g33986.2	1.64448e-138	186/249(74.70)	396	pep:known chromosome:MSU6:9:20066476:20068877:-1 gene:LOC_Os09g33986 transcript:LOC_Os09g33986.2
c45007 Ananas comosus var. bracteatus	lcl|EG:LOC_Os04g28180.1	6.99047e-84	131/216(60.65)	253	pep:known chromosome:MSU6:4:16473741:16476426:-1 gene:LOC_Os04g28180 transcript:LOC_Os04g28180.1
c45008 Ananas comosus var. bracteatus	lcl|EG:LOC_Os01g03730.1	9.71506e-145	190/292(65.07)	412	pep:novel chromosome:MSU6:1:1565138:1568472:1 gene:LOC_Os01g03730 transcript:LOC_Os01g03730.1
c45009 Ananas comosus var. bracteatus	lcl|EG:LOC_Os01g41120.1	1.02189e-08	29/74(39.19)	53	pep:known chromosome:MSU6:1:23284194:23286293:1 gene:LOC_Os01g41120 transcript:LOC_Os01g41120.1
c45009 Ananas comosus var. bracteatus	lcl|EG:LOC_Os11g01594.1	5.84003e-32	50/65(76.92)	111	pep:known chromosome:MSU6:11:344962:346660:-1 gene:LOC_Os11g01594 transcript:LOC_Os11g01594.1
c45010 Ananas comosus var. bracteatus	lcl|EG:LOC_Os09g04720.1	2.25417e-45	74/101(73.27)	150	pep:known chromosome:MSU6:9:2504261:2507294:-1 gene:LOC_Os09g04720 transcript:LOC_Os09g04720.1
c45011 Ananas comosus var. bracteatus	lcl|EG:LOC_Os07g41360.1	2.33555e-45	70/81(86.42)	152	pep:known chromosome:MSU6:7:24772282:24775532:1 gene:LOC_Os07g41360 transcript:LOC_Os07g41360.1
c45011 Ananas comosus var. bracteatus	lcl|EG:LOC_Os07g41360.1	9.61419e-73	89/101(88.12)	195	pep:known chromosome:MSU6:7:24772282:24775532:1 gene:LOC_Os07g41360 transcript:LOC_Os07g41360.1
c45012 Ananas comosus var. bracteatus	lcl|EG:LOC_Os02g09240.1	1.99153e-151	234/505(46.34)	445	pep:known chromosome:MSU6:2:4754170:4756306:1 gene:LOC_Os02g09240 transcript:LOC_Os02g09240.1
c45013 Ananas comosus var. bracteatus	lcl|EG:LOC_Os06g13010.1	1.40202e-92	134/176(76.14)	276	pep:known chromosome:MSU6:6:7124667:7126893:1 gene:LOC_Os06g13010 transcript:LOC_Os06g13010.1
c45015 Ananas comosus var. bracteatus	lcl|EG:LOC_Os05g36090.1	0	272/417(65.23)	539	pep:known chromosome:MSU6:5:21326135:21330138:1 gene:LOC_Os05g36090 transcript:LOC_Os05g36090.1
c45016 Ananas comosus var. bracteatus	lcl|EG:LOC_Os02g40010.3	1.09914e-105	155/193(80.31)	307	pep:known chromosome:MSU6:2:24217436:24222897:1 gene:LOC_Os02g40010 transcript:LOC_Os02g40010.3
c45016 Ananas comosus var. bracteatus	lcl|EG:LOC_Os03g57450.1	1.80978e-33	78/151(51.66)	128	pep:known chromosome:MSU6:3:32744520:32748541:1 gene:LOC_Os03g57450 transcript:LOC_Os03g57450.1
c45017 Ananas comosus var. bracteatus	lcl|EG:LOC_Os03g46200.1	3.69793e-62	112/182(61.54)	201	pep:known chromosome:MSU6:3:26117987:26118851:1 gene:LOC_Os03g46200 transcript:LOC_Os03g46200.1
c45018 Ananas comosus var. bracteatus	lcl|EG:LOC_Os03g61829.1	2.22541e-133	199/291(68.38)	382	pep:known chromosome:MSU6:3:35045876:35048273:1 gene:LOC_Os03g61829 transcript:LOC_Os03g61829.1
c45019 Ananas comosus var. bracteatus	lcl|EG:LOC_Os10g26130.1	0	381/490(77.76)	785	pep:known chromosome:MSU6:10:13466315:13471233:-1 gene:LOC_Os10g26130 transcript:LOC_Os10g26130.1
c45020 Ananas comosus var. bracteatus	lcl|EG:LOC_Os07g26550.1	2.78584e-17	24/31(77.42)	62	pep:known chromosome:MSU6:7:15293896:15295337:-1 gene:LOC_Os07g26550 transcript:LOC_Os07g26550.1
c45021 Ananas comosus var. bracteatus	lcl|EG:LOC_Os05g26840.1	1.83696e-132	190/261(72.80)	386	pep:known chromosome:MSU6:5:15516793:15518703:-1 gene:LOC_Os05g26840 transcript:LOC_Os05g26840.1
c45021 Ananas comosus var. bracteatus	lcl|EG:LOC_Os07g40470.1	2.40381e-106	166/264(62.88)	320	pep:known chromosome:MSU6:7:24249062:24250471:1 gene:LOC_Os07g40470 transcript:LOC_Os07g40470.1
c45022 Ananas comosus var. bracteatus	lcl|EG:LOC_Os08g41840.1	1.44726e-76	118/193(61.14)	235	pep:known chromosome:MSU6:8:26419502:26421288:-1 gene:LOC_Os08g41840 transcript:LOC_Os08g41840.1
c45023 Ananas comosus var. bracteatus	lcl|EG:LOC_Os05g35730.1	0	396/577(68.63)	781	pep:known chromosome:MSU6:5:21145347:21151872:-1 gene:LOC_Os05g35730 transcript:LOC_Os05g35730.1
c45024 Ananas comosus var. bracteatus	lcl|EG:LOC_Os01g15490.1	0	379/518(73.17)	756	pep:known chromosome:MSU6:1:8700159:8707630:-1 gene:LOC_Os01g15490 transcript:LOC_Os01g15490.1
c45025 Ananas comosus var. bracteatus	lcl|EG:LOC_Os01g53150.1	9.07565e-143	201/237(84.81)	416	pep:known chromosome:MSU6:1:30536091:30540827:1 gene:LOC_Os01g53150 transcript:LOC_Os01g53150.1
c45025 Ananas comosus var. bracteatus	lcl|EG:LOC_Os06g29340.1	6.13084e-16	45/100(45.00)	72	pep:known chromosome:MSU6:6:16761446:16769687:1 gene:LOC_Os06g29340 transcript:LOC_Os06g29340.1
c45026 Ananas comosus var. bracteatus	lcl|EG:LOC_Os03g42840.1	1.63824e-149	212/226(93.81)	425	pep:known chromosome:MSU6:3:23886903:23893655:1 gene:LOC_Os03g42840 transcript:LOC_Os03g42840.1
c45027 Ananas comosus var. bracteatus	lcl|EG:LOC_Os04g55690.1	3.3219e-116	179/282(63.48)	340	pep:known chromosome:MSU6:4:32962276:32965398:1 gene:LOC_Os04g55690 transcript:LOC_Os04g55690.1
c45028 Ananas comosus var. bracteatus	lcl|EG:LOC_Os11g37330.1	1.31613e-173	234/292(80.14)	499	pep:known chromosome:MSU6:11:21574239:21578842:1 gene:LOC_Os11g37330 transcript:LOC_Os11g37330.1
c45029 Ananas comosus var. bracteatus	lcl|EG:LOC_Os04g31070.1	1.06671e-69	104/160(65.00)	216	pep:known chromosome:MSU6:4:18388222:18392462:-1 gene:LOC_Os04g31070 transcript:LOC_Os04g31070.1
c45030 Ananas comosus var. bracteatus	lcl|EG:LOC_Os09g23160.1	3.12278e-179	246/313(78.59)	501	pep:known chromosome:MSU6:9:13705487:13710510:1 gene:LOC_Os09g23160 transcript:LOC_Os09g23160.1
c45031 Ananas comosus var. bracteatus	lcl|EG:LOC_Os02g53330.2	0	317/381(83.20)	653	pep:known chromosome:MSU6:2:32639099:32642635:-1 gene:LOC_Os02g53330 transcript:LOC_Os02g53330.2
c45032 Ananas comosus var. bracteatus	lcl|EG:LOC_Os09g32680.1	1.9641e-158	221/257(85.99)	447	pep:known chromosome:MSU6:9:19498549:19502723:1 gene:LOC_Os09g32680 transcript:LOC_Os09g32680.1
c45033 Ananas comosus var. bracteatus	lcl|EG:LOC_Os10g28370.1	1.80537e-116	181/337(53.71)	344	pep:known chromosome:MSU6:10:14692314:14693873:-1 gene:LOC_Os10g28370 transcript:LOC_Os10g28370.1
c45034 Ananas comosus var. bracteatus	lcl|EG:LOC_Os05g38350.1	0	298/441(67.57)	544	pep:known chromosome:MSU6:5:22418745:22421987:1 gene:LOC_Os05g38350 transcript:LOC_Os05g38350.1
c45035 Ananas comosus var. bracteatus	lcl|EG:LOC_Os07g46280.2	0	355/470(75.53)	773	pep:known chromosome:MSU6:7:27614403:27617757:1 gene:LOC_Os07g46280 transcript:LOC_Os07g46280.2
c45036 Ananas comosus var. bracteatus	lcl|EG:LOC_Os06g28124.1	4.96489e-145	231/511(45.21)	426	pep:known chromosome:MSU6:6:15967623:15973051:-1 gene:LOC_Os06g28124 transcript:LOC_Os06g28124.1
c45037 Ananas comosus var. bracteatus	lcl|EG:LOC_Os03g08440.1	2.65249e-80	129/249(51.81)	248	pep:known chromosome:MSU6:3:4335663:4337950:-1 gene:LOC_Os03g08440 transcript:LOC_Os03g08440.1
c45037 Ananas comosus var. bracteatus	lcl|EG:LOC_Os03g08440.2	1.65413e-24	45/68(66.18)	92	pep:known chromosome:MSU6:3:4336282:4337950:-1 gene:LOC_Os03g08440 transcript:LOC_Os03g08440.2
c45038 Ananas comosus var. bracteatus	lcl|EG:LOC_Os02g22140.1	2.47693e-106	147/163(90.18)	312	pep:known chromosome:MSU6:2:13179011:13184671:-1 gene:LOC_Os02g22140 transcript:LOC_Os02g22140.1
c45039 Ananas comosus var. bracteatus	lcl|EG:LOC_Os09g36520.1	7.72903e-179	229/319(71.79)	503	pep:known chromosome:MSU6:9:21060635:21062316:-1 gene:LOC_Os09g36520 transcript:LOC_Os09g36520.1
c45040 Ananas comosus var. bracteatus	lcl|EG:LOC_Os01g31610.1	0	362/515(70.29)	681	pep:known chromosome:MSU6:1:17300921:17302677:1 gene:LOC_Os01g31610 transcript:LOC_Os01g31610.1
c45041 Ananas comosus var. bracteatus	lcl|EG:LOC_Os05g45930.1	7.49343e-138	263/581(45.27)	417	pep:known chromosome:MSU6:5:26553899:26558284:1 gene:LOC_Os05g45930 transcript:LOC_Os05g45930.1
c45042 Ananas comosus var. bracteatus	lcl|EG:LOC_Os04g34230.1	4.27895e-84	135/208(64.90)	259	pep:known chromosome:MSU6:4:20561343:20563983:1 gene:LOC_Os04g34230 transcript:LOC_Os04g34230.1
c45045 Ananas comosus var. bracteatus	lcl|EG:LOC_Os03g24940.1	0	310/485(63.92)	596	pep:known chromosome:MSU6:3:14211762:14219372:-1 gene:LOC_Os03g24940 transcript:LOC_Os03g24940.1
c45046 Ananas comosus var. bracteatus	lcl|EG:LOC_Os05g43830.1	0	279/375(74.40)	575	pep:known chromosome:MSU6:5:25414128:25421792:-1 gene:LOC_Os05g43830 transcript:LOC_Os05g43830.1
c45047 Ananas comosus var. bracteatus	lcl|EG:LOC_Os04g55090.2	5.58821e-145	202/271(74.54)	426	pep:known chromosome:MSU6:4:32573743:32577339:1 gene:LOC_Os04g55090 transcript:LOC_Os04g55090.2
c45049 Ananas comosus var. bracteatus	lcl|EG:LOC_Os07g05580.1	2.2116e-83	121/140(86.43)	247	pep:known chromosome:MSU6:7:2612932:2615419:1 gene:LOC_Os07g05580 transcript:LOC_Os07g05580.1
c45050 Ananas comosus var. bracteatus	lcl|EG:LOC_Os07g37240.1	3.31236e-175	245/285(85.96)	494	pep:known chromosome:MSU6:7:22315275:22316943:-1 gene:LOC_Os07g37240 transcript:LOC_Os07g37240.1
c45051 Ananas comosus var. bracteatus	lcl|EG:LOC_Os08g16130.1	3.69882e-91	128/194(65.98)	271	pep:known chromosome:MSU6:8:9829990:9833055:-1 gene:LOC_Os08g16130 transcript:LOC_Os08g16130.1
c45052 Ananas comosus var. bracteatus	lcl|EG:LOC_Os06g12310.1	7.52223e-142	207/295(70.17)	405	pep:known chromosome:MSU6:6:6647388:6652006:-1 gene:LOC_Os06g12310 transcript:LOC_Os06g12310.1
c45053 Ananas comosus var. bracteatus	lcl|EG:LOC_Os03g17450.1	3.01003e-61	105/206(50.97)	199	pep:known chromosome:MSU6:3:9702625:9706115:1 gene:LOC_Os03g17450 transcript:LOC_Os03g17450.1
c45054 Ananas comosus var. bracteatus	lcl|EG:LOC_Os05g43680.1	5.75702e-34	55/70(78.57)	117	pep:known chromosome:MSU6:5:25330284:25333475:-1 gene:LOC_Os05g43680 transcript:LOC_Os05g43680.1
c45056 Ananas comosus var. bracteatus	lcl|EG:LOC_Os11g41610.1	1.48008e-21	35/56(62.50)	82	pep:known chromosome:MSU6:11:24507599:24508890:1 gene:LOC_Os11g41610 transcript:LOC_Os11g41610.1
c45057 Ananas comosus var. bracteatus	lcl|EG:LOC_Os04g49210.1	1.67946e-178	259/393(65.90)	506	pep:known chromosome:MSU6:4:29153816:29156032:-1 gene:LOC_Os04g49210 transcript:LOC_Os04g49210.1
c45058 Ananas comosus var. bracteatus	lcl|EG:LOC_Os04g14790.1	1.16143e-112	164/214(76.64)	339	pep:known chromosome:MSU6:4:8302497:8309529:-1 gene:LOC_Os04g14790 transcript:LOC_Os04g14790.1
c45059 Ananas comosus var. bracteatus	lcl|EG:LOC_Os10g26070.1	2.52691e-98	159/453(35.10)	310	pep:known chromosome:MSU6:10:13430621:13432586:-1 gene:LOC_Os10g26070 transcript:LOC_Os10g26070.1
c45060 Ananas comosus var. bracteatus	lcl|EG:LOC_Os10g10434.1	7.83004e-140	205/253(81.03)	410	pep:known chromosome:MSU6:10:5747475:5753009:1 gene:LOC_Os10g10434 transcript:LOC_Os10g10434.1
c45061 Ananas comosus var. bracteatus	lcl|EG:LOC_Os02g32120.1	7.436e-151	211/279(75.63)	427	pep:known chromosome:MSU6:2:18974969:18978338:-1 gene:LOC_Os02g32120 transcript:LOC_Os02g32120.1
c45062 Ananas comosus var. bracteatus	lcl|EG:LOC_Os10g42630.1	3.05128e-154	211/328(64.33)	440	pep:known chromosome:MSU6:10:22915315:22918373:-1 gene:LOC_Os10g42630 transcript:LOC_Os10g42630.1
c45063 Ananas comosus var. bracteatus	lcl|EG:LOC_Os06g08800.1	1.7517e-101	142/204(69.61)	302	pep:known chromosome:MSU6:6:4400652:4402236:1 gene:LOC_Os06g08800 transcript:LOC_Os06g08800.1
c45064 Ananas comosus var. bracteatus	lcl|EG:LOC_Os12g02700.1	4.8321e-65	104/193(53.89)	206	pep:known chromosome:MSU6:12:943439:944547:-1 gene:LOC_Os12g02700 transcript:LOC_Os12g02700.1
c45065 Ananas comosus var. bracteatus	lcl|EG:LOC_Os11g13930.1	2.01218e-62	108/225(48.00)	202	pep:known chromosome:MSU6:11:7689886:7692164:-1 gene:LOC_Os11g13930 transcript:LOC_Os11g13930.1
c45068 Ananas comosus var. bracteatus	lcl|EG:LOC_Os01g46350.1	0	248/351(70.66)	539	pep:known chromosome:MSU6:1:26367354:26373057:-1 gene:LOC_Os01g46350 transcript:LOC_Os01g46350.1
c45069 Ananas comosus var. bracteatus	lcl|EG:LOC_Os05g02210.1	0	313/556(56.29)	622	pep:known chromosome:MSU6:5:694389:696374:1 gene:LOC_Os05g02210 transcript:LOC_Os05g02210.1
c45070 Ananas comosus var. bracteatus	lcl|EG:LOC_Os12g02290.1	1.00953e-38	64/109(58.72)	132	pep:known chromosome:MSU6:12:722133:723301:1 gene:LOC_Os12g02290 transcript:LOC_Os12g02290.1
c45071 Ananas comosus var. bracteatus	lcl|EG:LOC_Os09g29930.2	1.76773e-80	154/318(48.43)	256	pep:known chromosome:MSU6:9:18208436:18214107:1 gene:LOC_Os09g29930 transcript:LOC_Os09g29930.2
c45072 Ananas comosus var. bracteatus	lcl|EG:LOC_Os09g02770.1	3.02886e-15	103/313(32.91)	76	pep:known chromosome:MSU6:9:1254801:1256020:1 gene:LOC_Os09g02770 transcript:LOC_Os09g02770.1
c45073 Ananas comosus var. bracteatus	lcl|EG:LOC_Os12g05600.1	3.62262e-165	217/345(62.90)	472	pep:known chromosome:MSU6:12:2570625:2572917:1 gene:LOC_Os12g05600 transcript:LOC_Os12g05600.1
c45074 Ananas comosus var. bracteatus	lcl|EG:LOC_Os05g03620.1	2.54468e-28	55/110(50.00)	108	pep:known chromosome:MSU6:5:1547417:1550147:1 gene:LOC_Os05g03620 transcript:LOC_Os05g03620.1
c45074 Ananas comosus var. bracteatus	lcl|EG:LOC_Os05g03620.1	1.15737e-111	181/246(73.58)	342	pep:known chromosome:MSU6:5:1547417:1550147:1 gene:LOC_Os05g03620 transcript:LOC_Os05g03620.1
c45074 Ananas comosus var. bracteatus	lcl|EG:LOC_Os05g03620.1	4.01773e-135	207/348(59.48)	405	pep:known chromosome:MSU6:5:1547417:1550147:1 gene:LOC_Os05g03620 transcript:LOC_Os05g03620.1
c45075 Ananas comosus var. bracteatus	lcl|EG:LOC_Os02g49550.1	1.92012e-55	110/243(45.27)	191	pep:known chromosome:MSU6:2:30276489:30278138:1 gene:LOC_Os02g49550 transcript:LOC_Os02g49550.1
c45076 Ananas comosus var. bracteatus	lcl|EG:LOC_Os07g10256.1	1.00834e-101	143/149(95.97)	296	pep:known chromosome:MSU6:7:5507052:5509796:-1 gene:LOC_Os07g10256 transcript:LOC_Os07g10256.1
c45077 Ananas comosus var. bracteatus	lcl|EG:LOC_Os06g11370.1	1.87182e-127	179/238(75.21)	367	pep:known chromosome:MSU6:6:5976298:5979830:-1 gene:LOC_Os06g11370 transcript:LOC_Os06g11370.1
c45078 Ananas comosus var. bracteatus	lcl|EG:LOC_Os01g02390.2	6.65831e-69	108/144(75.00)	222	pep:known chromosome:MSU6:1:766169:768673:-1 gene:LOC_Os01g02390 transcript:LOC_Os01g02390.2
c45079 Ananas comosus var. bracteatus	lcl|EG:LOC_Os05g08730.1	6.91822e-107	186/331(56.19)	323	pep:known chromosome:MSU6:5:4786561:4789670:1 gene:LOC_Os05g08730 transcript:LOC_Os05g08730.1
c45081 Ananas comosus var. bracteatus	lcl|EG:LOC_Os01g07590.1	1.4587e-67	112/172(65.12)	220	pep:known chromosome:MSU6:1:3644587:3649362:1 gene:LOC_Os01g07590 transcript:LOC_Os01g07590.1
c45083 Ananas comosus var. bracteatus	lcl|EG:LOC_Os01g58790.1	0	293/403(72.70)	593	pep:known chromosome:MSU6:1:33970143:33975426:1 gene:LOC_Os01g58790 transcript:LOC_Os01g58790.1
c45084 Ananas comosus var. bracteatus	lcl|EG:LOC_Os04g44830.1	4.66425e-71	110/174(63.22)	219	pep:known chromosome:MSU6:4:26355331:26357839:-1 gene:LOC_Os04g44830 transcript:LOC_Os04g44830.1
c45085 Ananas comosus var. bracteatus	lcl|EG:LOC_Os02g07880.2	1.2559e-96	139/194(71.65)	288	pep:known chromosome:MSU6:2:4129121:4133821:1 gene:LOC_Os02g07880 transcript:LOC_Os02g07880.2
c45085 Ananas comosus var. bracteatus	lcl|EG:LOC_Os04g51794.2	2.10389e-135	172/204(84.31)	389	pep:known chromosome:MSU6:4:30505498:30511566:-1 gene:LOC_Os04g51794 transcript:LOC_Os04g51794.2
c45086 Ananas comosus var. bracteatus	lcl|EG:LOC_Os09g19700.1	0	394/509(77.41)	768	pep:known chromosome:MSU6:9:11788181:11792500:1 gene:LOC_Os09g19700 transcript:LOC_Os09g19700.1
c45088 Ananas comosus var. bracteatus	lcl|EG:LOC_Os04g42930.1	1.4086e-53	86/119(72.27)	170	pep:known chromosome:MSU6:4:25211800:25214688:1 gene:LOC_Os04g42930 transcript:LOC_Os04g42930.1
c45089 Ananas comosus var. bracteatus	lcl|EG:LOC_Os11g12740.1	0	410/606(67.66)	777	pep:known chromosome:MSU6:11:7188975:7194297:-1 gene:LOC_Os11g12740 transcript:LOC_Os11g12740.1
c45090 Ananas comosus var. bracteatus	lcl|EG:LOC_Os02g55440.1	3.41147e-161	234/327(71.56)	465	pep:known chromosome:MSU6:2:33951268:33953880:-1 gene:LOC_Os02g55440 transcript:LOC_Os02g55440.1
c45090 Ananas comosus var. bracteatus	lcl|EG:LOC_Os02g55440.1	1.52535e-74	112/122(91.80)	239	pep:known chromosome:MSU6:2:33951268:33953880:-1 gene:LOC_Os02g55440 transcript:LOC_Os02g55440.1
c45090 Ananas comosus var. bracteatus	lcl|EG:LOC_Os02g55440.1	4.63829e-134	187/206(90.78)	391	pep:known chromosome:MSU6:2:33951268:33953880:-1 gene:LOC_Os02g55440 transcript:LOC_Os02g55440.1
c45091 Ananas comosus var. bracteatus	lcl|EG:LOC_Os01g61560.1	2.98374e-131	195/292(66.78)	380	pep:known chromosome:MSU6:1:35599988:35602986:-1 gene:LOC_Os01g61560 transcript:LOC_Os01g61560.1
c45092 Ananas comosus var. bracteatus	lcl|EG:LOC_Os01g69250.1	5.88046e-61	98/167(58.68)	197	pep:known chromosome:MSU6:1:40239764:40243693:1 gene:LOC_Os01g69250 transcript:LOC_Os01g69250.1
c45093 Ananas comosus var. bracteatus	lcl|EG:LOC_Os11g38800.2	1.39912e-46	79/115(68.70)	156	pep:known chromosome:MSU6:11:22599825:22606695:1 gene:LOC_Os11g38800 transcript:LOC_Os11g38800.2
c45093 Ananas comosus var. bracteatus	lcl|EG:LOC_Os09g24650.4	1.19154e-125	182/284(64.08)	367	pep:known chromosome:MSU6:9:14670542:14675767:1 gene:LOC_Os09g24650 transcript:LOC_Os09g24650.4
c45094 Ananas comosus var. bracteatus	lcl|EG:LOC_Os07g43530.1	7.53328e-62	112/243(46.09)	199	pep:known chromosome:MSU6:7:26038684:26041232:-1 gene:LOC_Os07g43530 transcript:LOC_Os07g43530.1
c45095 Ananas comosus var. bracteatus	lcl|EG:LOC_Os01g04730.1	7.82738e-55	87/130(66.92)	172	pep:known chromosome:MSU6:1:2136763:2137996:1 gene:LOC_Os01g04730 transcript:LOC_Os01g04730.1
c45097 Ananas comosus var. bracteatus	lcl|EG:LOC_Os11g43900.1	2.3173e-31	65/172(37.79)	114	pep:known chromosome:MSU6:11:26039285:26041549:-1 gene:LOC_Os11g43900 transcript:LOC_Os11g43900.1
c45098 Ananas comosus var. bracteatus	lcl|EG:LOC_Os03g60509.2	2.3369e-68	109/164(66.46)	221	pep:known chromosome:MSU6:3:34387363:34388534:-1 gene:LOC_Os03g60509 transcript:LOC_Os03g60509.2
c45099 Ananas comosus var. bracteatus	lcl|EG:LOC_Os01g15310.1	4.92143e-88	131/151(86.75)	261	pep:known chromosome:MSU6:1:8569841:8573555:-1 gene:LOC_Os01g15310 transcript:LOC_Os01g15310.1
c45100 Ananas comosus var. bracteatus	lcl|EG:LOC_Os01g56820.1	1.06076e-120	171/215(79.53)	352	pep:known chromosome:MSU6:1:32814064:32818408:-1 gene:LOC_Os01g56820 transcript:LOC_Os01g56820.1
c45101 Ananas comosus var. bracteatus	lcl|EG:LOC_Os07g44620.1	1.09579e-162	223/245(91.02)	458	pep:known chromosome:MSU6:7:26627445:26630269:1 gene:LOC_Os07g44620 transcript:LOC_Os07g44620.1
c45102 Ananas comosus var. bracteatus	lcl|EG:LOC_Os10g39410.1	2.90295e-63	93/102(91.18)	191	pep:known chromosome:MSU6:10:20947734:20948382:-1 gene:LOC_Os10g39410 transcript:LOC_Os10g39410.1
c45103 Ananas comosus var. bracteatus	lcl|EG:LOC_Os02g58550.2	7.69299e-55	92/185(49.73)	175	pep:known chromosome:MSU6:2:35779999:35781951:-1 gene:LOC_Os02g58550 transcript:LOC_Os02g58550.2
c45104 Ananas comosus var. bracteatus	lcl|EG:LOC_Os02g47280.2	1.10903e-54	120/273(43.96)	185	pep:known chromosome:MSU6:2:28857304:28861128:-1 gene:LOC_Os02g47280 transcript:LOC_Os02g47280.2
c45104 Ananas comosus var. bracteatus	lcl|EG:LOC_Os04g51190.3	1.38633e-58	90/108(83.33)	185	pep:known chromosome:MSU6:4:30132567:30136523:-1 gene:LOC_Os04g51190 transcript:LOC_Os04g51190.3
c45105 Ananas comosus var. bracteatus	lcl|EG:LOC_Os05g45930.2	1.29304e-76	145/252(57.54)	242	pep:known chromosome:MSU6:5:26553899:26558284:1 gene:LOC_Os05g45930 transcript:LOC_Os05g45930.2
c45105 Ananas comosus var. bracteatus	lcl|EG:LOC_Os05g45930.1	1.49931e-49	118/297(39.73)	173	pep:known chromosome:MSU6:5:26553899:26558284:1 gene:LOC_Os05g45930 transcript:LOC_Os05g45930.1
c45106 Ananas comosus var. bracteatus	lcl|EG:LOC_Os06g42560.1	0	245/303(80.86)	522	pep:known chromosome:MSU6:6:25589236:25593491:-1 gene:LOC_Os06g42560 transcript:LOC_Os06g42560.1
c45107 Ananas comosus var. bracteatus	lcl|EG:LOC_Os01g47070.1	1.22357e-149	204/299(68.23)	428	pep:novel chromosome:MSU6:1:26884440:26885710:1 gene:LOC_Os01g47070 transcript:LOC_Os01g47070.1
c45108 Ananas comosus var. bracteatus	lcl|EG:LOC_Os08g15090.1	2.81861e-101	156/199(78.39)	322	pep:known chromosome:MSU6:8:9126981:9135749:-1 gene:LOC_Os08g15090 transcript:LOC_Os08g15090.1
c45108 Ananas comosus var. bracteatus	lcl|EG:LOC_Os08g15090.1	5.79968e-140	218/358(60.89)	426	pep:known chromosome:MSU6:8:9126981:9135749:-1 gene:LOC_Os08g15090 transcript:LOC_Os08g15090.1
c45109 Ananas comosus var. bracteatus	lcl|EG:LOC_Os03g04490.1	4.05651e-08	34/72(47.22)	50	pep:known chromosome:MSU6:3:2087669:2090766:1 gene:LOC_Os03g04490 transcript:LOC_Os03g04490.1
c45109 Ananas comosus var. bracteatus	lcl|EG:LOC_Os03g04490.1	1.27369e-27	59/147(40.14)	108	pep:known chromosome:MSU6:3:2087669:2090766:1 gene:LOC_Os03g04490 transcript:LOC_Os03g04490.1
c45110 Ananas comosus var. bracteatus	lcl|EG:LOC_Os03g31320.2	5.95671e-135	187/267(70.04)	388	pep:known chromosome:MSU6:3:17849271:17852521:-1 gene:LOC_Os03g31320 transcript:LOC_Os03g31320.2
c45111 Ananas comosus var. bracteatus	lcl|EG:LOC_Os09g38750.1	1.32935e-33	70/123(56.91)	127	pep:known chromosome:MSU6:9:22265120:22268377:-1 gene:LOC_Os09g38750 transcript:LOC_Os09g38750.1
c45112 Ananas comosus var. bracteatus	lcl|EG:LOC_Os04g40430.2	1.49947e-83	144/288(50.00)	256	pep:known chromosome:MSU6:4:23841492:23843914:1 gene:LOC_Os04g40430 transcript:LOC_Os04g40430.2
c45113 Ananas comosus var. bracteatus	lcl|EG:LOC_Os01g16230.1	5.75607e-88	169/323(52.32)	274	pep:novel chromosome:MSU6:1:9191249:9192439:1 gene:LOC_Os01g16230 transcript:LOC_Os01g16230.1
c45114 Ananas comosus var. bracteatus	lcl|EG:LOC_Os07g44410.1	0	270/411(65.69)	540	pep:known chromosome:MSU6:7:26541986:26544189:1 gene:LOC_Os07g44410 transcript:LOC_Os07g44410.1
c45115 Ananas comosus var. bracteatus	lcl|EG:LOC_Os11g04070.1	0	274/320(85.62)	551	pep:known chromosome:MSU6:11:1645484:1647854:-1 gene:LOC_Os11g04070 transcript:LOC_Os11g04070.1
c45116 Ananas comosus var. bracteatus	lcl|EG:LOC_Os05g49160.1	2.67438e-49	84/143(58.74)	163	pep:known chromosome:MSU6:5:28142812:28145998:-1 gene:LOC_Os05g49160 transcript:LOC_Os05g49160.1
c45117 Ananas comosus var. bracteatus	lcl|EG:LOC_Os07g30670.1	9.82165e-72	108/163(66.26)	220	pep:known chromosome:MSU6:7:18148088:18149719:1 gene:LOC_Os07g30670 transcript:LOC_Os07g30670.1
c45118 Ananas comosus var. bracteatus	lcl|EG:LOC_Os12g13824.1	2.03135e-17	53/103(51.46)	79	pep:known chromosome:MSU6:12:7817358:7822495:-1 gene:LOC_Os12g13824 transcript:LOC_Os12g13824.1
c45119 Ananas comosus var. bracteatus	lcl|EG:LOC_Os07g12110.1	0	356/437(81.46)	739	pep:known chromosome:MSU6:7:6762485:6766334:-1 gene:LOC_Os07g12110 transcript:LOC_Os07g12110.1
c45120 Ananas comosus var. bracteatus	lcl|EG:LOC_Os06g44310.1	3.41879e-147	188/269(69.89)	417	pep:known chromosome:MSU6:6:26751554:26754225:1 gene:LOC_Os06g44310 transcript:LOC_Os06g44310.1
c45121 Ananas comosus var. bracteatus	lcl|EG:LOC_Os10g41470.1	1.46285e-36	55/136(40.44)	127	pep:known chromosome:MSU6:10:22216889:22217862:-1 gene:LOC_Os10g41470 transcript:LOC_Os10g41470.1
c45122 Ananas comosus var. bracteatus	lcl|EG:LOC_Os02g48460.1	0	331/484(68.39)	670	pep:novel chromosome:MSU6:2:29664897:29668536:1 gene:LOC_Os02g48460 transcript:LOC_Os02g48460.1
c45123 Ananas comosus var. bracteatus	lcl|EG:LOC_Os03g57210.2	7.56057e-32	72/171(42.11)	120	pep:known chromosome:MSU6:3:32617483:32619634:1 gene:LOC_Os03g57210 transcript:LOC_Os03g57210.2
c45124 Ananas comosus var. bracteatus	lcl|EG:LOC_Os03g02730.1	1.53788e-118	174/257(67.70)	344	pep:known chromosome:MSU6:3:1023730:1025759:-1 gene:LOC_Os03g02730 transcript:LOC_Os03g02730.1
c45125 Ananas comosus var. bracteatus	lcl|EG:13113.m00187	3.13804e-56	81/103(78.64)	175	pep:known chromosome:MSU6:Un:645030:645341:1 gene:13113.t00060 transcript:13113.m00187
c45126 Ananas comosus var. bracteatus	lcl|EG:LOC_Os03g04260.1	1.73844e-108	158/221(71.49)	329	pep:known chromosome:MSU6:3:1953665:1954965:-1 gene:LOC_Os03g04260 transcript:LOC_Os03g04260.1
c45127 Ananas comosus var. bracteatus	lcl|EG:LOC_Os05g45310.1	4.35171e-136	185/215(86.05)	388	pep:known chromosome:MSU6:5:26226271:26229353:-1 gene:LOC_Os05g45310 transcript:LOC_Os05g45310.1
c45128 Ananas comosus var. bracteatus	lcl|EG:LOC_Os05g05440.1	7.56302e-164	363/916(39.63)	518	pep:known chromosome:MSU6:5:2703371:2711899:-1 gene:LOC_Os05g05440 transcript:LOC_Os05g05440.1
c45128 Ananas comosus var. bracteatus	lcl|EG:LOC_Os05g05440.1	1.9716e-14	67/224(29.91)	73	pep:known chromosome:MSU6:5:2703371:2711899:-1 gene:LOC_Os05g05440 transcript:LOC_Os05g05440.1
c45129 Ananas comosus var. bracteatus	lcl|EG:LOC_Os01g16330.1	4.15092e-130	200/296(67.57)	380	pep:known chromosome:MSU6:1:9258137:9263342:1 gene:LOC_Os01g16330 transcript:LOC_Os01g16330.1
c45130 Ananas comosus var. bracteatus	lcl|EG:LOC_Os06g33210.1	1.03185e-97	148/180(82.22)	313	pep:known chromosome:MSU6:6:19337480:19343726:-1 gene:LOC_Os06g33210 transcript:LOC_Os06g33210.1
c45131 Ananas comosus var. bracteatus	lcl|EG:LOC_Os03g21840.1	4.73191e-98	154/229(67.25)	294	pep:known chromosome:MSU6:3:12479454:12481816:-1 gene:LOC_Os03g21840 transcript:LOC_Os03g21840.1
c45132 Ananas comosus var. bracteatus	lcl|EG:LOC_Os04g41300.1	1.25428e-113	176/258(68.22)	335	pep:known chromosome:MSU6:4:24320405:24323263:-1 gene:LOC_Os04g41300 transcript:LOC_Os04g41300.1
c45134 Ananas comosus var. bracteatus	lcl|EG:LOC_Os04g01520.1	2.33404e-40	57/94(60.64)	110	pep:known chromosome:MSU6:4:356591:359448:-1 gene:LOC_Os04g01520 transcript:LOC_Os04g01520.1
c45134 Ananas comosus var. bracteatus	lcl|EG:LOC_Os10g37240.4	2.58477e-74	151/286(52.80)	244	pep:known chromosome:MSU6:10:19858505:19863282:-1 gene:LOC_Os10g37240 transcript:LOC_Os10g37240.4
c45134 Ananas comosus var. bracteatus	lcl|EG:LOC_Os04g45750.2	4.99187e-17	38/58(65.52)	78	pep:known chromosome:MSU6:4:26892239:26895467:-1 gene:LOC_Os04g45750 transcript:LOC_Os04g45750.2
c45135 Ananas comosus var. bracteatus	lcl|EG:LOC_Os04g32710.1	4.19566e-35	59/84(70.24)	120	pep:known chromosome:MSU6:4:19540752:19545000:1 gene:LOC_Os04g32710 transcript:LOC_Os04g32710.1
c45136 Ananas comosus var. bracteatus	lcl|EG:LOC_Os01g12180.1	1.48223e-66	127/285(44.56)	218	pep:known chromosome:MSU6:1:6641665:6644196:-1 gene:LOC_Os01g12180 transcript:LOC_Os01g12180.1
c45136 Ananas comosus var. bracteatus	lcl|EG:LOC_Os02g04540.1	2.40448e-06	43/147(29.25)	50	pep:known chromosome:MSU6:2:2020969:2023488:-1 gene:LOC_Os02g04540 transcript:LOC_Os02g04540.1
c45138 Ananas comosus var. bracteatus	lcl|EG:LOC_Os05g32730.1	0	280/488(57.38)	555	pep:known chromosome:MSU6:5:19104058:19105719:-1 gene:LOC_Os05g32730 transcript:LOC_Os05g32730.1
c45139 Ananas comosus var. bracteatus	lcl|EG:LOC_Os12g43670.1	1.02704e-64	95/118(80.51)	201	pep:known chromosome:MSU6:12:27098644:27101176:-1 gene:LOC_Os12g43670 transcript:LOC_Os12g43670.1
c45140 Ananas comosus var. bracteatus	lcl|EG:LOC_Os05g51700.1	1.56551e-119	181/241(75.10)	347	pep:known chromosome:MSU6:5:29597809:29600886:-1 gene:LOC_Os05g51700 transcript:LOC_Os05g51700.1
c45141 Ananas comosus var. bracteatus	lcl|EG:LOC_Os03g59300.1	2.77373e-177	251/346(72.54)	503	pep:known chromosome:MSU6:3:33758330:33760672:1 gene:LOC_Os03g59300 transcript:LOC_Os03g59300.1
c45142 Ananas comosus var. bracteatus	lcl|EG:LOC_Os01g63250.1	8.62188e-102	147/241(61.00)	287	pep:novel chromosome:MSU6:1:36655297:36659725:-1 gene:LOC_Os01g63250 transcript:LOC_Os01g63250.1
c45143 Ananas comosus var. bracteatus	lcl|EG:LOC_Os09g19910.1	3.57437e-42	72/134(53.73)	140	pep:known chromosome:MSU6:9:11912653:11915295:-1 gene:LOC_Os09g19910 transcript:LOC_Os09g19910.1
c45144 Ananas comosus var. bracteatus	lcl|EG:LOC_Os12g01390.1	1.30986e-119	180/184(97.83)	372	pep:known chromosome:MSU6:12:248725:258877:1 gene:LOC_Os12g01390 transcript:LOC_Os12g01390.1
c45144 Ananas comosus var. bracteatus	lcl|EG:LOC_Os12g01390.1	0	325/347(93.66)	634	pep:known chromosome:MSU6:12:248725:258877:1 gene:LOC_Os12g01390 transcript:LOC_Os12g01390.1
c45146 Ananas comosus var. bracteatus	lcl|EG:LOC_Os01g15110.1	2.37501e-146	223/284(78.52)	417	pep:novel chromosome:MSU6:1:8474499:8478870:-1 gene:LOC_Os01g15110 transcript:LOC_Os01g15110.1
c45147 Ananas comosus var. bracteatus	lcl|EG:LOC_Os03g34040.1	1.46385e-112	167/251(66.53)	329	pep:known chromosome:MSU6:3:19411419:19415609:-1 gene:LOC_Os03g34040 transcript:LOC_Os03g34040.1
c45147 Ananas comosus var. bracteatus	lcl|EG:LOC_Os01g41120.1	2.08227e-14	36/72(50.00)	68	pep:known chromosome:MSU6:1:23284194:23286293:1 gene:LOC_Os01g41120 transcript:LOC_Os01g41120.1
c45148 Ananas comosus var. bracteatus	lcl|EG:LOC_Os06g36560.1	2.42062e-153	207/315(65.71)	444	pep:known chromosome:MSU6:6:21477411:21481743:1 gene:LOC_Os06g36560 transcript:LOC_Os06g36560.1
c45148 Ananas comosus var. bracteatus	lcl|EG:LOC_Os02g06670.1	7.34077e-11	30/65(46.15)	58	pep:known chromosome:MSU6:2:3353562:3354820:1 gene:LOC_Os02g06670 transcript:LOC_Os02g06670.1
c45148 Ananas comosus var. bracteatus	lcl|EG:LOC_Os11g34870.1	7.86292e-47	87/166(52.41)	156	pep:known chromosome:MSU6:11:19967239:19970956:1 gene:LOC_Os11g34870 transcript:LOC_Os11g34870.1
c45148 Ananas comosus var. bracteatus	lcl|EG:LOC_Os03g07640.1	1.50236e-14	26/40(65.00)	65	pep:known chromosome:MSU6:3:3882005:3882634:-1 gene:LOC_Os03g07640 transcript:LOC_Os03g07640.1
c45148 Ananas comosus var. bracteatus	lcl|EG:LOC_Os03g18180.1	3.61304e-18	44/70(62.86)	80	pep:known chromosome:MSU6:3:10186345:10189247:-1 gene:LOC_Os03g18180 transcript:LOC_Os03g18180.1
c45150 Ananas comosus var. bracteatus	lcl|EG:LOC_Os09g37070.1	0	270/369(73.17)	565	pep:known chromosome:MSU6:9:21380895:21382838:-1 gene:LOC_Os09g37070 transcript:LOC_Os09g37070.1
c45151 Ananas comosus var. bracteatus	lcl|EG:LOC_Os03g07340.1	6.497e-51	80/103(77.67)	172	pep:known chromosome:MSU6:3:3726758:3728066:-1 gene:LOC_Os03g07340 transcript:LOC_Os03g07340.1
c45152 Ananas comosus var. bracteatus	lcl|EG:LOC_Os01g16310.1	0	437/623(70.14)	928	pep:novel chromosome:MSU6:1:9244577:9252454:1 gene:LOC_Os01g16310 transcript:LOC_Os01g16310.1
c45154 Ananas comosus var. bracteatus	lcl|EG:LOC_Os10g42500.1	1.08549e-128	199/354(56.21)	377	pep:known chromosome:MSU6:10:22848991:22851926:1 gene:LOC_Os10g42500 transcript:LOC_Os10g42500.1
c45155 Ananas comosus var. bracteatus	lcl|EG:LOC_Os04g53620.4	6.31668e-94	140/140(100.00)	273	pep:known chromosome:MSU6:4:31777433:31780201:1 gene:LOC_Os04g53620 transcript:LOC_Os04g53620.4
c45156 Ananas comosus var. bracteatus	lcl|EG:LOC_Os06g49700.1	1.20831e-09	22/33(66.67)	55	pep:known chromosome:MSU6:6:30068650:30072758:1 gene:LOC_Os06g49700 transcript:LOC_Os06g49700.1
c45156 Ananas comosus var. bracteatus	lcl|EG:LOC_Os06g49700.1	1.21685e-67	111/264(42.05)	217	pep:known chromosome:MSU6:6:30068650:30072758:1 gene:LOC_Os06g49700 transcript:LOC_Os06g49700.1
c45157 Ananas comosus var. bracteatus	lcl|EG:LOC_Os02g46600.1	7.71235e-13	42/82(51.22)	67	pep:known chromosome:MSU6:2:28415184:28418119:-1 gene:LOC_Os02g46600 transcript:LOC_Os02g46600.1
c45157 Ananas comosus var. bracteatus	lcl|EG:LOC_Os02g46600.1	1.42852e-90	140/227(61.67)	272	pep:known chromosome:MSU6:2:28415184:28418119:-1 gene:LOC_Os02g46600 transcript:LOC_Os02g46600.1
c45158 Ananas comosus var. bracteatus	lcl|EG:LOC_Os01g57100.1	0	364/619(58.80)	677	pep:novel chromosome:MSU6:1:32995718:32998220:1 gene:LOC_Os01g57100 transcript:LOC_Os01g57100.1
c45159 Ananas comosus var. bracteatus	lcl|EG:LOC_Os01g12830.2	1.91525e-118	176/246(71.54)	343	pep:known chromosome:MSU6:1:7099982:7102266:-1 gene:LOC_Os01g12830 transcript:LOC_Os01g12830.2
c45159 Ananas comosus var. bracteatus	lcl|EG:LOC_Os01g12830.1	4.66634e-25	51/77(66.23)	96	pep:known chromosome:MSU6:1:7099013:7102266:-1 gene:LOC_Os01g12830 transcript:LOC_Os01g12830.1
c45160 Ananas comosus var. bracteatus	lcl|EG:LOC_Os01g01520.1	1.80288e-124	192/355(54.08)	370	pep:known chromosome:MSU6:1:269145:274084:-1 gene:LOC_Os01g01520 transcript:LOC_Os01g01520.1
c45161 Ananas comosus var. bracteatus	lcl|EG:LOC_Os02g26850.1	1.20346e-102	164/311(52.73)	306	pep:known chromosome:MSU6:2:15756235:15760010:-1 gene:LOC_Os02g26850 transcript:LOC_Os02g26850.1
c45162 Ananas comosus var. bracteatus	lcl|EG:LOC_Os03g38470.1	2.21358e-130	194/357(54.34)	382	pep:known chromosome:MSU6:3:21352028:21355323:1 gene:LOC_Os03g38470 transcript:LOC_Os03g38470.1
c45163 Ananas comosus var. bracteatus	lcl|EG:LOC_Os03g49150.1	1.67605e-26	47/61(77.05)	105	pep:known chromosome:MSU6:3:27990869:27994434:1 gene:LOC_Os03g49150 transcript:LOC_Os03g49150.1
c45164 Ananas comosus var. bracteatus	lcl|EG:LOC_Os06g27370.1	1.9314e-11	59/214(27.57)	66	pep:known chromosome:MSU6:6:15497179:15499987:-1 gene:LOC_Os06g27370 transcript:LOC_Os06g27370.1
c45165 Ananas comosus var. bracteatus	lcl|EG:LOC_Os06g04000.1	2.23849e-104	143/158(90.51)	304	pep:known chromosome:MSU6:6:1634097:1635030:1 gene:LOC_Os06g04000 transcript:LOC_Os06g04000.1
c45166 Ananas comosus var. bracteatus	lcl|EG:LOC_Os12g08180.1	4.00441e-72	142/294(48.30)	241	pep:known chromosome:MSU6:12:4177403:4181622:-1 gene:LOC_Os12g08180 transcript:LOC_Os12g08180.1
c45167 Ananas comosus var. bracteatus	lcl|EG:LOC_Os10g39640.1	4.52642e-101	143/258(55.43)	300	pep:known chromosome:MSU6:10:21108008:21110196:1 gene:LOC_Os10g39640 transcript:LOC_Os10g39640.1
c45168 Ananas comosus var. bracteatus	lcl|EG:LOC_Os01g54900.1	2.46671e-156	218/356(61.24)	434	pep:known chromosome:MSU6:1:31567864:31574567:-1 gene:LOC_Os01g54900 transcript:LOC_Os01g54900.1
c45169 Ananas comosus var. bracteatus	lcl|EG:LOC_Os06g19690.1	6.35807e-29	57/111(51.35)	110	pep:known chromosome:MSU6:6:11243643:11247711:-1 gene:LOC_Os06g19690 transcript:LOC_Os06g19690.1
c45169 Ananas comosus var. bracteatus	lcl|EG:LOC_Os06g19690.1	2.3466e-32	55/74(74.32)	117	pep:known chromosome:MSU6:6:11243643:11247711:-1 gene:LOC_Os06g19690 transcript:LOC_Os06g19690.1
c45170 Ananas comosus var. bracteatus	lcl|EG:LOC_Os04g40950.1	0	305/335(91.04)	623	pep:known chromosome:MSU6:4:24120310:24124030:1 gene:LOC_Os04g40950 transcript:LOC_Os04g40950.1
c45172 Ananas comosus var. bracteatus	lcl|EG:LOC_Os07g37710.1	2.50317e-59	93/144(64.58)	188	pep:known chromosome:MSU6:7:22606900:22607651:1 gene:LOC_Os07g37710 transcript:LOC_Os07g37710.1
c45173 Ananas comosus var. bracteatus	lcl|EG:LOC_Os04g35680.1	7.69176e-119	210/426(49.30)	355	pep:known chromosome:MSU6:4:21573712:21575607:1 gene:LOC_Os04g35680 transcript:LOC_Os04g35680.1
c45174 Ananas comosus var. bracteatus	lcl|EG:LOC_Os11g34770.1	5.23372e-84	96/118(81.36)	197	pep:known chromosome:MSU6:11:19906667:19910057:-1 gene:LOC_Os11g34770 transcript:LOC_Os11g34770.1
c45175 Ananas comosus var. bracteatus	lcl|EG:LOC_Os10g07534.1	8.8678e-24	48/74(64.86)	93	pep:novel chromosome:MSU6:10:4025918:4028671:1 gene:LOC_Os10g07534 transcript:LOC_Os10g07534.1
c45177 Ananas comosus var. bracteatus	lcl|EG:LOC_Os03g27210.1	1.50246e-35	75/156(48.08)	128	pep:known chromosome:MSU6:3:15583473:15585799:-1 gene:LOC_Os03g27210 transcript:LOC_Os03g27210.1
c45177 Ananas comosus var. bracteatus	lcl|EG:LOC_Os03g27210.1	1.65127e-96	144/207(69.57)	290	pep:known chromosome:MSU6:3:15583473:15585799:-1 gene:LOC_Os03g27210 transcript:LOC_Os03g27210.1
c45178 Ananas comosus var. bracteatus	lcl|EG:LOC_Os05g41220.1	6.72385e-73	129/282(45.74)	231	pep:known chromosome:MSU6:5:24074994:24078421:-1 gene:LOC_Os05g41220 transcript:LOC_Os05g41220.1
c45180 Ananas comosus var. bracteatus	lcl|EG:LOC_Os07g07000.1	1.73796e-149	225/304(74.01)	427	pep:known chromosome:MSU6:7:3445344:3449354:-1 gene:LOC_Os07g07000 transcript:LOC_Os07g07000.1
c45181 Ananas comosus var. bracteatus	lcl|EG:LOC_Os06g43640.2	0	374/462(80.95)	808	pep:known chromosome:MSU6:6:26253122:26258284:-1 gene:LOC_Os06g43640 transcript:LOC_Os06g43640.2
c45182 Ananas comosus var. bracteatus	lcl|EG:LOC_Os03g03320.1	5.68319e-27	77/212(36.32)	103	pep:known chromosome:MSU6:3:1418776:1419984:1 gene:LOC_Os03g03320 transcript:LOC_Os03g03320.1
c45183 Ananas comosus var. bracteatus	lcl|EG:LOC_Os05g47960.1	1.01541e-49	91/173(52.60)	164	pep:known chromosome:MSU6:5:27436125:27436942:-1 gene:LOC_Os05g47960 transcript:LOC_Os05g47960.1
c45185 Ananas comosus var. bracteatus	lcl|EG:LOC_Os06g05690.1	4.44895e-81	118/156(75.64)	248	pep:known chromosome:MSU6:6:2573178:2575723:1 gene:LOC_Os06g05690 transcript:LOC_Os06g05690.1
c45185 Ananas comosus var. bracteatus	lcl|EG:LOC_Os06g36820.1	1.185e-22	39/52(75.00)	84	pep:known chromosome:MSU6:6:21691503:21691822:-1 gene:LOC_Os06g36820 transcript:LOC_Os06g36820.1
c45185 Ananas comosus var. bracteatus	lcl|EG:LOC_Os06g05730.1	3.17922e-30	81/210(38.57)	116	pep:known chromosome:MSU6:6:2586927:2587897:-1 gene:LOC_Os06g05730 transcript:LOC_Os06g05730.1
c45185 Ananas comosus var. bracteatus	lcl|EG:LOC_Os06g05690.1	8.26231e-25	48/61(78.69)	102	pep:known chromosome:MSU6:6:2573178:2575723:1 gene:LOC_Os06g05690 transcript:LOC_Os06g05690.1
c45186 Ananas comosus var. bracteatus	lcl|EG:LOC_Os05g13330.1	0	279/345(80.87)	591	pep:known chromosome:MSU6:5:7398418:7403293:-1 gene:LOC_Os05g13330 transcript:LOC_Os05g13330.1
c45187 Ananas comosus var. bracteatus	lcl|EG:LOC_Os01g07960.1	1.76784e-148	199/249(79.92)	424	pep:novel chromosome:MSU6:1:3845181:3849245:-1 gene:LOC_Os01g07960 transcript:LOC_Os01g07960.1
c45188 Ananas comosus var. bracteatus	lcl|EG:LOC_Os04g52320.1	0	312/485(64.33)	616	pep:known chromosome:MSU6:4:30904040:30907746:1 gene:LOC_Os04g52320 transcript:LOC_Os04g52320.1
c45189 Ananas comosus var. bracteatus	lcl|EG:LOC_Os03g07790.1	5.22265e-95	140/226(61.95)	289	pep:known chromosome:MSU6:3:3959939:3965303:1 gene:LOC_Os03g07790 transcript:LOC_Os03g07790.1
c45190 Ananas comosus var. bracteatus	lcl|EG:LOC_Os04g55680.1	2.28518e-108	173/303(57.10)	327	pep:known chromosome:MSU6:4:32960260:32962091:-1 gene:LOC_Os04g55680 transcript:LOC_Os04g55680.1
c45191 Ananas comosus var. bracteatus	lcl|EG:LOC_Os01g56560.1	8.03199e-114	168/242(69.42)	337	pep:known chromosome:MSU6:1:32607637:32610001:1 gene:LOC_Os01g56560 transcript:LOC_Os01g56560.1
c45192 Ananas comosus var. bracteatus	lcl|EG:LOC_Os12g20310.2	3.61744e-43	75/86(87.21)	148	pep:known chromosome:MSU6:12:11860190:11863231:1 gene:LOC_Os12g20310 transcript:LOC_Os12g20310.2
c45193 Ananas comosus var. bracteatus	lcl|EG:LOC_Os06g43384.1	0	283/519(54.53)	560	pep:known chromosome:MSU6:6:26081409:26086094:1 gene:LOC_Os06g43384 transcript:LOC_Os06g43384.1
c45194 Ananas comosus var. bracteatus	lcl|EG:LOC_Os09g38500.1	5.33779e-76	127/211(60.19)	234	pep:known chromosome:MSU6:9:22152193:22155128:-1 gene:LOC_Os09g38500 transcript:LOC_Os09g38500.1
c45195 Ananas comosus var. bracteatus	lcl|EG:LOC_Os06g47890.2	0	538/631(85.26)	1117	pep:known chromosome:MSU6:6:28968490:28973578:-1 gene:LOC_Os06g47890 transcript:LOC_Os06g47890.2
c45196 Ananas comosus var. bracteatus	lcl|EG:LOC_Os08g10608.1	2.07729e-68	102/154(66.23)	210	pep:known chromosome:MSU6:8:6242952:6246152:-1 gene:LOC_Os08g10608 transcript:LOC_Os08g10608.1
c45197 Ananas comosus var. bracteatus	lcl|EG:LOC_Os02g02890.1	4.17307e-105	144/172(83.72)	306	pep:known chromosome:MSU6:2:1116059:1117136:1 gene:LOC_Os02g02890 transcript:LOC_Os02g02890.1
c45198 Ananas comosus var. bracteatus	lcl|EG:LOC_Os10g42940.1	1.40023e-127	177/192(92.19)	367	pep:known chromosome:MSU6:10:23074966:23077118:1 gene:LOC_Os10g42940 transcript:LOC_Os10g42940.1
c45199 Ananas comosus var. bracteatus	lcl|EG:LOC_Os07g06660.1	5.78569e-59	86/102(84.31)	189	pep:known chromosome:MSU6:7:3243730:3246324:-1 gene:LOC_Os07g06660 transcript:LOC_Os07g06660.1
c45200 Ananas comosus var. bracteatus	lcl|EG:LOC_Os01g45200.1	0	265/363(73.00)	514	pep:novel chromosome:MSU6:1:25639675:25646180:-1 gene:LOC_Os01g45200 transcript:LOC_Os01g45200.1
c45201 Ananas comosus var. bracteatus	lcl|EG:LOC_Os10g35180.1	2.60907e-30	55/77(71.43)	112	pep:known chromosome:MSU6:10:18713242:18719601:1 gene:LOC_Os10g35180 transcript:LOC_Os10g35180.1
c45201 Ananas comosus var. bracteatus	lcl|EG:LOC_Os10g35180.1	0	538/606(88.78)	1081	pep:known chromosome:MSU6:10:18713242:18719601:1 gene:LOC_Os10g35180 transcript:LOC_Os10g35180.1
c45202 Ananas comosus var. bracteatus	lcl|EG:LOC_Os05g03540.1	4.21119e-52	105/207(50.72)	172	pep:known chromosome:MSU6:5:1497840:1499630:-1 gene:LOC_Os05g03540 transcript:LOC_Os05g03540.1
c45203 Ananas comosus var. bracteatus	lcl|EG:LOC_Os08g41460.2	1.0617e-162	242/328(73.78)	465	pep:known chromosome:MSU6:8:26174603:26182418:1 gene:LOC_Os08g41460 transcript:LOC_Os08g41460.2
c45204 Ananas comosus var. bracteatus	lcl|EG:LOC_Os08g28690.2	6.90125e-45	77/114(67.54)	158	pep:known chromosome:MSU6:8:17515652:17520400:-1 gene:LOC_Os08g28690 transcript:LOC_Os08g28690.2
c45205 Ananas comosus var. bracteatus	lcl|EG:LOC_Os01g47330.1	3.39249e-68	129/188(68.62)	222	pep:novel chromosome:MSU6:1:27040747:27041625:1 gene:LOC_Os01g47330 transcript:LOC_Os01g47330.1
c45206 Ananas comosus var. bracteatus	lcl|EG:LOC_Os01g55580.1	0	344/629(54.69)	624	pep:known chromosome:MSU6:1:32015578:32021357:-1 gene:LOC_Os01g55580 transcript:LOC_Os01g55580.1
c45207 Ananas comosus var. bracteatus	lcl|EG:LOC_Os03g38000.1	3.83989e-114	166/219(75.80)	331	pep:known chromosome:MSU6:3:21096017:21098553:-1 gene:LOC_Os03g38000 transcript:LOC_Os03g38000.1
c45208 Ananas comosus var. bracteatus	lcl|EG:LOC_Os04g17050.1	1.16503e-157	230/322(71.43)	451	pep:known chromosome:MSU6:4:9332046:9340559:1 gene:LOC_Os04g17050 transcript:LOC_Os04g17050.1
c45209 Ananas comosus var. bracteatus	lcl|EG:LOC_Os04g20164.1	6.45303e-145	191/274(69.71)	421	pep:known chromosome:MSU6:4:11227167:11234756:1 gene:LOC_Os04g20164 transcript:LOC_Os04g20164.1
c45209 Ananas comosus var. bracteatus	lcl|EG:LOC_Os04g20164.2	3.79649e-20	43/75(57.33)	85	pep:known chromosome:MSU6:4:11227167:11234756:1 gene:LOC_Os04g20164 transcript:LOC_Os04g20164.2
c45210 Ananas comosus var. bracteatus	lcl|EG:LOC_Os09g15480.1	1.92522e-107	150/240(62.50)	316	pep:known chromosome:MSU6:9:9475394:9477844:-1 gene:LOC_Os09g15480 transcript:LOC_Os09g15480.1
c45211 Ananas comosus var. bracteatus	lcl|EG:LOC_Os08g43470.1	1.1011e-163	233/269(86.62)	465	pep:known chromosome:MSU6:8:27494476:27498675:1 gene:LOC_Os08g43470 transcript:LOC_Os08g43470.1
c45212 Ananas comosus var. bracteatus	lcl|EG:LOC_Os06g18870.1	3.97981e-09	30/68(44.12)	49	pep:known chromosome:MSU6:6:10723595:10723849:-1 gene:LOC_Os06g18870 transcript:LOC_Os06g18870.1
c45212 Ananas comosus var. bracteatus	lcl|EG:LOC_Os05g44380.1	1.38276e-69	156/345(45.22)	224	pep:known chromosome:MSU6:5:25757773:25760226:-1 gene:LOC_Os05g44380 transcript:LOC_Os05g44380.1
c45213 Ananas comosus var. bracteatus	lcl|EG:LOC_Os01g51120.1	1.4739e-131	191/221(86.43)	377	pep:novel chromosome:MSU6:1:29363482:29366984:1 gene:LOC_Os01g51120 transcript:LOC_Os01g51120.1
c45214 Ananas comosus var. bracteatus	lcl|EG:LOC_Os05g04540.1	3.58118e-19	61/174(35.06)	88	pep:known chromosome:MSU6:5:2111227:2112981:1 gene:LOC_Os05g04540 transcript:LOC_Os05g04540.1
c45214 Ananas comosus var. bracteatus	lcl|EG:LOC_Os05g19620.1	8.59936e-19	40/83(48.19)	82	pep:known chromosome:MSU6:5:11431328:11435356:1 gene:LOC_Os05g19620 transcript:LOC_Os05g19620.1
c45215 Ananas comosus var. bracteatus	lcl|EG:LOC_Os03g54100.2	2.75508e-159	229/351(65.24)	461	pep:known chromosome:MSU6:3:31007719:31010336:-1 gene:LOC_Os03g54100 transcript:LOC_Os03g54100.2
c45216 Ananas comosus var. bracteatus	lcl|EG:LOC_Os07g39220.1	2.34498e-30	77/170(45.29)	112	pep:known chromosome:MSU6:7:23482816:23484351:-1 gene:LOC_Os07g39220 transcript:LOC_Os07g39220.1
c45217 Ananas comosus var. bracteatus	lcl|EG:LOC_Os04g39700.1	1.61102e-53	96/192(50.00)	174	pep:known chromosome:MSU6:4:23475690:23477898:-1 gene:LOC_Os04g39700 transcript:LOC_Os04g39700.1
c45218 Ananas comosus var. bracteatus	lcl|EG:LOC_Os10g26070.1	1.59179e-11	28/53(52.83)	66	pep:known chromosome:MSU6:10:13430621:13432586:-1 gene:LOC_Os10g26070 transcript:LOC_Os10g26070.1
c45219 Ananas comosus var. bracteatus	lcl|EG:LOC_Os07g38620.1	3.51425e-155	218/284(76.76)	446	pep:known chromosome:MSU6:7:23193210:23198127:-1 gene:LOC_Os07g38620 transcript:LOC_Os07g38620.1
c45220 Ananas comosus var. bracteatus	lcl|EG:LOC_Os01g72220.1	0	325/471(69.00)	636	pep:known chromosome:MSU6:1:41872906:41879558:-1 gene:LOC_Os01g72220 transcript:LOC_Os01g72220.1
c45221 Ananas comosus var. bracteatus	lcl|EG:LOC_Os12g10850.1	2.57988e-127	196/312(62.82)	379	pep:known chromosome:MSU6:12:5848741:5851370:1 gene:LOC_Os12g10850 transcript:LOC_Os12g10850.1
c45222 Ananas comosus var. bracteatus	lcl|EG:LOC_Os03g57040.2	1.59149e-103	147/161(91.30)	300	pep:known chromosome:MSU6:3:32506480:32508869:-1 gene:LOC_Os03g57040 transcript:LOC_Os03g57040.2
c45223 Ananas comosus var. bracteatus	lcl|EG:LOC_Os03g08970.1	8.79127e-38	88/180(48.89)	137	pep:known chromosome:MSU6:3:4659803:4661072:1 gene:LOC_Os03g08970 transcript:LOC_Os03g08970.1
c45224 Ananas comosus var. bracteatus	lcl|EG:LOC_Os09g39860.1	2.26108e-65	114/213(53.52)	207	pep:known chromosome:MSU6:9:22851841:22854031:-1 gene:LOC_Os09g39860 transcript:LOC_Os09g39860.1
c45224 Ananas comosus var. bracteatus	lcl|EG:LOC_Os02g57440.1	9.87576e-57	92/148(62.16)	187	pep:known chromosome:MSU6:2:35199142:35200416:1 gene:LOC_Os02g57440 transcript:LOC_Os02g57440.1
c45225 Ananas comosus var. bracteatus	lcl|EG:LOC_Os02g56990.1	8.36065e-61	84/94(89.36)	182	pep:known chromosome:MSU6:2:34912242:34914279:1 gene:LOC_Os02g56990 transcript:LOC_Os02g56990.1
c45225 Ananas comosus var. bracteatus	lcl|EG:LOC_Os05g31770.1	3.81509e-89	128/167(76.65)	266	pep:known chromosome:MSU6:5:18442132:18445377:-1 gene:LOC_Os05g31770 transcript:LOC_Os05g31770.1
c45226 Ananas comosus var. bracteatus	lcl|EG:LOC_Os12g37370.1	2.6792e-42	50/80(62.50)	117	pep:known chromosome:MSU6:12:22913089:22914562:1 gene:LOC_Os12g37370 transcript:LOC_Os12g37370.1
c45227 Ananas comosus var. bracteatus	lcl|EG:LOC_Os01g04570.1	3.54758e-121	240/668(35.93)	379	pep:known chromosome:MSU6:1:2047717:2051521:1 gene:LOC_Os01g04570 transcript:LOC_Os01g04570.1
c45228 Ananas comosus var. bracteatus	lcl|EG:LOC_Os03g60750.1	4.43068e-62	99/139(71.22)	197	pep:known chromosome:MSU6:3:34522052:34524701:1 gene:LOC_Os03g60750 transcript:LOC_Os03g60750.1
c45229 Ananas comosus var. bracteatus	lcl|EG:LOC_Os02g01250.1	1.25936e-76	114/132(86.36)	232	pep:known chromosome:MSU6:2:135301:138097:-1 gene:LOC_Os02g01250 transcript:LOC_Os02g01250.1
c45230 Ananas comosus var. bracteatus	lcl|EG:LOC_Os10g35370.1	0	312/399(78.20)	607	pep:known chromosome:MSU6:10:18828846:18832578:1 gene:LOC_Os10g35370 transcript:LOC_Os10g35370.1
c45231 Ananas comosus var. bracteatus	lcl|EG:LOC_Os12g39100.1	2.81475e-27	76/185(41.08)	98	pep:known chromosome:MSU6:12:24019122:24021235:1 gene:LOC_Os12g39100 transcript:LOC_Os12g39100.1
c45232 Ananas comosus var. bracteatus	lcl|EG:LOC_Os04g40870.1	3.70435e-79	132/275(48.00)	247	pep:known chromosome:MSU6:4:24068169:24072322:1 gene:LOC_Os04g40870 transcript:LOC_Os04g40870.1
c45233 Ananas comosus var. bracteatus	lcl|EG:LOC_Os01g07250.1	2.29456e-71	100/200(50.00)	224	pep:novel chromosome:MSU6:1:3421011:3424559:1 gene:LOC_Os01g07250 transcript:LOC_Os01g07250.1
c45234 Ananas comosus var. bracteatus	lcl|EG:LOC_Os04g31040.1	0	246/303(81.19)	546	pep:known chromosome:MSU6:4:18379283:18381846:-1 gene:LOC_Os04g31040 transcript:LOC_Os04g31040.1
c45236 Ananas comosus var. bracteatus	lcl|EG:LOC_Os01g59950.1	2.97337e-78	132/226(58.41)	244	pep:novel chromosome:MSU6:1:34662955:34663859:-1 gene:LOC_Os01g59950 transcript:LOC_Os01g59950.1
c45237 Ananas comosus var. bracteatus	lcl|EG:LOC_Os04g49430.1	0	386/771(50.06)	739	pep:known chromosome:MSU6:4:29308795:29313818:1 gene:LOC_Os04g49430 transcript:LOC_Os04g49430.1
c45238 Ananas comosus var. bracteatus	lcl|EG:LOC_Os01g08120.1	4.75743e-120	190/469(40.51)	372	pep:novel chromosome:MSU6:1:3926450:3928447:-1 gene:LOC_Os01g08120 transcript:LOC_Os01g08120.1
c45239 Ananas comosus var. bracteatus	lcl|EG:LOC_Os07g33240.1	1.49548e-79	138/193(71.50)	244	pep:known chromosome:MSU6:7:19860616:19863550:1 gene:LOC_Os07g33240 transcript:LOC_Os07g33240.1
c45240 Ananas comosus var. bracteatus	lcl|EG:LOC_Os01g05140.1	2.41148e-21	43/58(74.14)	87	pep:known chromosome:MSU6:1:2405438:2407067:1 gene:LOC_Os01g05140 transcript:LOC_Os01g05140.1
c45241 Ananas comosus var. bracteatus	lcl|EG:LOC_Os11g34160.1	0	270/419(64.44)	550	pep:known chromosome:MSU6:11:19535929:19539372:-1 gene:LOC_Os11g34160 transcript:LOC_Os11g34160.1
c45242 Ananas comosus var. bracteatus	lcl|EG:LOC_Os05g02990.1	9.59925e-94	132/191(69.11)	279	pep:known chromosome:MSU6:5:1115758:1118046:1 gene:LOC_Os05g02990 transcript:LOC_Os05g02990.1
c45243 Ananas comosus var. bracteatus	lcl|EG:LOC_Os02g39870.1	8.37971e-120	204/335(60.90)	354	pep:known chromosome:MSU6:2:24085071:24088402:1 gene:LOC_Os02g39870 transcript:LOC_Os02g39870.1
c45244 Ananas comosus var. bracteatus	lcl|EG:LOC_Os12g30030.1	9.94037e-73	104/129(80.62)	220	pep:known chromosome:MSU6:12:17936172:17939184:-1 gene:LOC_Os12g30030 transcript:LOC_Os12g30030.1
c45245 Ananas comosus var. bracteatus	lcl|EG:LOC_Os03g53710.1	1.26948e-124	192/355(54.08)	372	pep:known chromosome:MSU6:3:30789370:30791162:-1 gene:LOC_Os03g53710 transcript:LOC_Os03g53710.1
c45246 Ananas comosus var. bracteatus	lcl|EG:LOC_Os12g31850.1	0	332/409(81.17)	663	pep:known chromosome:MSU6:12:19133168:19136866:-1 gene:LOC_Os12g31850 transcript:LOC_Os12g31850.1
c45247 Ananas comosus var. bracteatus	lcl|EG:LOC_Os10g37980.1	1.1567e-158	255/399(63.91)	454	pep:known chromosome:MSU6:10:20273475:20275484:-1 gene:LOC_Os10g37980 transcript:LOC_Os10g37980.1
c45248 Ananas comosus var. bracteatus	lcl|EG:LOC_Os06g04250.1	7.91089e-49	91/153(59.48)	163	pep:known chromosome:MSU6:6:1788837:1790395:1 gene:LOC_Os06g04250 transcript:LOC_Os06g04250.1
c45249 Ananas comosus var. bracteatus	lcl|EG:LOC_Os01g15790.2	0	266/420(63.33)	530	pep:known chromosome:MSU6:1:8891598:8899116:1 gene:LOC_Os01g15790 transcript:LOC_Os01g15790.2
c45250 Ananas comosus var. bracteatus	lcl|EG:LOC_Os04g51950.1	0	290/349(83.09)	580	pep:known chromosome:MSU6:4:30640433:30644460:-1 gene:LOC_Os04g51950 transcript:LOC_Os04g51950.1
c45250 Ananas comosus var. bracteatus	lcl|EG:LOC_Os08g12750.1	2.1349e-39	64/81(79.01)	142	pep:known chromosome:MSU6:8:7552774:7557839:1 gene:LOC_Os08g12750 transcript:LOC_Os08g12750.1
c45251 Ananas comosus var. bracteatus	lcl|EG:LOC_Os02g55300.1	2.73111e-149	205/263(77.95)	430	pep:known chromosome:MSU6:2:33848294:33851179:1 gene:LOC_Os02g55300 transcript:LOC_Os02g55300.1
c45252 Ananas comosus var. bracteatus	lcl|EG:LOC_Os06g16350.1	1.74496e-172	240/328(73.17)	488	pep:known chromosome:MSU6:6:9324991:9327212:-1 gene:LOC_Os06g16350 transcript:LOC_Os06g16350.1
c45254 Ananas comosus var. bracteatus	lcl|EG:LOC_Os11g07916.1	9.42901e-103	166/240(69.17)	305	pep:known chromosome:MSU6:11:4087072:4089571:1 gene:LOC_Os11g07916 transcript:LOC_Os11g07916.1
c45255 Ananas comosus var. bracteatus	lcl|EG:LOC_Os02g49680.1	1.61288e-153	232/372(62.37)	441	pep:known chromosome:MSU6:2:30356007:30357876:-1 gene:LOC_Os02g49680 transcript:LOC_Os02g49680.1
c45256 Ananas comosus var. bracteatus	lcl|EG:LOC_Os11g38260.1	1.36106e-111	164/207(79.23)	328	pep:known chromosome:MSU6:11:22194341:22196213:1 gene:LOC_Os11g38260 transcript:LOC_Os11g38260.1
c45257 Ananas comosus var. bracteatus	lcl|EG:LOC_Os04g32460.1	1.63088e-17	45/73(61.64)	82	pep:known chromosome:MSU6:4:19281765:19286260:-1 gene:LOC_Os04g32460 transcript:LOC_Os04g32460.1
c45257 Ananas comosus var. bracteatus	lcl|EG:LOC_Os05g05800.1	0	317/426(74.41)	644	pep:known chromosome:MSU6:5:2892472:2899089:-1 gene:LOC_Os05g05800 transcript:LOC_Os05g05800.1
c45258 Ananas comosus var. bracteatus	lcl|EG:LOC_Os02g47310.1	2.19359e-140	189/291(64.95)	407	pep:known chromosome:MSU6:2:28888092:28891679:1 gene:LOC_Os02g47310 transcript:LOC_Os02g47310.1
c45259 Ananas comosus var. bracteatus	lcl|EG:LOC_Os07g39900.1	0	284/437(64.99)	538	pep:known chromosome:MSU6:7:23924899:23930229:1 gene:LOC_Os07g39900 transcript:LOC_Os07g39900.1
c45260 Ananas comosus var. bracteatus	lcl|EG:LOC_Os06g47000.3	8.97164e-57	107/191(56.02)	200	pep:known chromosome:MSU6:6:28503140:28507810:-1 gene:LOC_Os06g47000 transcript:LOC_Os06g47000.3
c45260 Ananas comosus var. bracteatus	lcl|EG:LOC_Os08g04630.1	1.05776e-63	95/124(76.61)	208	pep:known chromosome:MSU6:8:2308722:2314264:-1 gene:LOC_Os08g04630 transcript:LOC_Os08g04630.1
c45260 Ananas comosus var. bracteatus	lcl|EG:LOC_Os06g47000.3	2.22148e-72	108/138(78.26)	224	pep:known chromosome:MSU6:6:28503140:28507810:-1 gene:LOC_Os06g47000 transcript:LOC_Os06g47000.3
c45261 Ananas comosus var. bracteatus	lcl|EG:LOC_Os02g51080.1	0	363/446(81.39)	730	pep:known chromosome:MSU6:2:31240356:31242949:1 gene:LOC_Os02g51080 transcript:LOC_Os02g51080.1
c45262 Ananas comosus var. bracteatus	lcl|EG:LOC_Os09g30400.1	2.43624e-48	103/203(50.74)	170	pep:known chromosome:MSU6:9:18495948:18500263:-1 gene:LOC_Os09g30400 transcript:LOC_Os09g30400.1
c45263 Ananas comosus var. bracteatus	lcl|EG:LOC_Os10g35670.1	5.73883e-80	113/133(84.96)	241	pep:known chromosome:MSU6:10:19007217:19010162:1 gene:LOC_Os10g35670 transcript:LOC_Os10g35670.1
c45263 Ananas comosus var. bracteatus	lcl|EG:LOC_Os07g46700.3	4.59265e-45	67/93(72.04)	153	pep:known chromosome:MSU6:7:27914744:27920199:-1 gene:LOC_Os07g46700 transcript:LOC_Os07g46700.3
c45264 Ananas comosus var. bracteatus	lcl|EG:LOC_Os02g53110.2	2.19909e-75	120/255(47.06)	236	pep:known chromosome:MSU6:2:32489362:32493246:1 gene:LOC_Os02g53110 transcript:LOC_Os02g53110.2
c45265 Ananas comosus var. bracteatus	lcl|EG:LOC_Os11g05300.1	2.97694e-45	98/241(40.66)	158	pep:known chromosome:MSU6:11:2341370:2344099:-1 gene:LOC_Os11g05300 transcript:LOC_Os11g05300.1
c45266 Ananas comosus var. bracteatus	lcl|EG:LOC_Os09g32300.1	4.50683e-162	289/615(46.99)	486	pep:known chromosome:MSU6:9:19279445:19285663:1 gene:LOC_Os09g32300 transcript:LOC_Os09g32300.1
c45267 Ananas comosus var. bracteatus	lcl|EG:LOC_Os02g43340.2	4.5915e-22	82/266(30.83)	100	pep:known chromosome:MSU6:2:26140729:26145521:-1 gene:LOC_Os02g43340 transcript:LOC_Os02g43340.2
c45267 Ananas comosus var. bracteatus	lcl|EG:LOC_Os09g26570.1	1.05305e-137	197/298(66.11)	402	pep:known chromosome:MSU6:9:16092497:16095483:1 gene:LOC_Os09g26570 transcript:LOC_Os09g26570.1
c45269 Ananas comosus var. bracteatus	lcl|EG:LOC_Os02g10370.1	9.09357e-24	44/59(74.58)	92	pep:known chromosome:MSU6:2:5464034:5464324:-1 gene:LOC_Os02g10370 transcript:LOC_Os02g10370.1
c45270 Ananas comosus var. bracteatus	lcl|EG:LOC_Os12g40900.1	5.83527e-61	110/211(52.13)	196	pep:known chromosome:MSU6:12:25291947:25293965:1 gene:LOC_Os12g40900 transcript:LOC_Os12g40900.1
c45271 Ananas comosus var. bracteatus	lcl|EG:LOC_Os03g55010.1	0	252/451(55.88)	531	pep:known chromosome:MSU6:3:31274879:31277561:1 gene:LOC_Os03g55010 transcript:LOC_Os03g55010.1
c45274 Ananas comosus var. bracteatus	lcl|EG:LOC_Os03g30290.1	4.95623e-06	37/83(44.58)	43	pep:known chromosome:MSU6:3:17284671:17286104:1 gene:LOC_Os03g30290 transcript:LOC_Os03g30290.1
c45274 Ananas comosus var. bracteatus	lcl|EG:LOC_Os04g34440.1	0	358/564(63.48)	688	pep:known chromosome:MSU6:4:20680199:20686514:-1 gene:LOC_Os04g34440 transcript:LOC_Os04g34440.1
c45274 Ananas comosus var. bracteatus	lcl|EG:LOC_Os07g40510.1	1.08193e-16	53/144(36.81)	79	pep:known chromosome:MSU6:7:24265482:24272376:-1 gene:LOC_Os07g40510 transcript:LOC_Os07g40510.1
c45276 Ananas comosus var. bracteatus	lcl|EG:LOC_Os04g38330.1	0	322/385(83.64)	630	pep:known chromosome:MSU6:4:22617178:22620903:-1 gene:LOC_Os04g38330 transcript:LOC_Os04g38330.1
c45277 Ananas comosus var. bracteatus	lcl|EG:LOC_Os03g10620.2	3.36353e-160	228/293(77.82)	455	pep:known chromosome:MSU6:3:5421148:5422891:1 gene:LOC_Os03g10620 transcript:LOC_Os03g10620.2
c45278 Ananas comosus var. bracteatus	lcl|EG:LOC_Os01g55570.1	1.38026e-30	48/85(56.47)	103	pep:known chromosome:MSU6:1:32013354:32015234:1 gene:LOC_Os01g55570 transcript:LOC_Os01g55570.1
c45279 Ananas comosus var. bracteatus	lcl|EG:LOC_Os07g06570.1	8.51757e-77	136/240(56.67)	246	pep:known chromosome:MSU6:7:3189111:3191321:-1 gene:LOC_Os07g06570 transcript:LOC_Os07g06570.1
c45280 Ananas comosus var. bracteatus	lcl|EG:LOC_Os12g40570.2	3.95768e-34	103/281(36.65)	129	pep:known chromosome:MSU6:12:25066933:25070629:-1 gene:LOC_Os12g40570 transcript:LOC_Os12g40570.2
c45281 Ananas comosus var. bracteatus	lcl|EG:LOC_Os03g01216.1	4.55924e-08	30/65(46.15)	53	pep:known chromosome:MSU6:3:138453:143463:1 gene:LOC_Os03g01216 transcript:LOC_Os03g01216.1
c45282 Ananas comosus var. bracteatus	lcl|EG:LOC_Os05g49750.1	4.87672e-61	131/341(38.42)	205	pep:known chromosome:MSU6:5:28477013:28481204:-1 gene:LOC_Os05g49750 transcript:LOC_Os05g49750.1
c45283 Ananas comosus var. bracteatus	lcl|EG:LOC_Os04g38610.2	4.02966e-100	145/198(73.23)	295	pep:known chromosome:MSU6:4:22754032:22757286:-1 gene:LOC_Os04g38610 transcript:LOC_Os04g38610.2
c45284 Ananas comosus var. bracteatus	lcl|EG:LOC_Os01g18800.1	0	275/442(62.22)	549	pep:known chromosome:MSU6:1:10621771:10626524:1 gene:LOC_Os01g18800 transcript:LOC_Os01g18800.1
c45285 Ananas comosus var. bracteatus	lcl|EG:LOC_Os02g03040.3	3.90425e-101	163/242(67.36)	315	pep:known chromosome:MSU6:2:1193366:1197056:-1 gene:LOC_Os02g03040 transcript:LOC_Os02g03040.3
c45286 Ananas comosus var. bracteatus	lcl|EG:LOC_Os03g09110.1	0	310/452(68.58)	560	pep:known chromosome:MSU6:3:4736700:4740314:-1 gene:LOC_Os03g09110 transcript:LOC_Os03g09110.1
c45287 Ananas comosus var. bracteatus	lcl|EG:LOC_Os01g12520.1	6.9151e-99	153/208(73.56)	294	pep:known chromosome:MSU6:1:6878905:6880968:-1 gene:LOC_Os01g12520 transcript:LOC_Os01g12520.1
c45288 Ananas comosus var. bracteatus	lcl|EG:LOC_Os03g09060.1	5.29732e-128	92/120(76.67)	198	pep:known chromosome:MSU6:3:4696227:4699188:-1 gene:LOC_Os03g09060 transcript:LOC_Os03g09060.1
c45289 Ananas comosus var. bracteatus	lcl|EG:LOC_Os09g18490.1	1.87395e-13	42/105(40.00)	65	pep:novel chromosome:MSU6:9:11331584:11335336:-1 gene:LOC_Os09g18490 transcript:LOC_Os09g18490.1
c45289 Ananas comosus var. bracteatus	lcl|EG:LOC_Os02g04540.1	5.3571e-08	35/80(43.75)	54	pep:known chromosome:MSU6:2:2020969:2023488:-1 gene:LOC_Os02g04540 transcript:LOC_Os02g04540.1
c45290 Ananas comosus var. bracteatus	lcl|EG:LOC_Os03g03200.2	7.02753e-69	118/204(57.84)	216	pep:known chromosome:MSU6:3:1354500:1357183:1 gene:LOC_Os03g03200 transcript:LOC_Os03g03200.2
c45291 Ananas comosus var. bracteatus	lcl|EG:LOC_Os08g31750.1	6.59791e-138	198/312(63.46)	399	pep:known chromosome:MSU6:8:19670019:19673915:-1 gene:LOC_Os08g31750 transcript:LOC_Os08g31750.1
c45292 Ananas comosus var. bracteatus	lcl|EG:LOC_Os03g42810.1	2.22829e-176	241/335(71.94)	494	pep:known chromosome:MSU6:3:23848144:23850362:1 gene:LOC_Os03g42810 transcript:LOC_Os03g42810.1
c45293 Ananas comosus var. bracteatus	lcl|EG:LOC_Os02g48980.1	7.57986e-50	86/155(55.48)	165	pep:known chromosome:MSU6:2:29941322:29943713:-1 gene:LOC_Os02g48980 transcript:LOC_Os02g48980.1
c45294 Ananas comosus var. bracteatus	lcl|EG:LOC_Os11g25040.1	1.20763e-81	145/268(54.10)	249	pep:known chromosome:MSU6:11:13804058:13805289:1 gene:LOC_Os11g25040 transcript:LOC_Os11g25040.1
c45295 Ananas comosus var. bracteatus	lcl|EG:LOC_Os05g30800.1	0	295/305(96.72)	597	pep:known chromosome:MSU6:5:17809534:17813167:1 gene:LOC_Os05g30800 transcript:LOC_Os05g30800.1
c45296 Ananas comosus var. bracteatus	lcl|EG:LOC_Os01g71114.1	4.38793e-12	37/78(47.44)	60	pep:novel chromosome:MSU6:1:41158264:41162779:-1 gene:LOC_Os01g71114 transcript:LOC_Os01g71114.1
c45297 Ananas comosus var. bracteatus	lcl|EG:LOC_Os02g40000.1	2.4207e-57	64/77(83.12)	132	pep:known chromosome:MSU6:2:24190355:24195562:1 gene:LOC_Os02g40000 transcript:LOC_Os02g40000.1
c45298 Ananas comosus var. bracteatus	lcl|EG:LOC_Os07g07420.1	3.62452e-152	220/367(59.95)	438	pep:known chromosome:MSU6:7:3701288:3704031:1 gene:LOC_Os07g07420 transcript:LOC_Os07g07420.1
c45299 Ananas comosus var. bracteatus	lcl|EG:LOC_Os03g17140.1	7.1188e-77	133/239(55.65)	238	pep:known chromosome:MSU6:3:9518819:9520047:-1 gene:LOC_Os03g17140 transcript:LOC_Os03g17140.1
c45300 Ananas comosus var. bracteatus	lcl|EG:LOC_Os03g09120.1	4.65464e-39	88/194(45.36)	139	pep:known chromosome:MSU6:3:4747706:4749255:-1 gene:LOC_Os03g09120 transcript:LOC_Os03g09120.1
c45301 Ananas comosus var. bracteatus	lcl|EG:LOC_Os08g39630.1	1.6256e-124	230/434(53.00)	372	pep:known chromosome:MSU6:8:25086809:25090235:1 gene:LOC_Os08g39630 transcript:LOC_Os08g39630.1
c45302 Ananas comosus var. bracteatus	lcl|EG:LOC_Os02g21009.2	3.68349e-174	254/402(63.18)	500	pep:known chromosome:MSU6:2:12432283:12451808:1 gene:LOC_Os02g21009 transcript:LOC_Os02g21009.2
c45303 Ananas comosus var. bracteatus	lcl|EG:LOC_Os11g10480.1	3.15975e-60	88/99(88.89)	189	pep:known chromosome:MSU6:11:5708393:5712040:-1 gene:LOC_Os11g10480 transcript:LOC_Os11g10480.1
c45303 Ananas comosus var. bracteatus	lcl|EG:LOC_Os11g10480.4	3.01464e-25	43/58(74.14)	97	pep:known chromosome:MSU6:11:5708393:5712040:-1 gene:LOC_Os11g10480 transcript:LOC_Os11g10480.4
c45303 Ananas comosus var. bracteatus	lcl|EG:LOC_Os11g10480.2	6.89235e-140	186/219(84.93)	395	pep:known chromosome:MSU6:11:5708393:5711909:-1 gene:LOC_Os11g10480 transcript:LOC_Os11g10480.2
c45304 Ananas comosus var. bracteatus	lcl|EG:LOC_Os02g07490.1	2.7344e-169	234/334(70.06)	481	pep:known chromosome:MSU6:2:3868110:3872942:1 gene:LOC_Os02g07490 transcript:LOC_Os02g07490.1
c45305 Ananas comosus var. bracteatus	lcl|EG:LOC_Os03g57140.1	3.92167e-105	154/205(75.12)	306	pep:known chromosome:MSU6:3:32574846:32577455:-1 gene:LOC_Os03g57140 transcript:LOC_Os03g57140.1
c45307 Ananas comosus var. bracteatus	lcl|EG:LOC_Os08g33710.1	3.9726e-117	152/225(67.56)	336	pep:known chromosome:MSU6:8:21047759:21050139:1 gene:LOC_Os08g33710 transcript:LOC_Os08g33710.1
c45308 Ananas comosus var. bracteatus	lcl|EG:LOC_Os12g04930.1	1.14816e-134	194/328(59.15)	392	pep:known chromosome:MSU6:12:2119916:2123400:1 gene:LOC_Os12g04930 transcript:LOC_Os12g04930.1
c45309 Ananas comosus var. bracteatus	lcl|EG:LOC_Os05g23610.1	8.0933e-60	91/137(66.42)	194	pep:known chromosome:MSU6:5:13478884:13483624:1 gene:LOC_Os05g23610 transcript:LOC_Os05g23610.1
c45310 Ananas comosus var. bracteatus	lcl|EG:LOC_Os09g26999.1	6.19931e-56	122/354(34.46)	192	pep:known chromosome:MSU6:9:16410150:16414861:1 gene:LOC_Os09g26999 transcript:LOC_Os09g26999.1
c45311 Ananas comosus var. bracteatus	lcl|EG:LOC_Os02g10720.1	3.19709e-39	67/104(64.42)	144	pep:known chromosome:MSU6:2:5640774:5644630:-1 gene:LOC_Os02g10720 transcript:LOC_Os02g10720.1
c45312 Ananas comosus var. bracteatus	lcl|EG:LOC_Os06g50080.1	5.84206e-19	39/66(59.09)	82	pep:known chromosome:MSU6:6:30339448:30340831:1 gene:LOC_Os06g50080 transcript:LOC_Os06g50080.1
c45312 Ananas comosus var. bracteatus	lcl|EG:LOC_Os05g49820.2	7.24866e-06	23/55(41.82)	42	pep:known chromosome:MSU6:5:28525900:28531308:-1 gene:LOC_Os05g49820 transcript:LOC_Os05g49820.2
c45313 Ananas comosus var. bracteatus	lcl|EG:LOC_Os04g47080.1	1.15145e-125	253/633(39.97)	392	pep:known chromosome:MSU6:4:27764248:27770504:-1 gene:LOC_Os04g47080 transcript:LOC_Os04g47080.1
c45314 Ananas comosus var. bracteatus	lcl|EG:LOC_Os02g38060.1	1.59106e-138	198/300(66.00)	399	pep:known chromosome:MSU6:2:22984747:22989519:1 gene:LOC_Os02g38060 transcript:LOC_Os02g38060.1
c45315 Ananas comosus var. bracteatus	lcl|EG:LOC_Os01g44040.1	0	417/537(77.65)	880	pep:known chromosome:MSU6:1:25225621:25232734:1 gene:LOC_Os01g44040 transcript:LOC_Os01g44040.1
c45316 Ananas comosus var. bracteatus	lcl|EG:LOC_Os11g07950.1	5.06916e-16	75/236(31.78)	77	pep:known chromosome:MSU6:11:4118302:4119430:-1 gene:LOC_Os11g07950 transcript:LOC_Os11g07950.1
c45317 Ananas comosus var. bracteatus	lcl|EG:LOC_Os05g38170.1	1.85316e-20	53/94(56.38)	89	pep:known chromosome:MSU6:5:22325389:22329899:-1 gene:LOC_Os05g38170 transcript:LOC_Os05g38170.1
c45318 Ananas comosus var. bracteatus	lcl|EG:LOC_Os02g46440.4	7.21342e-82	130/189(68.78)	248	pep:known chromosome:MSU6:2:28283959:28285814:-1 gene:LOC_Os02g46440 transcript:LOC_Os02g46440.4
c45318 Ananas comosus var. bracteatus	lcl|EG:LOC_Os07g31390.1	1.74973e-09	21/26(80.77)	53	pep:known chromosome:MSU6:7:18597164:18598613:1 gene:LOC_Os07g31390 transcript:LOC_Os07g31390.1
c45319 Ananas comosus var. bracteatus	lcl|EG:LOC_Os05g06360.1	6.03508e-08	21/31(67.74)	55	pep:known chromosome:MSU6:5:3257544:3262821:1 gene:LOC_Os05g06360 transcript:LOC_Os05g06360.1
c45320 Ananas comosus var. bracteatus	lcl|EG:LOC_Os07g46450.3	2.85506e-162	243/377(64.46)	466	pep:known chromosome:MSU6:7:27715562:27720394:1 gene:LOC_Os07g46450 transcript:LOC_Os07g46450.3
c45320 Ananas comosus var. bracteatus	lcl|EG:LOC_Os03g24180.1	7.17883e-31	59/77(76.62)	116	pep:known chromosome:MSU6:3:13726043:13737569:-1 gene:LOC_Os03g24180 transcript:LOC_Os03g24180.1
c45320 Ananas comosus var. bracteatus	lcl|EG:LOC_Os07g46450.2	1.13364e-101	170/253(67.19)	314	pep:known chromosome:MSU6:7:27715562:27721668:1 gene:LOC_Os07g46450 transcript:LOC_Os07g46450.2
c45320 Ananas comosus var. bracteatus	lcl|EG:LOC_Os03g24180.1	9.9782e-101	152/173(87.86)	309	pep:known chromosome:MSU6:3:13726043:13737569:-1 gene:LOC_Os03g24180 transcript:LOC_Os03g24180.1
c45321 Ananas comosus var. bracteatus	lcl|EG:LOC_Os10g02584.1	3.25582e-47	83/180(46.11)	166	pep:known chromosome:MSU6:10:975427:977262:-1 gene:LOC_Os10g02584 transcript:LOC_Os10g02584.1
c45322 Ananas comosus var. bracteatus	lcl|EG:LOC_Os04g45070.1	1.43744e-80	141/209(67.46)	246	pep:known chromosome:MSU6:4:26479556:26483307:-1 gene:LOC_Os04g45070 transcript:LOC_Os04g45070.1
c45325 Ananas comosus var. bracteatus	lcl|EG:LOC_Os06g44160.1	5.90612e-25	59/127(46.46)	98	pep:known chromosome:MSU6:6:26645327:26646899:-1 gene:LOC_Os06g44160 transcript:LOC_Os06g44160.1
c45326 Ananas comosus var. bracteatus	lcl|EG:LOC_Os02g01230.2	0	217/272(79.78)	461	pep:known chromosome:MSU6:2:126771:130189:-1 gene:LOC_Os02g01230 transcript:LOC_Os02g01230.2
c45326 Ananas comosus var. bracteatus	lcl|EG:LOC_Os02g06670.1	3.30917e-14	46/112(41.07)	67	pep:known chromosome:MSU6:2:3353562:3354820:1 gene:LOC_Os02g06670 transcript:LOC_Os02g06670.1
c45327 Ananas comosus var. bracteatus	lcl|EG:LOC_Os03g12320.1	1.20534e-142	201/306(65.69)	414	pep:known chromosome:MSU6:3:6492908:6497974:1 gene:LOC_Os03g12320 transcript:LOC_Os03g12320.1
c45329 Ananas comosus var. bracteatus	lcl|EG:LOC_Os01g08670.1	1.03266e-15	55/155(35.48)	74	pep:known chromosome:MSU6:1:4316974:4317780:-1 gene:LOC_Os01g08670 transcript:LOC_Os01g08670.1
c45330 Ananas comosus var. bracteatus	lcl|EG:LOC_Os08g41390.2	0	481/579(83.07)	967	pep:known chromosome:MSU6:8:26135753:26141694:1 gene:LOC_Os08g41390 transcript:LOC_Os08g41390.2
c45331 Ananas comosus var. bracteatus	lcl|EG:LOC_Os04g40500.1	6.09851e-24	56/126(44.44)	102	pep:known chromosome:MSU6:4:23874906:23878680:1 gene:LOC_Os04g40500 transcript:LOC_Os04g40500.1
c45333 Ananas comosus var. bracteatus	lcl|EG:LOC_Os02g10010.2	3.77182e-38	73/144(50.69)	134	pep:known chromosome:MSU6:2:5207165:5208683:1 gene:LOC_Os02g10010 transcript:LOC_Os02g10010.2
c45335 Ananas comosus var. bracteatus	lcl|EG:LOC_Os05g04820.1	1.08425e-107	196/424(46.23)	326	pep:known chromosome:MSU6:5:2311371:2315419:1 gene:LOC_Os05g04820 transcript:LOC_Os05g04820.1
c45336 Ananas comosus var. bracteatus	lcl|EG:LOC_Os10g10180.1	0	281/363(77.41)	571	pep:known chromosome:MSU6:10:5609440:5612245:1 gene:LOC_Os10g10180 transcript:LOC_Os10g10180.1
c45337 Ananas comosus var. bracteatus	lcl|EG:LOC_Os03g53690.1	2.88753e-125	187/260(71.92)	363	pep:known chromosome:MSU6:3:30781309:30782410:1 gene:LOC_Os03g53690 transcript:LOC_Os03g53690.1
c45338 Ananas comosus var. bracteatus	lcl|EG:LOC_Os03g64060.1	5.45091e-42	60/77(77.92)	139	pep:known chromosome:MSU6:3:36186275:36186773:-1 gene:LOC_Os03g64060 transcript:LOC_Os03g64060.1
c45339 Ananas comosus var. bracteatus	lcl|EG:LOC_Os03g21800.2	1.84027e-145	241/357(67.51)	422	pep:known chromosome:MSU6:3:12450798:12455047:1 gene:LOC_Os03g21800 transcript:LOC_Os03g21800.2
c45340 Ananas comosus var. bracteatus	lcl|EG:LOC_Os02g39400.1	1.23107e-128	172/250(68.80)	369	pep:known chromosome:MSU6:2:23767238:23769799:1 gene:LOC_Os02g39400 transcript:LOC_Os02g39400.1
c45341 Ananas comosus var. bracteatus	lcl|EG:LOC_Os05g44350.1	3.01302e-117	128/172(74.42)	258	pep:known chromosome:MSU6:5:25745051:25748373:1 gene:LOC_Os05g44350 transcript:LOC_Os05g44350.1
c45344 Ananas comosus var. bracteatus	lcl|EG:LOC_Os06g06360.1	1.12847e-54	123/324(37.96)	183	pep:known chromosome:MSU6:6:2957992:2962007:1 gene:LOC_Os06g06360 transcript:LOC_Os06g06360.1
c45345 Ananas comosus var. bracteatus	lcl|EG:LOC_Os01g03144.1	0	289/370(78.11)	597	pep:known chromosome:MSU6:1:1221905:1229507:-1 gene:LOC_Os01g03144 transcript:LOC_Os01g03144.1
c45346 Ananas comosus var. bracteatus	lcl|EG:LOC_Os07g36080.1	2.17254e-84	146/236(61.86)	255	pep:known chromosome:MSU6:7:21573442:21575040:1 gene:LOC_Os07g36080 transcript:LOC_Os07g36080.1
c45347 Ananas comosus var. bracteatus	lcl|EG:LOC_Os05g32460.1	8.69974e-10	44/112(39.29)	58	pep:known chromosome:MSU6:5:18896098:18897631:-1 gene:LOC_Os05g32460 transcript:LOC_Os05g32460.1
c45348 Ananas comosus var. bracteatus	lcl|EG:LOC_Os03g07800.1	0	323/413(78.21)	676	pep:known chromosome:MSU6:3:3969212:3973528:1 gene:LOC_Os03g07800 transcript:LOC_Os03g07800.1
c45349 Ananas comosus var. bracteatus	lcl|EG:LOC_Os07g41330.1	7.21591e-113	169/234(72.22)	332	pep:known chromosome:MSU6:7:24758388:24762554:-1 gene:LOC_Os07g41330 transcript:LOC_Os07g41330.1
c45350 Ananas comosus var. bracteatus	lcl|EG:LOC_Os02g35630.1	5.53947e-150	231/272(84.93)	445	pep:known chromosome:MSU6:2:21419788:21425846:1 gene:LOC_Os02g35630 transcript:LOC_Os02g35630.1
c45351 Ananas comosus var. bracteatus	lcl|EG:LOC_Os07g32560.1	1.31516e-88	141/214(65.89)	275	pep:known chromosome:MSU6:7:19404570:19406074:-1 gene:LOC_Os07g32560 transcript:LOC_Os07g32560.1
c45352 Ananas comosus var. bracteatus	lcl|EG:LOC_Os05g02200.1	2.93042e-77	122/251(48.61)	238	pep:known chromosome:MSU6:5:690756:691909:-1 gene:LOC_Os05g02200 transcript:LOC_Os05g02200.1
c45354 Ananas comosus var. bracteatus	lcl|EG:LOC_Os11g48040.1	0	245/299(81.94)	509	pep:known chromosome:MSU6:11:28437935:28441880:1 gene:LOC_Os11g48040 transcript:LOC_Os11g48040.1
c45356 Ananas comosus var. bracteatus	lcl|EG:LOC_Os01g42260.4	4.06464e-60	101/122(82.79)	194	pep:novel chromosome:MSU6:1:23940628:23948851:-1 gene:LOC_Os01g42260 transcript:LOC_Os01g42260.4
c45356 Ananas comosus var. bracteatus	lcl|EG:LOC_Os01g14890.1	6.85056e-27	58/108(53.70)	110	pep:known chromosome:MSU6:1:8342761:8345041:1 gene:LOC_Os01g14890 transcript:LOC_Os01g14890.1
c45357 Ananas comosus var. bracteatus	lcl|EG:LOC_Os01g42430.1	3.83614e-107	157/172(91.28)	311	pep:novel chromosome:MSU6:1:24125505:24128583:1 gene:LOC_Os01g42430 transcript:LOC_Os01g42430.1
c45358 Ananas comosus var. bracteatus	lcl|EG:LOC_Os01g63290.1	0	175/208(84.13)	363	pep:known chromosome:MSU6:1:36686502:36690331:-1 gene:LOC_Os01g63290 transcript:LOC_Os01g63290.1
c45359 Ananas comosus var. bracteatus	lcl|EG:LOC_Os07g48510.1	1.46666e-98	155/261(59.39)	295	pep:known chromosome:MSU6:7:29010489:29012260:-1 gene:LOC_Os07g48510 transcript:LOC_Os07g48510.1
c45360 Ananas comosus var. bracteatus	lcl|EG:LOC_Os06g43670.1	2.46019e-13	41/79(51.90)	64	pep:known chromosome:MSU6:6:26278807:26291348:1 gene:LOC_Os06g43670 transcript:LOC_Os06g43670.1
c45361 Ananas comosus var. bracteatus	lcl|EG:LOC_Os05g01940.1	3.37387e-21	41/89(46.07)	91	pep:known chromosome:MSU6:5:537846:539668:1 gene:LOC_Os05g01940 transcript:LOC_Os05g01940.1
c45362 Ananas comosus var. bracteatus	lcl|EG:LOC_Os03g13200.1	4.18517e-142	207/309(66.99)	409	pep:known chromosome:MSU6:3:7123841:7126283:-1 gene:LOC_Os03g13200 transcript:LOC_Os03g13200.1
c45363 Ananas comosus var. bracteatus	lcl|EG:LOC_Os01g16890.1	2.61007e-43	63/105(60.00)	142	pep:known chromosome:MSU6:1:9656956:9660255:-1 gene:LOC_Os01g16890 transcript:LOC_Os01g16890.1
c45364 Ananas comosus var. bracteatus	lcl|EG:LOC_Os05g43440.1	1.08825e-72	104/128(81.25)	224	pep:known chromosome:MSU6:5:25192231:25197168:-1 gene:LOC_Os05g43440 transcript:LOC_Os05g43440.1
c45366 Ananas comosus var. bracteatus	lcl|EG:LOC_Os06g15420.1	7.25627e-137	192/231(83.12)	402	pep:known chromosome:MSU6:6:8757770:8764754:-1 gene:LOC_Os06g15420 transcript:LOC_Os06g15420.1
c45366 Ananas comosus var. bracteatus	lcl|EG:LOC_Os06g15420.1	0	325/359(90.53)	682	pep:known chromosome:MSU6:6:8757770:8764754:-1 gene:LOC_Os06g15420 transcript:LOC_Os06g15420.1
c45367 Ananas comosus var. bracteatus	lcl|EG:LOC_Os03g62420.1	2.02072e-43	68/91(74.73)	142	pep:known chromosome:MSU6:3:35348562:35351833:-1 gene:LOC_Os03g62420 transcript:LOC_Os03g62420.1
c45369 Ananas comosus var. bracteatus	lcl|EG:LOC_Os02g17870.1	2.132e-167	227/278(81.65)	477	pep:known chromosome:MSU6:2:10351704:10354070:-1 gene:LOC_Os02g17870 transcript:LOC_Os02g17870.1
c45369 Ananas comosus var. bracteatus	lcl|EG:LOC_Os02g17870.1	1.88097e-74	129/186(69.35)	233	pep:known chromosome:MSU6:2:10351704:10354070:-1 gene:LOC_Os02g17870 transcript:LOC_Os02g17870.1
c45370 Ananas comosus var. bracteatus	lcl|EG:LOC_Os04g42060.1	1.06666e-46	68/77(88.31)	155	pep:known chromosome:MSU6:4:24721427:24724028:-1 gene:LOC_Os04g42060 transcript:LOC_Os04g42060.1
c45371 Ananas comosus var. bracteatus	lcl|EG:LOC_Os02g12740.1	0	298/369(80.76)	605	pep:known chromosome:MSU6:2:6668822:6672950:-1 gene:LOC_Os02g12740 transcript:LOC_Os02g12740.1
c45372 Ananas comosus var. bracteatus	lcl|EG:LOC_Os09g01630.2	5.29895e-60	89/98(90.82)	192	pep:known chromosome:MSU6:9:443788:450698:-1 gene:LOC_Os09g01630 transcript:LOC_Os09g01630.2
c45373 Ananas comosus var. bracteatus	lcl|EG:LOC_Os01g22780.2	1.30714e-23	47/90(52.22)	93	pep:known chromosome:MSU6:1:12803553:12809198:1 gene:LOC_Os01g22780 transcript:LOC_Os01g22780.2
c45373 Ananas comosus var. bracteatus	lcl|EG:LOC_Os01g22780.2	4.01797e-137	184/293(62.80)	396	pep:known chromosome:MSU6:1:12803553:12809198:1 gene:LOC_Os01g22780 transcript:LOC_Os01g22780.2
c45374 Ananas comosus var. bracteatus	lcl|EG:LOC_Os10g11060.1	1.73867e-110	170/246(69.11)	327	pep:known chromosome:MSU6:10:6128064:6131805:1 gene:LOC_Os10g11060 transcript:LOC_Os10g11060.1
c45375 Ananas comosus var. bracteatus	lcl|EG:LOC_Os01g27020.3	0	280/387(72.35)	570	pep:novel chromosome:MSU6:1:15058396:15066528:1 gene:LOC_Os01g27020 transcript:LOC_Os01g27020.3
c45376 Ananas comosus var. bracteatus	lcl|EG:LOC_Os06g04600.2	2.08166e-148	216/318(67.92)	435	pep:known chromosome:MSU6:6:2002659:2008077:-1 gene:LOC_Os06g04600 transcript:LOC_Os06g04600.2
c45377 Ananas comosus var. bracteatus	lcl|EG:LOC_Os06g23160.1	0	345/458(75.33)	679	pep:known chromosome:MSU6:6:13513668:13520730:-1 gene:LOC_Os06g23160 transcript:LOC_Os06g23160.1
c45378 Ananas comosus var. bracteatus	lcl|EG:LOC_Os03g27320.5	1.34899e-67	105/154(68.18)	223	pep:known chromosome:MSU6:3:15647548:15650804:1 gene:LOC_Os03g27320 transcript:LOC_Os03g27320.5
c45379 Ananas comosus var. bracteatus	lcl|EG:LOC_Os01g08270.1	0	307/396(77.53)	648	pep:known chromosome:MSU6:1:4050856:4056690:-1 gene:LOC_Os01g08270 transcript:LOC_Os01g08270.1
c45380 Ananas comosus var. bracteatus	lcl|EG:LOC_Os06g48750.3	3.9483e-90	136/137(99.27)	270	pep:known chromosome:MSU6:6:29502681:29506320:-1 gene:LOC_Os06g48750 transcript:LOC_Os06g48750.3
c45380 Ananas comosus var. bracteatus	lcl|EG:LOC_Os02g05330.1	0	262/284(92.25)	522	pep:known chromosome:MSU6:2:2557625:2561094:1 gene:LOC_Os02g05330 transcript:LOC_Os02g05330.1
c45381 Ananas comosus var. bracteatus	lcl|EG:LOC_Os08g35090.1	7.22942e-97	151/229(65.94)	301	pep:known chromosome:MSU6:8:22108350:22111158:1 gene:LOC_Os08g35090 transcript:LOC_Os08g35090.1
c45382 Ananas comosus var. bracteatus	lcl|EG:LOC_Os11g38959.1	1.35584e-123	179/197(90.86)	358	pep:known chromosome:MSU6:11:22718318:22721505:1 gene:LOC_Os11g38959 transcript:LOC_Os11g38959.1
c45383 Ananas comosus var. bracteatus	lcl|EG:LOC_Os04g56750.1	2.59719e-101	191/497(38.43)	319	pep:known chromosome:MSU6:4:33663503:33668885:-1 gene:LOC_Os04g56750 transcript:LOC_Os04g56750.1
c45384 Ananas comosus var. bracteatus	lcl|EG:LOC_Os03g02450.1	4.49113e-86	118/168(70.24)	260	pep:known chromosome:MSU6:3:877836:880505:1 gene:LOC_Os03g02450 transcript:LOC_Os03g02450.1
c45385 Ananas comosus var. bracteatus	lcl|EG:LOC_Os10g34170.1	0	421/617(68.23)	821	pep:known chromosome:MSU6:10:18160214:18165069:-1 gene:LOC_Os10g34170 transcript:LOC_Os10g34170.1
c45386 Ananas comosus var. bracteatus	lcl|EG:LOC_Os01g74520.1	2.66955e-164	229/294(77.89)	464	pep:known chromosome:MSU6:1:43158453:43161805:-1 gene:LOC_Os01g74520 transcript:LOC_Os01g74520.1
c45387 Ananas comosus var. bracteatus	lcl|EG:LOC_Os04g35080.1	0	303/370(81.89)	615	pep:known chromosome:MSU6:4:21151100:21155010:1 gene:LOC_Os04g35080 transcript:LOC_Os04g35080.1
c45388 Ananas comosus var. bracteatus	lcl|EG:LOC_Os07g32380.1	8.78971e-146	214/288(74.31)	417	pep:known chromosome:MSU6:7:19242272:19246827:-1 gene:LOC_Os07g32380 transcript:LOC_Os07g32380.1
c45389 Ananas comosus var. bracteatus	lcl|EG:LOC_Os05g49650.1	2.21598e-70	106/131(80.92)	215	pep:known chromosome:MSU6:5:28418276:28420260:-1 gene:LOC_Os05g49650 transcript:LOC_Os05g49650.1
c45390 Ananas comosus var. bracteatus	lcl|EG:LOC_Os04g35900.1	5.07262e-113	191/315(60.63)	351	pep:known chromosome:MSU6:4:21715049:21721038:-1 gene:LOC_Os04g35900 transcript:LOC_Os04g35900.1
c45392 Ananas comosus var. bracteatus	lcl|EG:LOC_Os06g10770.1	0	262/344(76.16)	546	pep:known chromosome:MSU6:6:5620927:5624702:1 gene:LOC_Os06g10770 transcript:LOC_Os06g10770.1
c45393 Ananas comosus var. bracteatus	lcl|EG:LOC_Os09g36890.1	2.19679e-106	191/328(58.23)	322	pep:known chromosome:MSU6:9:21274238:21275826:-1 gene:LOC_Os09g36890 transcript:LOC_Os09g36890.1
c45394 Ananas comosus var. bracteatus	lcl|EG:LOC_Os01g47350.1	2.57398e-115	172/220(78.18)	341	pep:novel chromosome:MSU6:1:27049805:27053560:-1 gene:LOC_Os01g47350 transcript:LOC_Os01g47350.1
c45395 Ananas comosus var. bracteatus	lcl|EG:LOC_Os02g57420.1	1.07677e-96	148/217(68.20)	290	pep:known chromosome:MSU6:2:35184524:35188442:-1 gene:LOC_Os02g57420 transcript:LOC_Os02g57420.1
c45396 Ananas comosus var. bracteatus	lcl|EG:LOC_Os07g44610.1	8.93204e-126	182/235(77.45)	365	pep:known chromosome:MSU6:7:26617655:26621034:-1 gene:LOC_Os07g44610 transcript:LOC_Os07g44610.1
c45397 Ananas comosus var. bracteatus	lcl|EG:LOC_Os10g32820.1	2.07011e-47	84/156(53.85)	155	pep:known chromosome:MSU6:10:17113303:17114532:-1 gene:LOC_Os10g32820 transcript:LOC_Os10g32820.1
c45398 Ananas comosus var. bracteatus	lcl|EG:LOC_Os02g48360.2	1.19375e-75	116/124(93.55)	233	pep:known chromosome:MSU6:2:29598580:29604374:-1 gene:LOC_Os02g48360 transcript:LOC_Os02g48360.2
c45398 Ananas comosus var. bracteatus	lcl|EG:LOC_Os02g48360.2	6.69932e-113	165/177(93.22)	331	pep:known chromosome:MSU6:2:29598580:29604374:-1 gene:LOC_Os02g48360 transcript:LOC_Os02g48360.2
c45398 Ananas comosus var. bracteatus	lcl|EG:LOC_Os02g48360.2	1.74765e-91	126/154(81.82)	276	pep:known chromosome:MSU6:2:29598580:29604374:-1 gene:LOC_Os02g48360 transcript:LOC_Os02g48360.2
c45398 Ananas comosus var. bracteatus	lcl|EG:LOC_Os06g22060.2	1.34266e-107	153/178(85.96)	321	pep:known chromosome:MSU6:6:12793243:12799359:1 gene:LOC_Os06g22060 transcript:LOC_Os06g22060.2
c45399 Ananas comosus var. bracteatus	lcl|EG:LOC_Os01g67134.1	9.70795e-179	241/296(81.42)	501	pep:known chromosome:MSU6:1:38972601:38975494:1 gene:LOC_Os01g67134 transcript:LOC_Os01g67134.1
c45400 Ananas comosus var. bracteatus	lcl|EG:LOC_Os10g39130.1	3.11875e-75	134/228(58.77)	235	pep:known chromosome:MSU6:10:20791431:20802276:1 gene:LOC_Os10g39130 transcript:LOC_Os10g39130.1
c45401 Ananas comosus var. bracteatus	lcl|EG:LOC_Os11g33240.2	0	408/471(86.62)	852	pep:known chromosome:MSU6:11:19182997:19189668:1 gene:LOC_Os11g33240 transcript:LOC_Os11g33240.2
c45402 Ananas comosus var. bracteatus	lcl|EG:LOC_Os04g56910.1	2.44111e-138	223/461(48.37)	410	pep:known chromosome:MSU6:4:33743574:33745579:-1 gene:LOC_Os04g56910 transcript:LOC_Os04g56910.1
c45404 Ananas comosus var. bracteatus	lcl|EG:LOC_Os06g02144.2	0	424/481(88.15)	852	pep:known chromosome:MSU6:6:642684:645769:1 gene:LOC_Os06g02144 transcript:LOC_Os06g02144.2
c45406 Ananas comosus var. bracteatus	lcl|EG:LOC_Os03g48970.4	1.90211e-25	51/63(80.95)	105	pep:known chromosome:MSU6:3:27883414:27887557:1 gene:LOC_Os03g48970 transcript:LOC_Os03g48970.4
c45406 Ananas comosus var. bracteatus	lcl|EG:LOC_Os07g41720.2	8.33144e-12	39/88(44.32)	66	pep:known chromosome:MSU6:7:24995730:25000226:-1 gene:LOC_Os07g41720 transcript:LOC_Os07g41720.2
c45408 Ananas comosus var. bracteatus	lcl|EG:LOC_Os09g30478.1	3.42772e-144	220/323(68.11)	414	pep:known chromosome:MSU6:9:18575958:18580279:1 gene:LOC_Os09g30478 transcript:LOC_Os09g30478.1
c45409 Ananas comosus var. bracteatus	lcl|EG:LOC_Os04g01510.1	4.99727e-175	219/306(71.57)	493	pep:known chromosome:MSU6:4:353027:354463:1 gene:LOC_Os04g01510 transcript:LOC_Os04g01510.1
c45410 Ananas comosus var. bracteatus	lcl|EG:LOC_Os03g60800.1	2.99421e-33	62/127(48.82)	123	pep:known chromosome:MSU6:3:34534427:34539021:1 gene:LOC_Os03g60800 transcript:LOC_Os03g60800.1
c45410 Ananas comosus var. bracteatus	lcl|EG:LOC_Os09g32380.1	1.4286e-64	122/335(36.42)	225	pep:known chromosome:MSU6:9:19335121:19339062:-1 gene:LOC_Os09g32380 transcript:LOC_Os09g32380.1
c45411 Ananas comosus var. bracteatus	lcl|EG:LOC_Os05g27100.1	6.82325e-37	94/182(51.65)	128	pep:known chromosome:MSU6:5:15713038:15716205:-1 gene:LOC_Os05g27100 transcript:LOC_Os05g27100.1
c45412 Ananas comosus var. bracteatus	lcl|EG:LOC_Os05g11780.1	0	261/289(90.31)	530	pep:known chromosome:MSU6:5:6696354:6700452:1 gene:LOC_Os05g11780 transcript:LOC_Os05g11780.1
c45413 Ananas comosus var. bracteatus	lcl|EG:LOC_Os06g38940.1	0	267/386(69.17)	543	pep:known chromosome:MSU6:6:23097860:23101040:-1 gene:LOC_Os06g38940 transcript:LOC_Os06g38940.1
c45414 Ananas comosus var. bracteatus	lcl|EG:LOC_Os06g48330.1	0	252/362(69.61)	528	pep:known chromosome:MSU6:6:29230006:29232946:1 gene:LOC_Os06g48330 transcript:LOC_Os06g48330.1
c45414 Ananas comosus var. bracteatus	lcl|EG:LOC_Os06g48330.1	4.59348e-105	174/274(63.50)	320	pep:known chromosome:MSU6:6:29230006:29232946:1 gene:LOC_Os06g48330 transcript:LOC_Os06g48330.1
c45415 Ananas comosus var. bracteatus	lcl|EG:LOC_Os10g14870.1	5.0903e-102	162/278(58.27)	301	pep:known chromosome:MSU6:10:7794897:7796966:1 gene:LOC_Os10g14870 transcript:LOC_Os10g14870.1
c45416 Ananas comosus var. bracteatus	lcl|EG:LOC_Os12g34450.1	1.06056e-73	99/123(80.49)	224	pep:known chromosome:MSU6:12:20834350:20835503:1 gene:LOC_Os12g34450 transcript:LOC_Os12g34450.1
c45417 Ananas comosus var. bracteatus	lcl|EG:LOC_Os12g22030.1	0	406/475(85.47)	845	pep:known chromosome:MSU6:12:12390066:12393977:-1 gene:LOC_Os12g22030 transcript:LOC_Os12g22030.1
c45417 Ananas comosus var. bracteatus	lcl|EG:LOC_Os03g38640.1	4.53302e-15	71/194(36.60)	72	pep:known chromosome:MSU6:3:21451961:21453239:1 gene:LOC_Os03g38640 transcript:LOC_Os03g38640.1
c45418 Ananas comosus var. bracteatus	lcl|EG:LOC_Os05g02810.1	2.95179e-76	128/221(57.92)	239	pep:known chromosome:MSU6:5:1010630:1012876:1 gene:LOC_Os05g02810 transcript:LOC_Os05g02810.1
c45419 Ananas comosus var. bracteatus	lcl|EG:LOC_Os07g18720.1	1.67834e-96	150/201(74.63)	304	pep:known chromosome:MSU6:7:11063796:11075999:1 gene:LOC_Os07g18720 transcript:LOC_Os07g18720.1
c45420 Ananas comosus var. bracteatus	lcl|EG:LOC_Os04g40470.1	1.98795e-155	254/474(53.59)	456	pep:known chromosome:MSU6:4:23863931:23866003:-1 gene:LOC_Os04g40470 transcript:LOC_Os04g40470.1
c45421 Ananas comosus var. bracteatus	lcl|EG:LOC_Os04g35250.1	4.58788e-98	211/462(45.67)	305	pep:known chromosome:MSU6:4:21252260:21253774:-1 gene:LOC_Os04g35250 transcript:LOC_Os04g35250.1
c45422 Ananas comosus var. bracteatus	lcl|EG:LOC_Os10g35070.1	0	277/393(70.48)	582	pep:known chromosome:MSU6:10:18636316:18640121:1 gene:LOC_Os10g35070 transcript:LOC_Os10g35070.1
c45423 Ananas comosus var. bracteatus	lcl|EG:LOC_Os09g18490.1	2.68404e-13	36/65(55.38)	68	pep:novel chromosome:MSU6:9:11331584:11335336:-1 gene:LOC_Os09g18490 transcript:LOC_Os09g18490.1
c45423 Ananas comosus var. bracteatus	lcl|EG:LOC_Os04g28020.1	1.75963e-111	182/327(55.66)	345	pep:known chromosome:MSU6:4:16376340:16378909:1 gene:LOC_Os04g28020 transcript:LOC_Os04g28020.1
c45424 Ananas comosus var. bracteatus	lcl|EG:LOC_Osm1g00590.1	1.54839e-128	175/190(92.11)	369	pep:known chromosome:MSU6:Mt:361793:362365:1 gene:LOC_Osm1g00590 transcript:LOC_Osm1g00590.1
c45425 Ananas comosus var. bracteatus	lcl|EG:LOC_Os03g21000.1	1.64919e-79	112/181(61.88)	244	pep:known chromosome:MSU6:3:11917969:11920085:-1 gene:LOC_Os03g21000 transcript:LOC_Os03g21000.1
c45426 Ananas comosus var. bracteatus	lcl|EG:LOC_Os11g03920.1	1.29158e-36	64/98(65.31)	128	pep:known chromosome:MSU6:11:1564339:1565354:-1 gene:LOC_Os11g03920 transcript:LOC_Os11g03920.1
c45427 Ananas comosus var. bracteatus	lcl|EG:LOC_Os05g43780.1	4.37387e-93	180/397(45.34)	285	pep:known chromosome:MSU6:5:25391197:25394218:1 gene:LOC_Os05g43780 transcript:LOC_Os05g43780.1
c45428 Ananas comosus var. bracteatus	lcl|EG:LOC_Os03g20840.1	0	326/806(40.45)	572	pep:known chromosome:MSU6:3:11796783:11800763:-1 gene:LOC_Os03g20840 transcript:LOC_Os03g20840.1
c45429 Ananas comosus var. bracteatus	lcl|EG:LOC_Os09g07510.3	0	416/450(92.44)	830	pep:known chromosome:MSU6:9:3756934:3763491:-1 gene:LOC_Os09g07510 transcript:LOC_Os09g07510.3
c45430 Ananas comosus var. bracteatus	lcl|EG:LOC_Os01g07250.1	3.62396e-67	102/229(44.54)	213	pep:novel chromosome:MSU6:1:3421011:3424559:1 gene:LOC_Os01g07250 transcript:LOC_Os01g07250.1
c45431 Ananas comosus var. bracteatus	lcl|EG:LOC_Os03g29980.2	3.76855e-153	223/292(76.37)	439	pep:known chromosome:MSU6:3:17090934:17095084:1 gene:LOC_Os03g29980 transcript:LOC_Os03g29980.2
c45431 Ananas comosus var. bracteatus	lcl|EG:LOC_Os03g29980.1	1.19526e-93	140/167(83.83)	281	pep:known chromosome:MSU6:3:17090863:17095084:1 gene:LOC_Os03g29980 transcript:LOC_Os03g29980.1
c45432 Ananas comosus var. bracteatus	lcl|EG:LOC_Os01g38620.2	2.96315e-136	171/219(78.08)	359	pep:known chromosome:MSU6:1:21697904:21702875:-1 gene:LOC_Os01g38620 transcript:LOC_Os01g38620.2
c45433 Ananas comosus var. bracteatus	lcl|EG:LOC_Os12g38000.1	4.77021e-109	144/218(66.06)	314	pep:known chromosome:MSU6:12:23316452:23318339:1 gene:LOC_Os12g38000 transcript:LOC_Os12g38000.1
c45434 Ananas comosus var. bracteatus	lcl|EG:LOC_Os06g44270.1	8.39339e-07	23/66(34.85)	45	pep:known chromosome:MSU6:6:26707006:26708892:1 gene:LOC_Os06g44270 transcript:LOC_Os06g44270.1
c45434 Ananas comosus var. bracteatus	lcl|EG:LOC_Os06g44270.1	9.01538e-179	239/316(75.63)	501	pep:known chromosome:MSU6:6:26707006:26708892:1 gene:LOC_Os06g44270 transcript:LOC_Os06g44270.1
c45435 Ananas comosus var. bracteatus	lcl|EG:LOC_Os03g10990.1	0	398/572(69.58)	776	pep:known chromosome:MSU6:3:5645147:5649212:-1 gene:LOC_Os03g10990 transcript:LOC_Os03g10990.1
c45437 Ananas comosus var. bracteatus	lcl|EG:LOC_Os10g42190.2	0	300/428(70.09)	545	pep:known chromosome:MSU6:10:22619206:22622420:1 gene:LOC_Os10g42190 transcript:LOC_Os10g42190.2
c45437 Ananas comosus var. bracteatus	lcl|EG:LOC_Os10g42190.2	3.40114e-32	66/124(53.23)	119	pep:known chromosome:MSU6:10:22619206:22622420:1 gene:LOC_Os10g42190 transcript:LOC_Os10g42190.2
c45438 Ananas comosus var. bracteatus	lcl|EG:LOC_Os11g13720.1	1.18139e-44	78/152(51.32)	146	pep:known chromosome:MSU6:11:7547724:7548416:-1 gene:LOC_Os11g13720 transcript:LOC_Os11g13720.1
c45439 Ananas comosus var. bracteatus	lcl|EG:LOC_Os05g05780.1	1.60316e-07	49/197(24.87)	54	pep:known chromosome:MSU6:5:2874301:2884757:1 gene:LOC_Os05g05780 transcript:LOC_Os05g05780.1
c45440 Ananas comosus var. bracteatus	lcl|EG:LOC_Os07g14350.1	1.00037e-83	113/200(56.50)	236	pep:known chromosome:MSU6:7:8193029:8198892:1 gene:LOC_Os07g14350 transcript:LOC_Os07g14350.1
c45441 Ananas comosus var. bracteatus	lcl|EG:LOC_Os05g33820.1	0	358/457(78.34)	759	pep:known chromosome:MSU6:5:19872089:19875720:-1 gene:LOC_Os05g33820 transcript:LOC_Os05g33820.1
c45442 Ananas comosus var. bracteatus	lcl|EG:LOC_Os03g56850.1	5.36587e-137	251/733(34.24)	429	pep:known chromosome:MSU6:3:32381835:32385092:1 gene:LOC_Os03g56850 transcript:LOC_Os03g56850.1
c45443 Ananas comosus var. bracteatus	lcl|EG:LOC_Os02g56000.2	3.27477e-101	66/79(83.54)	137	pep:known chromosome:MSU6:2:34260098:34264058:-1 gene:LOC_Os02g56000 transcript:LOC_Os02g56000.2
c45444 Ananas comosus var. bracteatus	lcl|EG:LOC_Os03g13300.1	0	354/415(85.30)	727	pep:known chromosome:MSU6:3:7180078:7183166:1 gene:LOC_Os03g13300 transcript:LOC_Os03g13300.1
c45445 Ananas comosus var. bracteatus	lcl|EG:LOC_Os08g40570.1	7.67713e-169	244/336(72.62)	484	pep:known chromosome:MSU6:8:25680715:25683808:-1 gene:LOC_Os08g40570 transcript:LOC_Os08g40570.1
c45446 Ananas comosus var. bracteatus	lcl|EG:LOC_Os01g16890.1	6.7999e-41	67/106(63.21)	137	pep:known chromosome:MSU6:1:9656956:9660255:-1 gene:LOC_Os01g16890 transcript:LOC_Os01g16890.1
c45447 Ananas comosus var. bracteatus	lcl|EG:LOC_Os01g57310.1	1.299e-47	127/374(33.96)	178	pep:known chromosome:MSU6:1:33115073:33123327:1 gene:LOC_Os01g57310 transcript:LOC_Os01g57310.1
c45448 Ananas comosus var. bracteatus	lcl|EG:LOC_Os11g26880.1	3.33486e-24	48/91(52.75)	93	pep:known chromosome:MSU6:11:14981203:14982260:-1 gene:LOC_Os11g26880 transcript:LOC_Os11g26880.1
c45449 Ananas comosus var. bracteatus	lcl|EG:LOC_Os04g57320.1	6.73747e-142	210/302(69.54)	412	pep:known chromosome:MSU6:4:33937718:33940830:-1 gene:LOC_Os04g57320 transcript:LOC_Os04g57320.1
c45450 Ananas comosus var. bracteatus	lcl|EG:LOC_Os08g37700.2	4.91647e-63	95/159(59.75)	181	pep:known chromosome:MSU6:8:23868481:23873526:-1 gene:LOC_Os08g37700 transcript:LOC_Os08g37700.2
c45451 Ananas comosus var. bracteatus	lcl|EG:LOC_Os03g01200.1	0	493/692(71.24)	974	pep:known chromosome:MSU6:3:124320:131789:-1 gene:LOC_Os03g01200 transcript:LOC_Os03g01200.1
c45451 Ananas comosus var. bracteatus	lcl|EG:LOC_Os03g01200.1	3.45836e-54	83/115(72.17)	182	pep:known chromosome:MSU6:3:124320:131789:-1 gene:LOC_Os03g01200 transcript:LOC_Os03g01200.1
c45452 Ananas comosus var. bracteatus	lcl|EG:LOC_Os01g68450.1	1.32596e-132	193/263(73.38)	388	pep:known chromosome:MSU6:1:39776712:39778894:1 gene:LOC_Os01g68450 transcript:LOC_Os01g68450.1
c45454 Ananas comosus var. bracteatus	lcl|EG:LOC_Os01g71262.1	3.12528e-28	68/138(49.28)	110	pep:known chromosome:MSU6:1:41235287:41237756:-1 gene:LOC_Os01g71262 transcript:LOC_Os01g71262.1
c45455 Ananas comosus var. bracteatus	lcl|EG:LOC_Os05g01330.1	1.76282e-25	47/55(85.45)	100	pep:known chromosome:MSU6:5:207853:209693:-1 gene:LOC_Os05g01330 transcript:LOC_Os05g01330.1
c45455 Ananas comosus var. bracteatus	lcl|EG:LOC_Os05g36160.2	9.72332e-11	40/109(36.70)	58	pep:known chromosome:MSU6:5:21369898:21373166:1 gene:LOC_Os05g36160 transcript:LOC_Os05g36160.2
c45456 Ananas comosus var. bracteatus	lcl|EG:LOC_Os12g30030.1	9.43766e-76	110/127(86.61)	229	pep:known chromosome:MSU6:12:17936172:17939184:-1 gene:LOC_Os12g30030 transcript:LOC_Os12g30030.1
c45458 Ananas comosus var. bracteatus	lcl|EG:LOC_Os05g06330.1	3.06189e-133	202/260(77.69)	384	pep:known chromosome:MSU6:5:3241275:3245177:1 gene:LOC_Os05g06330 transcript:LOC_Os05g06330.1
c45459 Ananas comosus var. bracteatus	lcl|EG:LOC_Os07g20410.1	5.38729e-39	74/109(67.89)	134	pep:known chromosome:MSU6:7:11779176:11785274:1 gene:LOC_Os07g20410 transcript:LOC_Os07g20410.1
c45460 Ananas comosus var. bracteatus	lcl|EG:LOC_Os07g48090.1	4.00825e-41	74/144(51.39)	143	pep:known chromosome:MSU6:7:28709757:28711899:1 gene:LOC_Os07g48090 transcript:LOC_Os07g48090.1
c45460 Ananas comosus var. bracteatus	lcl|EG:LOC_Os07g48090.1	2.21388e-23	57/123(46.34)	98	pep:known chromosome:MSU6:7:28709757:28711899:1 gene:LOC_Os07g48090 transcript:LOC_Os07g48090.1
c45462 Ananas comosus var. bracteatus	lcl|EG:LOC_Os03g58590.1	0	533/675(78.96)	1069	pep:known chromosome:MSU6:3:33356856:33363499:1 gene:LOC_Os03g58590 transcript:LOC_Os03g58590.1
c45463 Ananas comosus var. bracteatus	lcl|EG:LOC_Os01g18640.2	0	347/482(71.99)	681	pep:known chromosome:MSU6:1:10495580:10499919:-1 gene:LOC_Os01g18640 transcript:LOC_Os01g18640.2
c45464 Ananas comosus var. bracteatus	lcl|EG:LOC_Os01g08850.1	4.88781e-176	247/391(63.17)	499	pep:known chromosome:MSU6:1:4443670:4447386:1 gene:LOC_Os01g08850 transcript:LOC_Os01g08850.1
c45465 Ananas comosus var. bracteatus	lcl|EG:LOC_Os11g06760.1	1.99185e-33	56/71(78.87)	117	pep:known chromosome:MSU6:11:3293833:3299239:1 gene:LOC_Os11g06760 transcript:LOC_Os11g06760.1
c45465 Ananas comosus var. bracteatus	lcl|EG:LOC_Os11g06760.2	2.27738e-68	133/216(61.57)	214	pep:known chromosome:MSU6:11:3293833:3299239:1 gene:LOC_Os11g06760 transcript:LOC_Os11g06760.2
c45466 Ananas comosus var. bracteatus	lcl|EG:LOC_Os04g01540.1	6.77199e-111	156/213(73.24)	322	pep:known chromosome:MSU6:4:369768:371419:-1 gene:LOC_Os04g01540 transcript:LOC_Os04g01540.1
c45468 Ananas comosus var. bracteatus	lcl|EG:LOC_Os02g25060.1	0	448/538(83.27)	949	pep:known chromosome:MSU6:2:14523792:14531678:-1 gene:LOC_Os02g25060 transcript:LOC_Os02g25060.1
c45469 Ananas comosus var. bracteatus	lcl|EG:LOC_Os03g45320.1	0	325/399(81.45)	638	pep:known chromosome:MSU6:3:25584223:25588735:1 gene:LOC_Os03g45320 transcript:LOC_Os03g45320.1
c45470 Ananas comosus var. bracteatus	lcl|EG:LOC_Os04g44290.1	9.80736e-180	247/303(81.52)	508	pep:known chromosome:MSU6:4:26047729:26052380:1 gene:LOC_Os04g44290 transcript:LOC_Os04g44290.1
c45471 Ananas comosus var. bracteatus	lcl|EG:LOC_Os01g16540.1	0	342/432(79.17)	717	pep:novel chromosome:MSU6:1:9385170:9389611:1 gene:LOC_Os01g16540 transcript:LOC_Os01g16540.1
c45472 Ananas comosus var. bracteatus	lcl|EG:LOC_Os05g31480.1	0	424/546(77.66)	925	pep:known chromosome:MSU6:5:18252895:18257926:-1 gene:LOC_Os05g31480 transcript:LOC_Os05g31480.1
c45473 Ananas comosus var. bracteatus	lcl|EG:LOC_Os01g49290.1	1.80476e-62	93/150(62.00)	199	pep:known chromosome:MSU6:1:28329756:28332348:1 gene:LOC_Os01g49290 transcript:LOC_Os01g49290.1
c45474 Ananas comosus var. bracteatus	lcl|EG:LOC_Os03g12810.1	8.98451e-100	153/213(71.83)	292	pep:known chromosome:MSU6:3:6870765:6874398:-1 gene:LOC_Os03g12810 transcript:LOC_Os03g12810.1
c45475 Ananas comosus var. bracteatus	lcl|EG:LOC_Os04g59560.1	2.90849e-131	182/241(75.52)	376	pep:known chromosome:MSU6:4:35237865:35241716:-1 gene:LOC_Os04g59560 transcript:LOC_Os04g59560.1
c45476 Ananas comosus var. bracteatus	lcl|EG:LOC_Os06g01490.1	0	476/591(80.54)	999	pep:known chromosome:MSU6:6:296160:300812:-1 gene:LOC_Os06g01490 transcript:LOC_Os06g01490.1
c45477 Ananas comosus var. bracteatus	lcl|EG:LOC_Os03g58040.3	0	381/411(92.70)	776	pep:known chromosome:MSU6:3:33030911:33036205:-1 gene:LOC_Os03g58040 transcript:LOC_Os03g58040.3
c45478 Ananas comosus var. bracteatus	lcl|EG:LOC_Os07g38080.1	0	403/916(44.00)	640	pep:known chromosome:MSU6:7:22830848:22836315:-1 gene:LOC_Os07g38080 transcript:LOC_Os07g38080.1
c45479 Ananas comosus var. bracteatus	lcl|EG:LOC_Os03g05520.1	3.92596e-41	68/119(57.14)	133	pep:known chromosome:MSU6:3:2738450:2742120:-1 gene:LOC_Os03g05520 transcript:LOC_Os03g05520.1
c45481 Ananas comosus var. bracteatus	lcl|EG:LOC_Os09g28019.1	1.39564e-175	272/431(63.11)	505	pep:known chromosome:MSU6:9:17007657:17013364:-1 gene:LOC_Os09g28019 transcript:LOC_Os09g28019.1
c45482 Ananas comosus var. bracteatus	lcl|EG:LOC_Os01g64660.2	0	294/337(87.24)	616	pep:known chromosome:MSU6:1:37518480:37521570:1 gene:LOC_Os01g64660 transcript:LOC_Os01g64660.2
c45484 Ananas comosus var. bracteatus	lcl|EG:LOC_Os05g12680.1	0	382/493(77.48)	777	pep:known chromosome:MSU6:5:7279274:7284612:-1 gene:LOC_Os05g12680 transcript:LOC_Os05g12680.1
c45484 Ananas comosus var. bracteatus	lcl|EG:LOC_Os05g12680.1	3.57644e-48	96/197(48.73)	167	pep:known chromosome:MSU6:5:7279274:7284612:-1 gene:LOC_Os05g12680 transcript:LOC_Os05g12680.1
c45485 Ananas comosus var. bracteatus	lcl|EG:LOC_Os03g57950.2	6.71409e-61	91/126(72.22)	195	pep:known chromosome:MSU6:3:33004788:33007266:1 gene:LOC_Os03g57950 transcript:LOC_Os03g57950.2
c45485 Ananas comosus var. bracteatus	lcl|EG:LOC_Os03g46090.2	8.12754e-28	51/75(68.00)	108	pep:known chromosome:MSU6:3:26062167:26067058:1 gene:LOC_Os03g46090 transcript:LOC_Os03g46090.2
c45485 Ananas comosus var. bracteatus	lcl|EG:LOC_Os03g57950.2	1.04162e-177	245/307(79.80)	508	pep:known chromosome:MSU6:3:33004788:33007266:1 gene:LOC_Os03g57950 transcript:LOC_Os03g57950.2
c45486 Ananas comosus var. bracteatus	lcl|EG:LOC_Os04g51792.1	1.26103e-101	151/204(74.02)	300	pep:known chromosome:MSU6:4:30502972:30504665:-1 gene:LOC_Os04g51792 transcript:LOC_Os04g51792.1
c45487 Ananas comosus var. bracteatus	lcl|EG:LOC_Os12g16180.1	4.6177e-163	213/289(73.70)	462	pep:known chromosome:MSU6:12:9244028:9247791:1 gene:LOC_Os12g16180 transcript:LOC_Os12g16180.1
c45488 Ananas comosus var. bracteatus	lcl|EG:LOC_Os02g04330.2	1.48283e-111	188/307(61.24)	332	pep:known chromosome:MSU6:2:1908973:1912809:1 gene:LOC_Os02g04330 transcript:LOC_Os02g04330.2
c45489 Ananas comosus var. bracteatus	lcl|EG:LOC_Os03g11050.1	0	373/415(89.88)	756	pep:known chromosome:MSU6:3:5679647:5684409:-1 gene:LOC_Os03g11050 transcript:LOC_Os03g11050.1
c45491 Ananas comosus var. bracteatus	lcl|EG:LOC_Os07g42740.1	1.2191e-73	149/346(43.06)	235	pep:known chromosome:MSU6:7:25590234:25591816:1 gene:LOC_Os07g42740 transcript:LOC_Os07g42740.1
c45492 Ananas comosus var. bracteatus	lcl|EG:LOC_Os02g10230.1	6.40964e-169	251/304(82.57)	478	pep:known chromosome:MSU6:2:5357310:5361634:1 gene:LOC_Os02g10230 transcript:LOC_Os02g10230.1
c45493 Ananas comosus var. bracteatus	lcl|EG:LOC_Os01g23630.1	3.9411e-27	54/57(94.74)	107	pep:known chromosome:MSU6:1:13290312:13293441:1 gene:LOC_Os01g23630 transcript:LOC_Os01g23630.1
c45494 Ananas comosus var. bracteatus	lcl|EG:LOC_Os08g04450.3	7.22374e-104	164/244(67.21)	310	pep:known chromosome:MSU6:8:2176825:2179213:-1 gene:LOC_Os08g04450 transcript:LOC_Os08g04450.3
c45495 Ananas comosus var. bracteatus	lcl|EG:LOC_Os02g36960.1	0	223/261(85.44)	462	pep:known chromosome:MSU6:2:22321425:22325936:-1 gene:LOC_Os02g36960 transcript:LOC_Os02g36960.1
c45497 Ananas comosus var. bracteatus	lcl|EG:LOC_Os01g19450.1	0	576/608(94.74)	1164	pep:known chromosome:MSU6:1:10998292:11004989:-1 gene:LOC_Os01g19450 transcript:LOC_Os01g19450.1
c45498 Ananas comosus var. bracteatus	lcl|EG:LOC_Os11g11330.1	1.48299e-60	107/170(62.94)	193	pep:known chromosome:MSU6:11:6281517:6283741:-1 gene:LOC_Os11g11330 transcript:LOC_Os11g11330.1
c45499 Ananas comosus var. bracteatus	lcl|EG:LOC_Os06g07120.1	4.92433e-118	163/282(57.80)	348	pep:known chromosome:MSU6:6:3404165:3406738:1 gene:LOC_Os06g07120 transcript:LOC_Os06g07120.1
c45502 Ananas comosus var. bracteatus	lcl|EG:LOC_Os03g17490.2	4.55213e-51	99/173(57.23)	170	pep:known chromosome:MSU6:3:9720861:9723944:1 gene:LOC_Os03g17490 transcript:LOC_Os03g17490.2
c45504 Ananas comosus var. bracteatus	lcl|EG:LOC_Os06g49740.1	0	253/344(73.55)	513	pep:known chromosome:MSU6:6:30086160:30088574:1 gene:LOC_Os06g49740 transcript:LOC_Os06g49740.1
c45505 Ananas comosus var. bracteatus	lcl|EG:LOC_Os04g14790.1	1.85656e-89	93/112(83.04)	197	pep:known chromosome:MSU6:4:8302497:8309529:-1 gene:LOC_Os04g14790 transcript:LOC_Os04g14790.1
c45505 Ananas comosus var. bracteatus	lcl|EG:LOC_Os04g14790.1	6.07428e-92	140/192(72.92)	283	pep:known chromosome:MSU6:4:8302497:8309529:-1 gene:LOC_Os04g14790 transcript:LOC_Os04g14790.1
c45506 Ananas comosus var. bracteatus	lcl|EG:LOC_Os10g31864.1	4.95702e-43	68/99(68.69)	149	pep:known chromosome:MSU6:10:16645003:16671307:-1 gene:LOC_Os10g31864 transcript:LOC_Os10g31864.1
c45506 Ananas comosus var. bracteatus	lcl|EG:LOC_Os10g31864.1	2.31421e-149	265/499(53.11)	489	pep:known chromosome:MSU6:10:16645003:16671307:-1 gene:LOC_Os10g31864 transcript:LOC_Os10g31864.1
c45507 Ananas comosus var. bracteatus	lcl|EG:LOC_Os06g51350.1	0	267/405(65.93)	540	pep:known chromosome:MSU6:6:31099871:31101440:1 gene:LOC_Os06g51350 transcript:LOC_Os06g51350.1
c45508 Ananas comosus var. bracteatus	lcl|EG:LOC_Os03g56850.1	2.49512e-19	47/129(36.43)	83	pep:known chromosome:MSU6:3:32381835:32385092:1 gene:LOC_Os03g56850 transcript:LOC_Os03g56850.1
c45508 Ananas comosus var. bracteatus	lcl|EG:LOC_Os03g59264.1	2.28077e-14	31/77(40.26)	69	pep:known chromosome:MSU6:3:33737227:33743310:-1 gene:LOC_Os03g59264 transcript:LOC_Os03g59264.1
c45508 Ananas comosus var. bracteatus	lcl|EG:LOC_Os03g56850.1	2.13728e-77	119/249(47.79)	256	pep:known chromosome:MSU6:3:32381835:32385092:1 gene:LOC_Os03g56850 transcript:LOC_Os03g56850.1
c45509 Ananas comosus var. bracteatus	lcl|EG:LOC_Os04g43910.1	1.28509e-39	98/261(37.55)	154	pep:known chromosome:MSU6:4:25828293:25831062:1 gene:LOC_Os04g43910 transcript:LOC_Os04g43910.1
c45510 Ananas comosus var. bracteatus	lcl|EG:LOC_Os04g57440.1	2.39871e-158	199/274(72.63)	453	pep:known chromosome:MSU6:4:33987390:33991628:-1 gene:LOC_Os04g57440 transcript:LOC_Os04g57440.1
c45510 Ananas comosus var. bracteatus	lcl|EG:LOC_Os04g57440.2	3.72456e-60	106/190(55.79)	191	pep:known chromosome:MSU6:4:33987390:33991628:-1 gene:LOC_Os04g57440 transcript:LOC_Os04g57440.2
c45511 Ananas comosus var. bracteatus	lcl|EG:LOC_Os05g03740.1	4.24566e-12	30/47(63.83)	62	pep:known chromosome:MSU6:5:1643432:1644730:1 gene:LOC_Os05g03740 transcript:LOC_Os05g03740.1
c45511 Ananas comosus var. bracteatus	lcl|EG:LOC_Os12g01530.2	4.0389e-115	173/251(68.92)	337	pep:known chromosome:MSU6:12:319214:322923:-1 gene:LOC_Os12g01530 transcript:LOC_Os12g01530.2
c45512 Ananas comosus var. bracteatus	lcl|EG:LOC_Os06g07580.2	2.00041e-20	41/59(69.49)	81	pep:known chromosome:MSU6:6:3655475:3656131:1 gene:LOC_Os06g07580 transcript:LOC_Os06g07580.2
c45513 Ananas comosus var. bracteatus	lcl|EG:LOC_Os12g37960.2	1.93917e-139	138/168(82.14)	290	pep:known chromosome:MSU6:12:23284584:23290213:1 gene:LOC_Os12g37960 transcript:LOC_Os12g37960.2
c45514 Ananas comosus var. bracteatus	lcl|EG:LOC_Os04g33510.2	2.89319e-92	130/163(79.75)	275	pep:known chromosome:MSU6:4:20104200:20107541:1 gene:LOC_Os04g33510 transcript:LOC_Os04g33510.2
c45515 Ananas comosus var. bracteatus	lcl|EG:LOC_Os03g32050.1	3.88894e-146	218/327(66.67)	421	pep:known chromosome:MSU6:3:18324012:18331304:-1 gene:LOC_Os03g32050 transcript:LOC_Os03g32050.1
c45516 Ananas comosus var. bracteatus	lcl|EG:LOC_Os06g50180.1	0	261/340(76.76)	523	pep:known chromosome:MSU6:6:30382139:30385892:-1 gene:LOC_Os06g50180 transcript:LOC_Os06g50180.1
c45517 Ananas comosus var. bracteatus	lcl|EG:LOC_Os02g03930.1	0	250/386(64.77)	530	pep:known chromosome:MSU6:2:1667744:1672318:-1 gene:LOC_Os02g03930 transcript:LOC_Os02g03930.1
c45517 Ananas comosus var. bracteatus	lcl|EG:LOC_Os02g03930.1	3.6237e-28	57/115(49.57)	109	pep:known chromosome:MSU6:2:1667744:1672318:-1 gene:LOC_Os02g03930 transcript:LOC_Os02g03930.1
c45518 Ananas comosus var. bracteatus	lcl|EG:LOC_Os01g71770.1	0	276/367(75.20)	563	pep:known chromosome:MSU6:1:41572864:41577791:-1 gene:LOC_Os01g71770 transcript:LOC_Os01g71770.1
c45519 Ananas comosus var. bracteatus	lcl|EG:LOC_Os02g14980.1	0	377/528(71.40)	749	pep:known chromosome:MSU6:2:8358768:8362959:1 gene:LOC_Os02g14980 transcript:LOC_Os02g14980.1
c45520 Ananas comosus var. bracteatus	lcl|EG:LOC_Os04g08450.2	7.19338e-122	179/225(79.56)	352	pep:known chromosome:MSU6:4:4539220:4543163:1 gene:LOC_Os04g08450 transcript:LOC_Os04g08450.2
c45521 Ananas comosus var. bracteatus	lcl|EG:LOC_Os06g27970.1	5.11936e-177	260/350(74.29)	500	pep:known chromosome:MSU6:6:15862216:15871706:-1 gene:LOC_Os06g27970 transcript:LOC_Os06g27970.1
c45522 Ananas comosus var. bracteatus	lcl|EG:LOC_Os08g42840.1	0	430/971(44.28)	735	pep:known chromosome:MSU6:8:27083696:27087149:1 gene:LOC_Os08g42840 transcript:LOC_Os08g42840.1
c45526 Ananas comosus var. bracteatus	lcl|EG:LOC_Os01g53980.1	1.41508e-43	128/350(36.57)	157	pep:known chromosome:MSU6:1:31046466:31048344:1 gene:LOC_Os01g53980 transcript:LOC_Os01g53980.1
c45527 Ananas comosus var. bracteatus	lcl|EG:LOC_Os06g45990.2	0	274/444(61.71)	530	pep:known chromosome:MSU6:6:27874116:27876422:1 gene:LOC_Os06g45990 transcript:LOC_Os06g45990.2
c45528 Ananas comosus var. bracteatus	lcl|EG:LOC_Os01g09200.1	0	422/509(82.91)	867	pep:novel chromosome:MSU6:1:4620677:4630365:-1 gene:LOC_Os01g09200 transcript:LOC_Os01g09200.1
c45530 Ananas comosus var. bracteatus	lcl|EG:LOC_Os06g02600.1	1.57585e-71	106/121(87.60)	221	pep:known chromosome:MSU6:6:921217:924283:1 gene:LOC_Os06g02600 transcript:LOC_Os06g02600.1
c45531 Ananas comosus var. bracteatus	lcl|EG:LOC_Os01g69080.1	0	332/401(82.79)	672	pep:known chromosome:MSU6:1:40145464:40149790:-1 gene:LOC_Os01g69080 transcript:LOC_Os01g69080.1
c45532 Ananas comosus var. bracteatus	lcl|EG:LOC_Os07g30300.1	6.15798e-112	179/266(67.29)	349	pep:known chromosome:MSU6:7:17906348:17911305:1 gene:LOC_Os07g30300 transcript:LOC_Os07g30300.1
c45533 Ananas comosus var. bracteatus	lcl|EG:LOC_Os03g15050.2	0	564/673(83.80)	1132	pep:known chromosome:MSU6:3:8217729:8223065:-1 gene:LOC_Os03g15050 transcript:LOC_Os03g15050.2
c45534 Ananas comosus var. bracteatus	lcl|EG:LOC_Os02g07820.1	1.78936e-19	62/155(40.00)	87	pep:known chromosome:MSU6:2:4095627:4098078:1 gene:LOC_Os02g07820 transcript:LOC_Os02g07820.1
c45535 Ananas comosus var. bracteatus	lcl|EG:LOC_Os05g43840.1	0	315/465(67.74)	613	pep:known chromosome:MSU6:5:25426736:25429024:1 gene:LOC_Os05g43840 transcript:LOC_Os05g43840.1
c45536 Ananas comosus var. bracteatus	lcl|EG:LOC_Os10g26610.2	5.641e-138	221/430(51.40)	409	pep:known chromosome:MSU6:10:13798952:13804176:-1 gene:LOC_Os10g26610 transcript:LOC_Os10g26610.2
c45537 Ananas comosus var. bracteatus	lcl|EG:LOC_Os03g63410.1	0	389/463(84.02)	759	pep:known chromosome:MSU6:3:35819132:35823074:-1 gene:LOC_Os03g63410 transcript:LOC_Os03g63410.1
c45538 Ananas comosus var. bracteatus	lcl|EG:LOC_Os01g62300.1	0	336/534(62.92)	627	pep:known chromosome:MSU6:1:36043077:36045559:-1 gene:LOC_Os01g62300 transcript:LOC_Os01g62300.1
c45539 Ananas comosus var. bracteatus	lcl|EG:LOC_Os07g37740.1	1.22428e-166	235/313(75.08)	475	pep:known chromosome:MSU6:7:22626703:22631264:-1 gene:LOC_Os07g37740 transcript:LOC_Os07g37740.1
c45540 Ananas comosus var. bracteatus	lcl|EG:LOC_Os01g48300.1	4.29953e-147	225/366(61.48)	430	pep:known chromosome:MSU6:1:27676150:27680516:-1 gene:LOC_Os01g48300 transcript:LOC_Os01g48300.1
c45541 Ananas comosus var. bracteatus	lcl|EG:LOC_Os04g40490.1	0	261/406(64.29)	562	pep:known chromosome:MSU6:4:23869746:23873819:1 gene:LOC_Os04g40490 transcript:LOC_Os04g40490.1
c45542 Ananas comosus var. bracteatus	lcl|EG:LOC_Os04g58160.1	4.02825e-73	113/192(58.85)	224	pep:known chromosome:MSU6:4:34454298:34459501:1 gene:LOC_Os04g58160 transcript:LOC_Os04g58160.1
c45543 Ananas comosus var. bracteatus	lcl|EG:LOC_Os09g31470.1	1.17548e-53	100/137(72.99)	180	pep:known chromosome:MSU6:9:18963580:18967444:-1 gene:LOC_Os09g31470 transcript:LOC_Os09g31470.1
c45544 Ananas comosus var. bracteatus	lcl|EG:LOC_Os07g48244.1	1.0585e-27	46/61(75.41)	102	pep:known chromosome:MSU6:7:28820833:28823048:-1 gene:LOC_Os07g48244 transcript:LOC_Os07g48244.1
c45545 Ananas comosus var. bracteatus	lcl|EG:LOC_Os10g42270.1	1.26991e-28	46/93(49.46)	107	pep:known chromosome:MSU6:10:22687625:22689584:-1 gene:LOC_Os10g42270 transcript:LOC_Os10g42270.1
c45546 Ananas comosus var. bracteatus	lcl|EG:LOC_Os05g51530.2	0	308/377(81.70)	632	pep:known chromosome:MSU6:5:29484806:29489045:-1 gene:LOC_Os05g51530 transcript:LOC_Os05g51530.2
c45547 Ananas comosus var. bracteatus	lcl|EG:LOC_Os02g36500.1	9.83809e-104	163/259(62.93)	307	pep:known chromosome:MSU6:2:22037825:22041031:-1 gene:LOC_Os02g36500 transcript:LOC_Os02g36500.1
c45548 Ananas comosus var. bracteatus	lcl|EG:LOC_Os11g47710.1	5.98129e-130	198/224(88.39)	372	pep:known chromosome:MSU6:11:28262627:28265016:-1 gene:LOC_Os11g47710 transcript:LOC_Os11g47710.1
c45549 Ananas comosus var. bracteatus	lcl|EG:LOC_Os04g01570.1	6.03659e-19	43/65(66.15)	81	pep:known chromosome:MSU6:4:384999:386010:-1 gene:LOC_Os04g01570 transcript:LOC_Os04g01570.1
c45549 Ananas comosus var. bracteatus	lcl|EG:LOC_Os04g01570.1	2.24753e-33	67/135(49.63)	118	pep:known chromosome:MSU6:4:384999:386010:-1 gene:LOC_Os04g01570 transcript:LOC_Os04g01570.1
c4555 Ananas comosus var. bracteatus	lcl|EG:LOC_Os11g13890.5	2.28382e-40	58/70(82.86)	131	pep:known chromosome:MSU6:11:7655427:7657971:1 gene:LOC_Os11g13890 transcript:LOC_Os11g13890.5
c45550 Ananas comosus var. bracteatus	lcl|EG:LOC_Os03g21260.1	0	285/333(85.59)	589	pep:known chromosome:MSU6:3:12144587:12148921:1 gene:LOC_Os03g21260 transcript:LOC_Os03g21260.1
c45551 Ananas comosus var. bracteatus	lcl|EG:LOC_Os12g02870.1	0	341/386(88.34)	681	pep:known chromosome:MSU6:12:1042533:1046118:1 gene:LOC_Os12g02870 transcript:LOC_Os12g02870.1
c45553 Ananas comosus var. bracteatus	lcl|EG:LOC_Os03g21030.1	2.06914e-22	79/231(34.20)	96	pep:known chromosome:MSU6:3:11936154:11938191:-1 gene:LOC_Os03g21030 transcript:LOC_Os03g21030.1
c45553 Ananas comosus var. bracteatus	lcl|EG:LOC_Os03g21030.1	2.53124e-69	99/123(80.49)	215	pep:known chromosome:MSU6:3:11936154:11938191:-1 gene:LOC_Os03g21030 transcript:LOC_Os03g21030.1
c45555 Ananas comosus var. bracteatus	lcl|EG:LOC_Os08g03640.1	1.36042e-65	96/205(46.83)	205	pep:known chromosome:MSU6:8:1719409:1722142:-1 gene:LOC_Os08g03640 transcript:LOC_Os08g03640.1
c45556 Ananas comosus var. bracteatus	lcl|EG:LOC_Os03g61600.1	0	294/400(73.50)	561	pep:known chromosome:MSU6:3:34916732:34919576:-1 gene:LOC_Os03g61600 transcript:LOC_Os03g61600.1
c45557 Ananas comosus var. bracteatus	lcl|EG:LOC_Os08g35630.1	3.49719e-26	73/157(46.50)	106	pep:known chromosome:MSU6:8:22459681:22462183:1 gene:LOC_Os08g35630 transcript:LOC_Os08g35630.1
c45558 Ananas comosus var. bracteatus	lcl|EG:LOC_Os06g15990.1	1.16618e-132	194/329(58.97)	391	pep:known chromosome:MSU6:6:9090017:9095680:1 gene:LOC_Os06g15990 transcript:LOC_Os06g15990.1
c45560 Ananas comosus var. bracteatus	lcl|EG:LOC_Os01g37790.1	4.10848e-61	201/658(30.55)	219	pep:novel chromosome:MSU6:1:21137825:21142049:1 gene:LOC_Os01g37790 transcript:LOC_Os01g37790.1
c45561 Ananas comosus var. bracteatus	lcl|EG:LOC_Os02g41510.1	3.07184e-57	111/223(49.78)	187	pep:known chromosome:MSU6:2:24872906:24874065:-1 gene:LOC_Os02g41510 transcript:LOC_Os02g41510.1
c45562 Ananas comosus var. bracteatus	lcl|EG:LOC_Os07g09450.1	8.06937e-67	103/112(91.96)	209	pep:known chromosome:MSU6:7:4976968:4980657:-1 gene:LOC_Os07g09450 transcript:LOC_Os07g09450.1
c45564 Ananas comosus var. bracteatus	lcl|EG:LOC_Os10g29560.1	1.13493e-131	258/641(40.25)	411	pep:known chromosome:MSU6:10:15289332:15297862:1 gene:LOC_Os10g29560 transcript:LOC_Os10g29560.1
c45566 Ananas comosus var. bracteatus	lcl|EG:LOC_Os09g32740.1	1.43943e-108	230/620(37.10)	355	pep:known chromosome:MSU6:9:19521702:19527377:-1 gene:LOC_Os09g32740 transcript:LOC_Os09g32740.1
c45567 Ananas comosus var. bracteatus	lcl|EG:LOC_Os01g57630.3	2.33759e-35	60/129(46.51)	127	pep:known chromosome:MSU6:1:33316995:33320152:1 gene:LOC_Os01g57630 transcript:LOC_Os01g57630.3
c45567 Ananas comosus var. bracteatus	lcl|EG:LOC_Os01g57630.3	1.21245e-40	64/114(56.14)	140	pep:known chromosome:MSU6:1:33316995:33320152:1 gene:LOC_Os01g57630 transcript:LOC_Os01g57630.3
c45568 Ananas comosus var. bracteatus	lcl|EG:LOC_Os02g44500.1	1.01059e-105	157/202(77.72)	311	pep:known chromosome:MSU6:2:26923846:26926534:1 gene:LOC_Os02g44500 transcript:LOC_Os02g44500.1
c45569 Ananas comosus var. bracteatus	lcl|EG:LOC_Os06g09930.1	2.15099e-180	244/314(77.71)	509	pep:known chromosome:MSU6:6:5059661:5064028:1 gene:LOC_Os06g09930 transcript:LOC_Os06g09930.1
c45570 Ananas comosus var. bracteatus	lcl|EG:LOC_Os02g58310.3	1.1028e-29	57/68(83.82)	116	pep:known chromosome:MSU6:2:35670919:35672209:-1 gene:LOC_Os02g58310 transcript:LOC_Os02g58310.3
c45572 Ananas comosus var. bracteatus	lcl|EG:LOC_Os02g57190.1	0	655/797(82.18)	1292	pep:known chromosome:MSU6:2:35022700:35034601:1 gene:LOC_Os02g57190 transcript:LOC_Os02g57190.1
c45573 Ananas comosus var. bracteatus	lcl|EG:LOC_Os02g01360.1	2.43492e-64	125/224(55.80)	209	pep:known chromosome:MSU6:2:205424:207508:1 gene:LOC_Os02g01360 transcript:LOC_Os02g01360.1
c45574 Ananas comosus var. bracteatus	lcl|EG:LOC_Os04g39240.1	5.86171e-33	89/215(41.40)	127	pep:known chromosome:MSU6:4:23145984:23151800:-1 gene:LOC_Os04g39240 transcript:LOC_Os04g39240.1
c45575 Ananas comosus var. bracteatus	lcl|EG:LOC_Os01g22600.1	1.67678e-100	146/179(81.56)	303	pep:novel chromosome:MSU6:1:12703674:12708782:-1 gene:LOC_Os01g22600 transcript:LOC_Os01g22600.1
c45576 Ananas comosus var. bracteatus	lcl|EG:LOC_Os01g69100.1	1.07624e-40	97/240(40.42)	145	pep:known chromosome:MSU6:1:40166697:40169210:1 gene:LOC_Os01g69100 transcript:LOC_Os01g69100.1
c45578 Ananas comosus var. bracteatus	lcl|EG:LOC_Os12g21500.1	2.74286e-166	236/284(83.10)	466	pep:known chromosome:MSU6:12:12072448:12085080:1 gene:LOC_Os12g21500 transcript:LOC_Os12g21500.1
c45579 Ananas comosus var. bracteatus	lcl|EG:LOC_Os09g32810.1	1.77204e-108	148/164(90.24)	302	pep:known chromosome:MSU6:9:19565734:19568514:1 gene:LOC_Os09g32810 transcript:LOC_Os09g32810.1
c45581 Ananas comosus var. bracteatus	lcl|EG:LOC_Os06g05380.1	1.1223e-33	75/151(49.67)	128	pep:known chromosome:MSU6:6:2428150:2432255:1 gene:LOC_Os06g05380 transcript:LOC_Os06g05380.1
c45581 Ananas comosus var. bracteatus	lcl|EG:LOC_Os06g05380.1	1.61405e-105	207/418(49.52)	323	pep:known chromosome:MSU6:6:2428150:2432255:1 gene:LOC_Os06g05380 transcript:LOC_Os06g05380.1
c45582 Ananas comosus var. bracteatus	lcl|EG:LOC_Os03g54920.1	1.06335e-139	189/299(63.21)	404	pep:known chromosome:MSU6:3:31213554:31216611:-1 gene:LOC_Os03g54920 transcript:LOC_Os03g54920.1
c45583 Ananas comosus var. bracteatus	lcl|EG:LOC_Os02g45540.1	0	257/311(82.64)	523	pep:known chromosome:MSU6:2:27703196:27707290:1 gene:LOC_Os02g45540 transcript:LOC_Os02g45540.1
c45584 Ananas comosus var. bracteatus	lcl|EG:LOC_Os02g05820.1	0	376/760(49.47)	635	pep:known chromosome:MSU6:2:2869668:2874216:1 gene:LOC_Os02g05820 transcript:LOC_Os02g05820.1
c45585 Ananas comosus var. bracteatus	lcl|EG:LOC_Os02g50130.1	1.61658e-69	108/167(64.67)	216	pep:known chromosome:MSU6:2:30619799:30621022:1 gene:LOC_Os02g50130 transcript:LOC_Os02g50130.1
c45586 Ananas comosus var. bracteatus	lcl|EG:LOC_Os04g10060.1	1.28379e-38	138/506(27.27)	154	pep:known chromosome:MSU6:4:5423779:5429469:-1 gene:LOC_Os04g10060 transcript:LOC_Os04g10060.1
c45587 Ananas comosus var. bracteatus	lcl|EG:LOC_Os01g19870.1	0	338/550(61.45)	659	pep:novel chromosome:MSU6:1:11271131:11277190:1 gene:LOC_Os01g19870 transcript:LOC_Os01g19870.1
c45588 Ananas comosus var. bracteatus	lcl|EG:LOC_Os12g17540.1	4.41265e-101	158/317(49.84)	308	pep:known chromosome:MSU6:12:10050822:10052611:1 gene:LOC_Os12g17540 transcript:LOC_Os12g17540.1
c45589 Ananas comosus var. bracteatus	lcl|EG:LOC_Os10g35570.1	0	301/424(70.99)	582	pep:known chromosome:MSU6:10:18956677:18962180:1 gene:LOC_Os10g35570 transcript:LOC_Os10g35570.1
c45590 Ananas comosus var. bracteatus	lcl|EG:LOC_Os02g39730.2	1.39019e-33	43/78(55.13)	88	pep:known chromosome:MSU6:2:23992210:23994932:-1 gene:LOC_Os02g39730 transcript:LOC_Os02g39730.2
c45591 Ananas comosus var. bracteatus	lcl|EG:LOC_Os03g50885.1	0	361/377(95.76)	739	pep:known chromosome:MSU6:3:29067047:29068922:1 gene:LOC_Os03g50885 transcript:LOC_Os03g50885.1
c45592 Ananas comosus var. bracteatus	lcl|EG:LOC_Os09g20830.2	2.91338e-26	49/78(62.82)	98	pep:known chromosome:MSU6:9:12544572:12549355:-1 gene:LOC_Os09g20830 transcript:LOC_Os09g20830.2
c45593 Ananas comosus var. bracteatus	lcl|EG:LOC_Os11g08400.1	3.46284e-23	58/123(47.15)	94	pep:known chromosome:MSU6:11:4423867:4427346:-1 gene:LOC_Os11g08400 transcript:LOC_Os11g08400.1
c45593 Ananas comosus var. bracteatus	lcl|EG:LOC_Os11g08400.1	5.5713e-148	176/277(63.54)	354	pep:known chromosome:MSU6:11:4423867:4427346:-1 gene:LOC_Os11g08400 transcript:LOC_Os11g08400.1
c45594 Ananas comosus var. bracteatus	lcl|EG:LOC_Os03g21270.3	6.71206e-123	226/468(48.29)	374	pep:known chromosome:MSU6:3:12149769:12156321:-1 gene:LOC_Os03g21270 transcript:LOC_Os03g21270.3
c45595 Ananas comosus var. bracteatus	lcl|EG:LOC_Os02g57510.3	1.82116e-58	88/112(78.57)	180	pep:known chromosome:MSU6:2:35228278:35232159:1 gene:LOC_Os02g57510 transcript:LOC_Os02g57510.3
c45596 Ananas comosus var. bracteatus	lcl|EG:LOC_Os05g41930.2	4.04583e-167	230/314(73.25)	476	pep:known chromosome:MSU6:5:24489819:24492586:-1 gene:LOC_Os05g41930 transcript:LOC_Os05g41930.2
c45597 Ananas comosus var. bracteatus	lcl|EG:LOC_Os03g12570.1	2.77779e-08	46/131(35.11)	57	pep:known chromosome:MSU6:3:6656604:6667721:1 gene:LOC_Os03g12570 transcript:LOC_Os03g12570.1
c45597 Ananas comosus var. bracteatus	lcl|EG:LOC_Os01g41120.1	1.16207e-12	30/58(51.72)	62	pep:known chromosome:MSU6:1:23284194:23286293:1 gene:LOC_Os01g41120 transcript:LOC_Os01g41120.1
c45598 Ananas comosus var. bracteatus	lcl|EG:LOC_Os03g04460.1	1.45146e-144	201/276(72.83)	414	pep:known chromosome:MSU6:3:2068450:2072226:1 gene:LOC_Os03g04460 transcript:LOC_Os03g04460.1
c45599 Ananas comosus var. bracteatus	lcl|EG:LOC_Os06g47620.1	0	291/403(72.21)	564	pep:known chromosome:MSU6:6:28830591:28836130:-1 gene:LOC_Os06g47620 transcript:LOC_Os06g47620.1
c45600 Ananas comosus var. bracteatus	lcl|EG:LOC_Os01g60800.1	1.60568e-86	154/306(50.33)	269	pep:known chromosome:MSU6:1:35155371:35158162:1 gene:LOC_Os01g60800 transcript:LOC_Os01g60800.1
c45601 Ananas comosus var. bracteatus	lcl|EG:LOC_Os01g74530.2	0	262/371(70.62)	526	pep:known chromosome:MSU6:1:43162419:43165943:-1 gene:LOC_Os01g74530 transcript:LOC_Os01g74530.2
c45602 Ananas comosus var. bracteatus	lcl|EG:LOC_Os01g72460.1	7.63564e-86	122/190(64.21)	258	pep:known chromosome:MSU6:1:42017016:42018471:1 gene:LOC_Os01g72460 transcript:LOC_Os01g72460.1
c45603 Ananas comosus var. bracteatus	lcl|EG:LOC_Os08g30020.4	6.903e-152	221/307(71.99)	432	pep:known chromosome:MSU6:8:18452084:18455461:1 gene:LOC_Os08g30020 transcript:LOC_Os08g30020.4
c45603 Ananas comosus var. bracteatus	lcl|EG:LOC_Os08g30020.6	4.03867e-23	46/77(59.74)	89	pep:known chromosome:MSU6:8:18449985:18453963:1 gene:LOC_Os08g30020 transcript:LOC_Os08g30020.6
c45603 Ananas comosus var. bracteatus	lcl|EG:LOC_Os08g30020.6	2.32173e-43	69/74(93.24)	141	pep:known chromosome:MSU6:8:18449985:18453963:1 gene:LOC_Os08g30020 transcript:LOC_Os08g30020.6
c45604 Ananas comosus var. bracteatus	lcl|EG:LOC_Os07g27770.1	1.39238e-98	156/349(44.70)	313	pep:known chromosome:MSU6:7:16206181:16208207:1 gene:LOC_Os07g27770 transcript:LOC_Os07g27770.1
c45605 Ananas comosus var. bracteatus	lcl|EG:LOC_Os04g33360.1	4.63881e-71	130/252(51.59)	226	pep:known chromosome:MSU6:4:20028114:20029927:1 gene:LOC_Os04g33360 transcript:LOC_Os04g33360.1
c45605 Ananas comosus var. bracteatus	lcl|EG:LOC_Os04g33360.1	3.22011e-08	35/89(39.33)	50	pep:known chromosome:MSU6:4:20028114:20029927:1 gene:LOC_Os04g33360 transcript:LOC_Os04g33360.1
c45606 Ananas comosus var. bracteatus	lcl|EG:LOC_Os03g46490.1	3.69588e-30	50/74(67.57)	107	pep:known chromosome:MSU6:3:26301600:26305942:-1 gene:LOC_Os03g46490 transcript:LOC_Os03g46490.1
c45607 Ananas comosus var. bracteatus	lcl|EG:LOC_Os01g63280.2	2.44469e-149	233/415(56.14)	442	pep:known chromosome:MSU6:1:36682666:36686111:-1 gene:LOC_Os01g63280 transcript:LOC_Os01g63280.2
c45608 Ananas comosus var. bracteatus	lcl|EG:LOC_Os10g33440.2	6.93035e-24	84/256(32.81)	104	pep:known chromosome:MSU6:10:17535375:17541930:1 gene:LOC_Os10g33440 transcript:LOC_Os10g33440.2
c45609 Ananas comosus var. bracteatus	lcl|EG:LOC_Os01g69040.1	7.13672e-24	83/265(31.32)	100	pep:novel chromosome:MSU6:1:40114864:40120071:1 gene:LOC_Os01g69040 transcript:LOC_Os01g69040.1
c45610 Ananas comosus var. bracteatus	lcl|EG:LOC_Os12g15470.2	0	348/475(73.26)	761	pep:known chromosome:MSU6:12:8826930:8832037:-1 gene:LOC_Os12g15470 transcript:LOC_Os12g15470.2
c45611 Ananas comosus var. bracteatus	lcl|EG:LOC_Os01g57340.1	1.61257e-30	106/334(31.74)	126	pep:known chromosome:MSU6:1:33140083:33144565:1 gene:LOC_Os01g57340 transcript:LOC_Os01g57340.1
c45612 Ananas comosus var. bracteatus	lcl|EG:LOC_Os01g42810.1	1.60929e-34	37/61(60.66)	92	pep:novel chromosome:MSU6:1:24363102:24366677:1 gene:LOC_Os01g42810 transcript:LOC_Os01g42810.1
c45612 Ananas comosus var. bracteatus	lcl|EG:LOC_Os05g51020.2	1.62351e-43	67/107(62.62)	147	pep:known chromosome:MSU6:5:29221895:29224207:-1 gene:LOC_Os05g51020 transcript:LOC_Os05g51020.2
c45613 Ananas comosus var. bracteatus	lcl|EG:LOC_Os03g59430.2	0	359/436(82.34)	743	pep:known chromosome:MSU6:3:33822370:33827068:1 gene:LOC_Os03g59430 transcript:LOC_Os03g59430.2
c45613 Ananas comosus var. bracteatus	lcl|EG:LOC_Os03g59430.2	1.8989e-29	53/65(81.54)	110	pep:known chromosome:MSU6:3:33822370:33827068:1 gene:LOC_Os03g59430 transcript:LOC_Os03g59430.2
c45613 Ananas comosus var. bracteatus	lcl|EG:LOC_Os07g10840.1	3.20873e-112	156/210(74.29)	334	pep:known chromosome:MSU6:7:5889559:5893136:-1 gene:LOC_Os07g10840 transcript:LOC_Os07g10840.1
c45614 Ananas comosus var. bracteatus	lcl|EG:LOC_Os07g44030.1	5.88058e-67	133/302(44.04)	220	pep:known chromosome:MSU6:7:26312200:26313858:-1 gene:LOC_Os07g44030 transcript:LOC_Os07g44030.1
c45615 Ananas comosus var. bracteatus	lcl|EG:LOC_Os07g43990.1	0	270/350(77.14)	585	pep:known chromosome:MSU6:7:26297306:26299633:-1 gene:LOC_Os07g43990 transcript:LOC_Os07g43990.1
c45616 Ananas comosus var. bracteatus	lcl|EG:LOC_Os01g52490.1	2.74326e-48	84/139(60.43)	155	pep:known chromosome:MSU6:1:30156837:30158730:-1 gene:LOC_Os01g52490 transcript:LOC_Os01g52490.1
c45617 Ananas comosus var. bracteatus	lcl|EG:LOC_Os04g59060.1	1.66752e-93	147/277(53.07)	283	pep:known chromosome:MSU6:4:34943467:34947490:-1 gene:LOC_Os04g59060 transcript:LOC_Os04g59060.1
c45618 Ananas comosus var. bracteatus	lcl|EG:LOC_Os07g07220.1	2.00563e-12	33/50(66.00)	65	pep:known chromosome:MSU6:7:3573405:3575954:1 gene:LOC_Os07g07220 transcript:LOC_Os07g07220.1
c45619 Ananas comosus var. bracteatus	lcl|EG:LOC_Os04g32580.1	2.41277e-103	198/483(40.99)	317	pep:known chromosome:MSU6:4:19438450:19440745:1 gene:LOC_Os04g32580 transcript:LOC_Os04g32580.1
c45620 Ananas comosus var. bracteatus	lcl|EG:LOC_Os05g45420.2	0	401/493(81.34)	818	pep:known chromosome:MSU6:5:26284360:26288971:-1 gene:LOC_Os05g45420 transcript:LOC_Os05g45420.2
c45621 Ananas comosus var. bracteatus	lcl|EG:LOC_Os08g33160.1	3.251e-85	201/451(44.57)	273	pep:known chromosome:MSU6:8:20622190:20625227:-1 gene:LOC_Os08g33160 transcript:LOC_Os08g33160.1
c45622 Ananas comosus var. bracteatus	lcl|EG:LOC_Os03g05520.1	3.70798e-91	131/157(83.44)	273	pep:known chromosome:MSU6:3:2738450:2742120:-1 gene:LOC_Os03g05520 transcript:LOC_Os03g05520.1
c45623 Ananas comosus var. bracteatus	lcl|EG:LOC_Os11g04480.1	6.43993e-141	223/320(69.69)	405	pep:known chromosome:MSU6:11:1867962:1871288:-1 gene:LOC_Os11g04480 transcript:LOC_Os11g04480.1
c45624 Ananas comosus var. bracteatus	lcl|EG:LOC_Os01g08670.1	1.30648e-33	79/174(45.40)	121	pep:known chromosome:MSU6:1:4316974:4317780:-1 gene:LOC_Os01g08670 transcript:LOC_Os01g08670.1
c45626 Ananas comosus var. bracteatus	lcl|EG:LOC_Os01g72205.1	1.98317e-86	108/132(81.82)	228	pep:known chromosome:MSU6:1:41866458:41868602:-1 gene:LOC_Os01g72205 transcript:LOC_Os01g72205.1
c45627 Ananas comosus var. bracteatus	lcl|EG:LOC_Os10g38970.1	4.60472e-94	136/210(64.76)	282	pep:known chromosome:MSU6:10:20696970:20705838:1 gene:LOC_Os10g38970 transcript:LOC_Os10g38970.1
c45628 Ananas comosus var. bracteatus	lcl|EG:LOC_Os04g56480.1	0	306/378(80.95)	620	pep:known chromosome:MSU6:4:33479906:33487850:1 gene:LOC_Os04g56480 transcript:LOC_Os04g56480.1
c45629 Ananas comosus var. bracteatus	lcl|EG:LOC_Os05g43240.3	2.05401e-07	41/114(35.96)	54	pep:known chromosome:MSU6:5:25097376:25100868:1 gene:LOC_Os05g43240 transcript:LOC_Os05g43240.3
c45630 Ananas comosus var. bracteatus	lcl|EG:LOC_Os01g11260.1	2.777e-78	109/196(55.61)	224	pep:known chromosome:MSU6:1:6024074:6028649:1 gene:LOC_Os01g11260 transcript:LOC_Os01g11260.1
c45631 Ananas comosus var. bracteatus	lcl|EG:LOC_Os04g39280.1	3.90093e-100	156/293(53.24)	308	pep:known chromosome:MSU6:4:23182101:23187596:-1 gene:LOC_Os04g39280 transcript:LOC_Os04g39280.1
c45631 Ananas comosus var. bracteatus	lcl|EG:LOC_Os04g39280.1	9.25901e-51	94/191(49.21)	171	pep:known chromosome:MSU6:4:23182101:23187596:-1 gene:LOC_Os04g39280 transcript:LOC_Os04g39280.1
c45632 Ananas comosus var. bracteatus	lcl|EG:LOC_Os03g20470.1	2.91833e-59	113/245(46.12)	192	pep:known chromosome:MSU6:3:11598541:11601606:1 gene:LOC_Os03g20470 transcript:LOC_Os03g20470.1
c45633 Ananas comosus var. bracteatus	lcl|EG:LOC_Os05g25400.1	1.16934e-46	108/260(41.54)	161	pep:known chromosome:MSU6:5:14713046:14715660:1 gene:LOC_Os05g25400 transcript:LOC_Os05g25400.1
c45634 Ananas comosus var. bracteatus	lcl|EG:LOC_Os02g45780.1	5.28213e-37	66/149(44.30)	129	pep:known chromosome:MSU6:2:27881108:27882381:-1 gene:LOC_Os02g45780 transcript:LOC_Os02g45780.1
c45635 Ananas comosus var. bracteatus	lcl|EG:LOC_Os02g49980.2	3.05502e-56	88/93(94.62)	189	pep:known chromosome:MSU6:2:30527553:30530507:-1 gene:LOC_Os02g49980 transcript:LOC_Os02g49980.2
c45636 Ananas comosus var. bracteatus	lcl|EG:LOC_Os09g33790.1	2.1064e-86	125/171(73.10)	261	pep:known chromosome:MSU6:9:19950223:19953474:1 gene:LOC_Os09g33790 transcript:LOC_Os09g33790.1
c45637 Ananas comosus var. bracteatus	lcl|EG:LOC_Os02g55560.1	0	263/361(72.85)	527	pep:known chromosome:MSU6:2:34020404:34024433:1 gene:LOC_Os02g55560 transcript:LOC_Os02g55560.1
c45638 Ananas comosus var. bracteatus	lcl|EG:LOC_Os09g29760.1	6.37097e-126	185/256(72.27)	376	pep:known chromosome:MSU6:9:18090034:18091233:1 gene:LOC_Os09g29760 transcript:LOC_Os09g29760.1
c45639 Ananas comosus var. bracteatus	lcl|EG:LOC_Os03g19400.1	4.58699e-123	172/242(71.07)	358	pep:known chromosome:MSU6:3:10912479:10915434:1 gene:LOC_Os03g19400 transcript:LOC_Os03g19400.1
c45640 Ananas comosus var. bracteatus	lcl|EG:LOC_Os04g43990.1	4.46219e-16	29/46(63.04)	70	pep:known chromosome:MSU6:4:25889557:25890744:-1 gene:LOC_Os04g43990 transcript:LOC_Os04g43990.1
c45640 Ananas comosus var. bracteatus	lcl|EG:LOC_Os02g51470.1	2.37352e-77	130/256(50.78)	244	pep:known chromosome:MSU6:2:31521051:31522660:1 gene:LOC_Os02g51470 transcript:LOC_Os02g51470.1
c45641 Ananas comosus var. bracteatus	lcl|EG:LOC_Os03g04940.1	1.33106e-54	53/79(67.09)	107	pep:known chromosome:MSU6:3:2379022:2383648:-1 gene:LOC_Os03g04940 transcript:LOC_Os03g04940.1
c45642 Ananas comosus var. bracteatus	lcl|EG:LOC_Os02g06370.1	2.10834e-99	146/236(61.86)	295	pep:known chromosome:MSU6:2:3182866:3187036:-1 gene:LOC_Os02g06370 transcript:LOC_Os02g06370.1
c45643 Ananas comosus var. bracteatus	lcl|EG:LOC_Os07g41850.1	9.58159e-07	24/48(50.00)	45	pep:known chromosome:MSU6:7:25062322:25063551:-1 gene:LOC_Os07g41850 transcript:LOC_Os07g41850.1
c45643 Ananas comosus var. bracteatus	lcl|EG:LOC_Os05g39390.1	0	364/490(74.29)	744	pep:known chromosome:MSU6:5:23041638:23047339:-1 gene:LOC_Os05g39390 transcript:LOC_Os05g39390.1
c45644 Ananas comosus var. bracteatus	lcl|EG:LOC_Os02g57410.5	6.2567e-119	181/314(57.64)	353	pep:known chromosome:MSU6:2:35172373:35178289:-1 gene:LOC_Os02g57410 transcript:LOC_Os02g57410.5
c45645 Ananas comosus var. bracteatus	lcl|EG:LOC_Os02g04100.1	1.86063e-148	209/264(79.17)	419	pep:known chromosome:MSU6:2:1784550:1788087:1 gene:LOC_Os02g04100 transcript:LOC_Os02g04100.1
c45646 Ananas comosus var. bracteatus	lcl|EG:LOC_Os02g19820.1	3.27244e-124	183/239(76.57)	358	pep:known chromosome:MSU6:2:11592216:11596447:-1 gene:LOC_Os02g19820 transcript:LOC_Os02g19820.1
c45647 Ananas comosus var. bracteatus	lcl|EG:LOC_Os03g58430.1	6.65231e-94	138/154(89.61)	276	pep:known chromosome:MSU6:3:33283565:33286179:-1 gene:LOC_Os03g58430 transcript:LOC_Os03g58430.1
c45648 Ananas comosus var. bracteatus	lcl|EG:LOC_Os12g06480.1	1.81124e-36	76/194(39.18)	139	pep:known chromosome:MSU6:12:3117043:3123782:-1 gene:LOC_Os12g06480 transcript:LOC_Os12g06480.1
c45648 Ananas comosus var. bracteatus	lcl|EG:LOC_Os12g06480.2	3.35898e-09	24/53(45.28)	60	pep:known chromosome:MSU6:12:3117030:3123782:-1 gene:LOC_Os12g06480 transcript:LOC_Os12g06480.2
c45649 Ananas comosus var. bracteatus	lcl|EG:LOC_Os06g34040.1	0	322/444(72.52)	603	pep:known chromosome:MSU6:6:19823524:19828660:-1 gene:LOC_Os06g34040 transcript:LOC_Os06g34040.1
c45650 Ananas comosus var. bracteatus	lcl|EG:LOC_Os01g40094.1	2.80981e-126	223/399(55.89)	377	pep:known chromosome:MSU6:1:22616735:22623102:1 gene:LOC_Os01g40094 transcript:LOC_Os01g40094.1
c45650 Ananas comosus var. bracteatus	lcl|EG:LOC_Os05g51510.2	1.65259e-17	39/57(68.42)	80	pep:known chromosome:MSU6:5:29475784:29479374:-1 gene:LOC_Os05g51510 transcript:LOC_Os05g51510.2
c45651 Ananas comosus var. bracteatus	lcl|EG:LOC_Os07g11020.1	4.16655e-87	172/401(42.89)	283	pep:known chromosome:MSU6:7:6061890:6068318:1 gene:LOC_Os07g11020 transcript:LOC_Os07g11020.1
c45651 Ananas comosus var. bracteatus	lcl|EG:LOC_Os01g39560.1	1.26915e-21	42/88(47.73)	87	pep:novel chromosome:MSU6:1:22300191:22306812:1 gene:LOC_Os01g39560 transcript:LOC_Os01g39560.1
c45652 Ananas comosus var. bracteatus	lcl|EG:LOC_Os03g14880.1	8.87207e-120	172/286(60.14)	350	pep:known chromosome:MSU6:3:8105275:8107319:-1 gene:LOC_Os03g14880 transcript:LOC_Os03g14880.1
c45653 Ananas comosus var. bracteatus	lcl|EG:LOC_Os02g02340.1	1.6658e-40	73/106(68.87)	141	pep:known chromosome:MSU6:2:775494:778356:-1 gene:LOC_Os02g02340 transcript:LOC_Os02g02340.1
c45654 Ananas comosus var. bracteatus	lcl|EG:LOC_Os12g31780.2	1.49303e-45	74/101(73.27)	150	pep:known chromosome:MSU6:12:19093192:19095831:-1 gene:LOC_Os12g31780 transcript:LOC_Os12g31780.2
c45655 Ananas comosus var. bracteatus	lcl|EG:LOC_Os07g49390.1	2.70198e-57	130/311(41.80)	195	pep:known chromosome:MSU6:7:29578797:29582158:-1 gene:LOC_Os07g49390 transcript:LOC_Os07g49390.1
c45656 Ananas comosus var. bracteatus	lcl|EG:LOC_Os03g20020.1	0	281/321(87.54)	592	pep:known chromosome:MSU6:3:11282058:11286614:-1 gene:LOC_Os03g20020 transcript:LOC_Os03g20020.1
c45656 Ananas comosus var. bracteatus	lcl|EG:LOC_Os03g20020.1	1.13286e-120	166/192(86.46)	359	pep:known chromosome:MSU6:3:11282058:11286614:-1 gene:LOC_Os03g20020 transcript:LOC_Os03g20020.1
c45657 Ananas comosus var. bracteatus	lcl|EG:LOC_Os12g16350.1	4.79252e-144	125/187(66.84)	264	pep:known chromosome:MSU6:12:9349411:9362993:1 gene:LOC_Os12g16350 transcript:LOC_Os12g16350.1
c45659 Ananas comosus var. bracteatus	lcl|EG:LOC_Os01g48850.1	0	249/361(68.98)	524	pep:novel chromosome:MSU6:1:28027694:28030987:-1 gene:LOC_Os01g48850 transcript:LOC_Os01g48850.1
c45660 Ananas comosus var. bracteatus	lcl|EG:LOC_Os07g14590.1	0	286/450(63.56)	555	pep:known chromosome:MSU6:7:8320647:8324073:-1 gene:LOC_Os07g14590 transcript:LOC_Os07g14590.1
c45661 Ananas comosus var. bracteatus	lcl|EG:LOC_Os10g35810.1	5.64689e-108	156/193(80.83)	315	pep:known chromosome:MSU6:10:19076172:19079469:-1 gene:LOC_Os10g35810 transcript:LOC_Os10g35810.1
c45662 Ananas comosus var. bracteatus	lcl|EG:LOC_Os04g42100.1	1.14549e-06	29/72(40.28)	45	pep:known chromosome:MSU6:4:24735184:24739515:-1 gene:LOC_Os04g42100 transcript:LOC_Os04g42100.1
c45662 Ananas comosus var. bracteatus	lcl|EG:LOC_Os03g59640.1	0	553/643(86.00)	1079	pep:known chromosome:MSU6:3:33948068:33954832:1 gene:LOC_Os03g59640 transcript:LOC_Os03g59640.1
c45663 Ananas comosus var. bracteatus	lcl|EG:LOC_Os01g08580.1	6.99746e-43	85/198(42.93)	160	pep:known chromosome:MSU6:1:4271797:4275333:-1 gene:LOC_Os01g08580 transcript:LOC_Os01g08580.1
c45664 Ananas comosus var. bracteatus	lcl|EG:LOC_Os01g52090.1	1.57823e-48	92/176(52.27)	161	pep:novel chromosome:MSU6:1:29950308:29951599:-1 gene:LOC_Os01g52090 transcript:LOC_Os01g52090.1
c45664 Ananas comosus var. bracteatus	lcl|EG:LOC_Os01g41120.1	1.13645e-07	24/53(45.28)	48	pep:known chromosome:MSU6:1:23284194:23286293:1 gene:LOC_Os01g41120 transcript:LOC_Os01g41120.1
c45664 Ananas comosus var. bracteatus	lcl|EG:LOC_Os01g52090.1	1.73733e-24	65/170(38.24)	102	pep:novel chromosome:MSU6:1:29950308:29951599:-1 gene:LOC_Os01g52090 transcript:LOC_Os01g52090.1
c45665 Ananas comosus var. bracteatus	lcl|EG:LOC_Os07g37680.1	1.3898e-76	146/358(40.78)	228	pep:known chromosome:MSU6:7:22589913:22593648:1 gene:LOC_Os07g37680 transcript:LOC_Os07g37680.1
c45666 Ananas comosus var. bracteatus	lcl|EG:LOC_Os07g08770.1	3.5759e-29	70/160(43.75)	111	pep:known chromosome:MSU6:7:4508153:4512786:-1 gene:LOC_Os07g08770 transcript:LOC_Os07g08770.1
c45667 Ananas comosus var. bracteatus	lcl|EG:LOC_Os07g03130.1	5.35793e-103	160/297(53.87)	307	pep:known chromosome:MSU6:7:1198188:1200376:-1 gene:LOC_Os07g03130 transcript:LOC_Os07g03130.1
c45668 Ananas comosus var. bracteatus	lcl|EG:LOC_Os03g31490.1	5.92913e-84	133/190(70.00)	259	pep:known chromosome:MSU6:3:17938400:17941428:1 gene:LOC_Os03g31490 transcript:LOC_Os03g31490.1
c45668 Ananas comosus var. bracteatus	lcl|EG:LOC_Os01g68545.1	2.26794e-08	34/76(44.74)	50	pep:known chromosome:MSU6:1:39823824:39825665:-1 gene:LOC_Os01g68545 transcript:LOC_Os01g68545.1
c45669 Ananas comosus var. bracteatus	lcl|EG:LOC_Os02g30150.1	1.23016e-24	55/131(41.98)	99	pep:known chromosome:MSU6:2:17904762:17909604:1 gene:LOC_Os02g30150 transcript:LOC_Os02g30150.1
c45670 Ananas comosus var. bracteatus	lcl|EG:LOC_Os07g05040.1	2.73256e-49	62/84(73.81)	149	pep:known chromosome:MSU6:7:2221929:2223917:-1 gene:LOC_Os07g05040 transcript:LOC_Os07g05040.1
c45671 Ananas comosus var. bracteatus	lcl|EG:LOC_Os05g02530.1	6.82859e-125	168/214(78.50)	359	pep:known chromosome:MSU6:5:876932:880610:-1 gene:LOC_Os05g02530 transcript:LOC_Os05g02530.1
c45672 Ananas comosus var. bracteatus	lcl|EG:LOC_Os04g22390.1	1.70306e-158	217/313(69.33)	449	pep:known chromosome:MSU6:4:12660510:12664660:1 gene:LOC_Os04g22390 transcript:LOC_Os04g22390.1
c45673 Ananas comosus var. bracteatus	lcl|EG:LOC_Os02g04240.1	0	318/515(61.75)	599	pep:known chromosome:MSU6:2:1859994:1864612:-1 gene:LOC_Os02g04240 transcript:LOC_Os02g04240.1
c45674 Ananas comosus var. bracteatus	lcl|EG:LOC_Os01g55000.1	7.34127e-07	72/308(23.38)	51	pep:novel chromosome:MSU6:1:31628202:31629694:1 gene:LOC_Os01g55000 transcript:LOC_Os01g55000.1
c45675 Ananas comosus var. bracteatus	lcl|EG:LOC_Os12g38620.3	3.98738e-104	177/374(47.33)	323	pep:known chromosome:MSU6:12:23692438:23696237:-1 gene:LOC_Os12g38620 transcript:LOC_Os12g38620.3
c45676 Ananas comosus var. bracteatus	lcl|EG:LOC_Os03g14615.1	3.33732e-35	83/215(38.60)	135	pep:novel chromosome:MSU6:3:7937796:7939085:-1 gene:LOC_Os03g14615 transcript:LOC_Os03g14615.1
c45676 Ananas comosus var. bracteatus	lcl|EG:LOC_Os06g03580.2	8.06819e-67	119/246(48.37)	213	pep:known chromosome:MSU6:6:1382722:1385323:1 gene:LOC_Os06g03580 transcript:LOC_Os06g03580.2
c45677 Ananas comosus var. bracteatus	lcl|EG:LOC_Os03g16600.1	1.89201e-23	51/102(50.00)	92	pep:known chromosome:MSU6:3:9156525:9156821:-1 gene:LOC_Os03g16600 transcript:LOC_Os03g16600.1
c45678 Ananas comosus var. bracteatus	lcl|EG:LOC_Os10g42550.1	1.51237e-64	101/152(66.45)	201	pep:known chromosome:MSU6:10:22871967:22873684:-1 gene:LOC_Os10g42550 transcript:LOC_Os10g42550.1
c45678 Ananas comosus var. bracteatus	lcl|EG:LOC_Os10g42550.1	1.1637e-76	123/191(64.40)	240	pep:known chromosome:MSU6:10:22871967:22873684:-1 gene:LOC_Os10g42550 transcript:LOC_Os10g42550.1
c45679 Ananas comosus var. bracteatus	lcl|EG:LOC_Os03g03200.2	6.78489e-75	121/196(61.73)	229	pep:known chromosome:MSU6:3:1354500:1357183:1 gene:LOC_Os03g03200 transcript:LOC_Os03g03200.2
c45680 Ananas comosus var. bracteatus	lcl|EG:LOC_Os03g01600.1	0	295/391(75.45)	587	pep:known chromosome:MSU6:3:374274:379044:-1 gene:LOC_Os03g01600 transcript:LOC_Os03g01600.1
c45681 Ananas comosus var. bracteatus	lcl|EG:LOC_Os02g01210.1	0	367/536(68.47)	746	pep:known chromosome:MSU6:2:119391:121707:1 gene:LOC_Os02g01210 transcript:LOC_Os02g01210.1
c45682 Ananas comosus var. bracteatus	lcl|EG:LOC_Os09g10910.2	2.59903e-110	151/184(82.07)	321	pep:known chromosome:MSU6:9:5990120:5995533:-1 gene:LOC_Os09g10910 transcript:LOC_Os09g10910.2
c45683 Ananas comosus var. bracteatus	lcl|EG:LOC_Os02g38130.1	1.1696e-172	244/396(61.62)	490	pep:known chromosome:MSU6:2:23056973:23060680:-1 gene:LOC_Os02g38130 transcript:LOC_Os02g38130.1
c45684 Ananas comosus var. bracteatus	lcl|EG:LOC_Os03g10350.1	0	451/727(62.04)	867	pep:known chromosome:MSU6:3:5275864:5280819:-1 gene:LOC_Os03g10350 transcript:LOC_Os03g10350.1
c45685 Ananas comosus var. bracteatus	lcl|EG:LOC_Os05g05520.1	7.40458e-14	34/65(52.31)	72	pep:novel chromosome:MSU6:5:2742651:2748387:1 gene:LOC_Os05g05520 transcript:LOC_Os05g05520.1
c45686 Ananas comosus var. bracteatus	lcl|EG:LOC_Os08g02040.1	0	300/554(54.15)	584	pep:known chromosome:MSU6:8:657503:660608:-1 gene:LOC_Os08g02040 transcript:LOC_Os08g02040.1
c45686 Ananas comosus var. bracteatus	lcl|EG:LOC_Os07g19400.1	2.45299e-14	56/140(40.00)	70	pep:known chromosome:MSU6:7:11478603:11480904:1 gene:LOC_Os07g19400 transcript:LOC_Os07g19400.1
c45687 Ananas comosus var. bracteatus	lcl|EG:LOC_Os02g15610.1	1.14561e-73	107/129(82.95)	223	pep:known chromosome:MSU6:2:8766777:8769280:-1 gene:LOC_Os02g15610 transcript:LOC_Os02g15610.1
c45688 Ananas comosus var. bracteatus	lcl|EG:LOC_Os05g23700.1	2.68328e-96	143/238(60.08)	290	pep:known chromosome:MSU6:5:13548945:13550337:1 gene:LOC_Os05g23700 transcript:LOC_Os05g23700.1
c45689 Ananas comosus var. bracteatus	lcl|EG:LOC_Os03g36080.1	7.3425e-33	61/189(32.28)	122	pep:known chromosome:MSU6:3:20017155:20018210:-1 gene:LOC_Os03g36080 transcript:LOC_Os03g36080.1
c45690 Ananas comosus var. bracteatus	lcl|EG:LOC_Os10g40324.1	0	347/723(47.99)	583	pep:known chromosome:MSU6:10:21530072:21542001:1 gene:LOC_Os10g40324 transcript:LOC_Os10g40324.1
c45691 Ananas comosus var. bracteatus	lcl|EG:LOC_Os11g35360.1	3.1918e-64	95/103(92.23)	201	pep:known chromosome:MSU6:11:20263435:20265444:1 gene:LOC_Os11g35360 transcript:LOC_Os11g35360.1
c45692 Ananas comosus var. bracteatus	lcl|EG:LOC_Os03g15950.1	0	363/473(76.74)	742	pep:known chromosome:MSU6:3:8799399:8804040:-1 gene:LOC_Os03g15950 transcript:LOC_Os03g15950.1
c45693 Ananas comosus var. bracteatus	lcl|EG:LOC_Os01g07760.1	0	296/345(85.80)	621	pep:known chromosome:MSU6:1:3723314:3728284:-1 gene:LOC_Os01g07760 transcript:LOC_Os01g07760.1
c45693 Ananas comosus var. bracteatus	lcl|EG:LOC_Os01g07760.1	0	404/471(85.77)	874	pep:known chromosome:MSU6:1:3723314:3728284:-1 gene:LOC_Os01g07760 transcript:LOC_Os01g07760.1
c45694 Ananas comosus var. bracteatus	lcl|EG:LOC_Os09g04410.1	4.59286e-90	124/206(60.19)	277	pep:novel chromosome:MSU6:9:2331692:2334237:1 gene:LOC_Os09g04410 transcript:LOC_Os09g04410.1
c45695 Ananas comosus var. bracteatus	lcl|EG:LOC_Os03g59610.1	6.78969e-110	152/221(68.78)	322	pep:known chromosome:MSU6:3:33931793:33934243:1 gene:LOC_Os03g59610 transcript:LOC_Os03g59610.1
c45696 Ananas comosus var. bracteatus	lcl|EG:LOC_Os09g25330.1	0	426/619(68.82)	837	pep:known chromosome:MSU6:9:15162084:15167851:-1 gene:LOC_Os09g25330 transcript:LOC_Os09g25330.1
c45697 Ananas comosus var. bracteatus	lcl|EG:LOC_Os06g36560.1	0	255/309(82.52)	541	pep:known chromosome:MSU6:6:21477411:21481743:1 gene:LOC_Os06g36560 transcript:LOC_Os06g36560.1
c45698 Ananas comosus var. bracteatus	lcl|EG:LOC_Os01g48820.1	3.48892e-37	109/332(32.83)	137	pep:novel chromosome:MSU6:1:28011349:28012962:1 gene:LOC_Os01g48820 transcript:LOC_Os01g48820.1
c45699 Ananas comosus var. bracteatus	lcl|EG:LOC_Os11g36450.1	0	341/523(65.20)	694	pep:known chromosome:MSU6:11:21024439:21027281:-1 gene:LOC_Os11g36450 transcript:LOC_Os11g36450.1
c45700 Ananas comosus var. bracteatus	lcl|EG:LOC_Os12g35550.2	7.73574e-65	97/160(60.62)	202	pep:known chromosome:MSU6:12:21581414:21584050:1 gene:LOC_Os12g35550 transcript:LOC_Os12g35550.2
c45701 Ananas comosus var. bracteatus	lcl|EG:LOC_Os01g43090.1	9.48256e-180	247/339(72.86)	506	pep:known chromosome:MSU6:1:24578577:24581033:-1 gene:LOC_Os01g43090 transcript:LOC_Os01g43090.1
c45703 Ananas comosus var. bracteatus	lcl|EG:LOC_Os07g40940.1	2.81729e-54	100/191(52.36)	179	pep:known chromosome:MSU6:7:24504172:24507969:1 gene:LOC_Os07g40940 transcript:LOC_Os07g40940.1
c45704 Ananas comosus var. bracteatus	lcl|EG:LOC_Os03g04840.1	6.67814e-91	234/729(32.10)	301	pep:known chromosome:MSU6:3:2301594:2305803:1 gene:LOC_Os03g04840 transcript:LOC_Os03g04840.1
c45706 Ananas comosus var. bracteatus	lcl|EG:LOC_Os01g46950.1	0	251/314(79.94)	535	pep:known chromosome:MSU6:1:26790710:26794895:-1 gene:LOC_Os01g46950 transcript:LOC_Os01g46950.1
c45707 Ananas comosus var. bracteatus	lcl|EG:LOC_Os07g35290.1	0	211/317(66.56)	425	pep:known chromosome:MSU6:7:21120300:21124302:1 gene:LOC_Os07g35290 transcript:LOC_Os07g35290.1
c45708 Ananas comosus var. bracteatus	lcl|EG:LOC_Os05g01490.1	2.02011e-48	81/87(93.10)	168	pep:known chromosome:MSU6:5:287362:290707:-1 gene:LOC_Os05g01490 transcript:LOC_Os05g01490.1
c45709 Ananas comosus var. bracteatus	lcl|EG:LOC_Os09g08660.1	9.04334e-137	189/249(75.90)	394	pep:known chromosome:MSU6:9:4533955:4542655:-1 gene:LOC_Os09g08660 transcript:LOC_Os09g08660.1
c45710 Ananas comosus var. bracteatus	lcl|EG:LOC_Os02g30610.1	2.29593e-28	66/163(40.49)	108	pep:known chromosome:MSU6:2:18213398:18215023:1 gene:LOC_Os02g30610 transcript:LOC_Os02g30610.1
c45711 Ananas comosus var. bracteatus	lcl|EG:LOC_Os03g59090.1	7.22482e-07	73/238(30.67)	50	pep:novel chromosome:MSU6:3:33631520:33633998:1 gene:LOC_Os03g59090 transcript:LOC_Os03g59090.1
c45712 Ananas comosus var. bracteatus	lcl|EG:LOC_Os05g48050.1	4.26191e-73	130/207(62.80)	228	pep:known chromosome:MSU6:5:27484339:27486142:-1 gene:LOC_Os05g48050 transcript:LOC_Os05g48050.1
c45713 Ananas comosus var. bracteatus	lcl|EG:LOC_Os01g70260.1	4.21134e-158	230/354(64.97)	453	pep:known chromosome:MSU6:1:40678534:40682860:1 gene:LOC_Os01g70260 transcript:LOC_Os01g70260.1
c45713 Ananas comosus var. bracteatus	lcl|EG:LOC_Os01g70260.1	6.28145e-06	25/52(48.08)	46	pep:known chromosome:MSU6:1:40678534:40682860:1 gene:LOC_Os01g70260 transcript:LOC_Os01g70260.1
c45714 Ananas comosus var. bracteatus	lcl|EG:LOC_Os06g04660.1	2.35799e-123	177/257(68.87)	372	pep:known chromosome:MSU6:6:2029468:2033814:1 gene:LOC_Os06g04660 transcript:LOC_Os06g04660.1
c45715 Ananas comosus var. bracteatus	lcl|EG:LOC_Os01g21410.1	4.75961e-58	142/308(46.10)	191	pep:known chromosome:MSU6:1:11952316:11954423:-1 gene:LOC_Os01g21410 transcript:LOC_Os01g21410.1
c45716 Ananas comosus var. bracteatus	lcl|EG:LOC_Os06g12100.1	9.75483e-30	63/176(35.80)	105	pep:known chromosome:MSU6:6:6478284:6479981:-1 gene:LOC_Os06g12100 transcript:LOC_Os06g12100.1
c45717 Ananas comosus var. bracteatus	lcl|EG:LOC_Os07g07520.1	1.63279e-109	146/209(69.86)	328	pep:known chromosome:MSU6:7:3744354:3748975:1 gene:LOC_Os07g07520 transcript:LOC_Os07g07520.1
c45719 Ananas comosus var. bracteatus	lcl|EG:LOC_Os08g14440.1	2.45674e-134	205/247(83.00)	390	pep:known chromosome:MSU6:8:8667900:8671891:-1 gene:LOC_Os08g14440 transcript:LOC_Os08g14440.1
c45720 Ananas comosus var. bracteatus	lcl|EG:LOC_Os11g14240.1	1.24915e-87	214/568(37.68)	282	pep:known chromosome:MSU6:11:7966253:7968415:-1 gene:LOC_Os11g14240 transcript:LOC_Os11g14240.1
c45721 Ananas comosus var. bracteatus	lcl|EG:LOC_Os02g43700.1	4.87435e-135	197/297(66.33)	397	pep:known chromosome:MSU6:2:26373590:26375814:1 gene:LOC_Os02g43700 transcript:LOC_Os02g43700.1
c45722 Ananas comosus var. bracteatus	lcl|EG:LOC_Os02g10840.1	0	305/637(47.88)	620	pep:known chromosome:MSU6:2:5750295:5753704:-1 gene:LOC_Os02g10840 transcript:LOC_Os02g10840.1
c45723 Ananas comosus var. bracteatus	lcl|EG:LOC_Os04g51300.1	2.36847e-128	184/220(83.64)	373	pep:known chromosome:MSU6:4:30200389:30203714:1 gene:LOC_Os04g51300 transcript:LOC_Os04g51300.1
c45724 Ananas comosus var. bracteatus	lcl|EG:LOC_Os03g50620.2	2.5285e-140	193/218(88.53)	405	pep:known chromosome:MSU6:3:28894097:28897219:1 gene:LOC_Os03g50620 transcript:LOC_Os03g50620.2
c45726 Ananas comosus var. bracteatus	lcl|EG:LOC_Os02g43500.1	1.65282e-162	246/336(73.21)	464	pep:known chromosome:MSU6:2:26242755:26246139:-1 gene:LOC_Os02g43500 transcript:LOC_Os02g43500.1
c45727 Ananas comosus var. bracteatus	lcl|EG:LOC_Os10g38930.1	4.43857e-137	212/338(62.72)	397	pep:known chromosome:MSU6:10:20665462:20666792:1 gene:LOC_Os10g38930 transcript:LOC_Os10g38930.1
c45728 Ananas comosus var. bracteatus	lcl|EG:LOC_Os11g09280.2	0	335/534(62.73)	671	pep:known chromosome:MSU6:11:4967059:4970875:-1 gene:LOC_Os11g09280 transcript:LOC_Os11g09280.2
c45729 Ananas comosus var. bracteatus	lcl|EG:LOC_Os02g37000.1	1.74932e-156	225/277(81.23)	445	pep:known chromosome:MSU6:2:22341194:22342316:-1 gene:LOC_Os02g37000 transcript:LOC_Os02g37000.1
c45730 Ananas comosus var. bracteatus	lcl|EG:LOC_Os01g54340.1	1.78266e-102	158/265(59.62)	304	pep:known chromosome:MSU6:1:31271293:31273435:1 gene:LOC_Os01g54340 transcript:LOC_Os01g54340.1
c45731 Ananas comosus var. bracteatus	lcl|EG:LOC_Os03g08730.1	1.13774e-70	117/185(63.24)	224	pep:known chromosome:MSU6:3:4495731:4499875:1 gene:LOC_Os03g08730 transcript:LOC_Os03g08730.1
c45732 Ananas comosus var. bracteatus	lcl|EG:LOC_Os11g47970.1	0	349/417(83.69)	711	pep:known chromosome:MSU6:11:28411073:28413119:-1 gene:LOC_Os11g47970 transcript:LOC_Os11g47970.1
c45733 Ananas comosus var. bracteatus	lcl|EG:LOC_Os06g29020.1	2.9225e-132	221/367(60.22)	395	pep:known chromosome:MSU6:6:16537095:16542382:-1 gene:LOC_Os06g29020 transcript:LOC_Os06g29020.1
c45734 Ananas comosus var. bracteatus	lcl|EG:LOC_Os08g02500.1	5.66273e-62	107/163(65.64)	199	pep:known chromosome:MSU6:8:1013816:1015996:-1 gene:LOC_Os08g02500 transcript:LOC_Os08g02500.1
c45734 Ananas comosus var. bracteatus	lcl|EG:LOC_Os03g14370.2	2.35056e-105	177/294(60.20)	317	pep:known chromosome:MSU6:3:7813959:7816691:1 gene:LOC_Os03g14370 transcript:LOC_Os03g14370.2
c45735 Ananas comosus var. bracteatus	lcl|EG:LOC_Os07g39070.1	8.95257e-69	105/145(72.41)	218	pep:known chromosome:MSU6:7:23418025:23421461:1 gene:LOC_Os07g39070 transcript:LOC_Os07g39070.1
c45736 Ananas comosus var. bracteatus	lcl|EG:LOC_Os01g46860.1	9.88397e-61	102/207(49.28)	199	pep:known chromosome:MSU6:1:26724150:26725909:-1 gene:LOC_Os01g46860 transcript:LOC_Os01g46860.1
c45736 Ananas comosus var. bracteatus	lcl|EG:LOC_Os08g45000.1	1.60356e-48	76/107(71.03)	162	pep:known chromosome:MSU6:8:28241488:28243314:1 gene:LOC_Os08g45000 transcript:LOC_Os08g45000.1
c45736 Ananas comosus var. bracteatus	lcl|EG:LOC_Os03g05640.1	5.62839e-55	83/108(76.85)	179	pep:known chromosome:MSU6:3:2814434:2816363:-1 gene:LOC_Os03g05640 transcript:LOC_Os03g05640.1
c45736 Ananas comosus var. bracteatus	lcl|EG:LOC_Os06g21950.1	0	370/578(64.01)	713	pep:known chromosome:MSU6:6:12690976:12693850:-1 gene:LOC_Os06g21950 transcript:LOC_Os06g21950.1
c45737 Ananas comosus var. bracteatus	lcl|EG:LOC_Os05g23860.1	0	402/445(90.34)	832	pep:known chromosome:MSU6:5:13658418:13663498:1 gene:LOC_Os05g23860 transcript:LOC_Os05g23860.1
c45738 Ananas comosus var. bracteatus	lcl|EG:LOC_Os12g35580.2	1.0129e-86	142/225(63.11)	267	pep:known chromosome:MSU6:12:21603682:21605812:1 gene:LOC_Os12g35580 transcript:LOC_Os12g35580.2
c45739 Ananas comosus var. bracteatus	lcl|EG:LOC_Os03g51970.1	4.73159e-140	236/464(50.86)	415	pep:known chromosome:MSU6:3:29816488:29818857:1 gene:LOC_Os03g51970 transcript:LOC_Os03g51970.1
c45740 Ananas comosus var. bracteatus	lcl|EG:LOC_Os01g59510.1	0	409/482(84.85)	855	pep:known chromosome:MSU6:1:34411810:34415945:-1 gene:LOC_Os01g59510 transcript:LOC_Os01g59510.1
c45741 Ananas comosus var. bracteatus	lcl|EG:LOC_Os05g43040.1	2.19279e-126	184/297(61.95)	367	pep:known chromosome:MSU6:5:24934739:24937013:1 gene:LOC_Os05g43040 transcript:LOC_Os05g43040.1
c45742 Ananas comosus var. bracteatus	lcl|EG:LOC_Os09g10340.1	0	274/484(56.61)	536	pep:known chromosome:MSU6:9:5642294:5644523:-1 gene:LOC_Os09g10340 transcript:LOC_Os09g10340.1
c45744 Ananas comosus var. bracteatus	lcl|EG:LOC_Os07g07410.1	2.33845e-108	177/374(47.33)	325	pep:known chromosome:MSU6:7:3698592:3700561:1 gene:LOC_Os07g07410 transcript:LOC_Os07g07410.1
c45745 Ananas comosus var. bracteatus	lcl|EG:LOC_Os11g47840.1	0	251/358(70.11)	522	pep:known chromosome:MSU6:11:28330286:28334300:-1 gene:LOC_Os11g47840 transcript:LOC_Os11g47840.1
c45746 Ananas comosus var. bracteatus	lcl|EG:LOC_Os12g03240.1	1.58349e-25	45/71(63.38)	96	pep:known chromosome:MSU6:12:1237813:1238252:-1 gene:LOC_Os12g03240 transcript:LOC_Os12g03240.1
c45746 Ananas comosus var. bracteatus	lcl|EG:LOC_Os12g03260.1	0	262/385(68.05)	559	pep:known chromosome:MSU6:12:1250151:1255056:-1 gene:LOC_Os12g03260 transcript:LOC_Os12g03260.1
c45747 Ananas comosus var. bracteatus	lcl|EG:LOC_Os06g01470.1	1.13863e-167	228/304(75.00)	474	pep:known chromosome:MSU6:6:281348:283950:1 gene:LOC_Os06g01470 transcript:LOC_Os06g01470.1
c45748 Ananas comosus var. bracteatus	lcl|EG:LOC_Os03g12030.1	0	281/488(57.58)	565	pep:known chromosome:MSU6:3:6301790:6303928:-1 gene:LOC_Os03g12030 transcript:LOC_Os03g12030.1
c45749 Ananas comosus var. bracteatus	lcl|EG:LOC_Os03g37130.1	0	332/451(73.61)	699	pep:known chromosome:MSU6:3:20572752:20577898:-1 gene:LOC_Os03g37130 transcript:LOC_Os03g37130.1
c45750 Ananas comosus var. bracteatus	lcl|EG:LOC_Os01g68700.2	2.05955e-73	133/229(58.08)	236	pep:known chromosome:MSU6:1:39893599:39896718:-1 gene:LOC_Os01g68700 transcript:LOC_Os01g68700.2
c45750 Ananas comosus var. bracteatus	lcl|EG:LOC_Os01g68700.2	9.34074e-34	86/190(45.26)	125	pep:known chromosome:MSU6:1:39893599:39896718:-1 gene:LOC_Os01g68700 transcript:LOC_Os01g68700.2
c45751 Ananas comosus var. bracteatus	lcl|EG:LOC_Os04g53950.2	1.82636e-166	215/300(71.67)	468	pep:known chromosome:MSU6:4:31960570:31962431:1 gene:LOC_Os04g53950 transcript:LOC_Os04g53950.2
c45752 Ananas comosus var. bracteatus	lcl|EG:LOC_Os02g58640.1	2.70301e-101	150/185(81.08)	303	pep:known chromosome:MSU6:2:35830928:35832496:-1 gene:LOC_Os02g58640 transcript:LOC_Os02g58640.1
c45752 Ananas comosus var. bracteatus	lcl|EG:LOC_Os02g58640.1	4.83493e-77	138/235(58.72)	248	pep:known chromosome:MSU6:2:35830928:35832496:-1 gene:LOC_Os02g58640 transcript:LOC_Os02g58640.1
c45752 Ananas comosus var. bracteatus	lcl|EG:LOC_Os04g23530.1	7.32702e-10	27/57(47.37)	55	pep:known chromosome:MSU6:4:13447671:13451414:1 gene:LOC_Os04g23530 transcript:LOC_Os04g23530.1
c45753 Ananas comosus var. bracteatus	lcl|EG:LOC_Os11g06190.1	1.5429e-47	155/534(29.03)	183	pep:known chromosome:MSU6:11:2948973:2954715:-1 gene:LOC_Os11g06190 transcript:LOC_Os11g06190.1
c45754 Ananas comosus var. bracteatus	lcl|EG:LOC_Os01g43140.1	1.3434e-152	221/328(67.38)	446	pep:known chromosome:MSU6:1:24610645:24614442:1 gene:LOC_Os01g43140 transcript:LOC_Os01g43140.1
c45755 Ananas comosus var. bracteatus	lcl|EG:LOC_Os01g12670.1	3.5223e-156	237/411(57.66)	455	pep:known chromosome:MSU6:1:6978613:6984778:1 gene:LOC_Os01g12670 transcript:LOC_Os01g12670.1
c45756 Ananas comosus var. bracteatus	lcl|EG:LOC_Os04g59040.1	4.23369e-125	181/213(84.98)	367	pep:known chromosome:MSU6:4:34935566:34939012:-1 gene:LOC_Os04g59040 transcript:LOC_Os04g59040.1
c45758 Ananas comosus var. bracteatus	lcl|EG:LOC_Os04g59040.1	7.40462e-124	172/191(90.05)	357	pep:known chromosome:MSU6:4:34935566:34939012:-1 gene:LOC_Os04g59040 transcript:LOC_Os04g59040.1
c45759 Ananas comosus var. bracteatus	lcl|EG:LOC_Os01g64930.1	3.97686e-151	209/271(77.12)	432	pep:novel chromosome:MSU6:1:37689257:37692346:1 gene:LOC_Os01g64930 transcript:LOC_Os01g64930.1
c45761 Ananas comosus var. bracteatus	lcl|EG:LOC_Os04g13090.1	4.17888e-93	136/270(50.37)	282	pep:known chromosome:MSU6:4:7216596:7217710:-1 gene:LOC_Os04g13090 transcript:LOC_Os04g13090.1
c45762 Ananas comosus var. bracteatus	lcl|EG:LOC_Os10g28360.1	3.151e-73	97/126(76.98)	218	pep:known chromosome:MSU6:10:14685890:14688547:-1 gene:LOC_Os10g28360 transcript:LOC_Os10g28360.1
c45763 Ananas comosus var. bracteatus	lcl|EG:LOC_Os08g05890.1	1.4318e-106	158/232(68.10)	313	pep:known chromosome:MSU6:8:3170545:3174441:1 gene:LOC_Os08g05890 transcript:LOC_Os08g05890.1
c45764 Ananas comosus var. bracteatus	lcl|EG:LOC_Os01g14100.1	0	328/491(66.80)	652	pep:known chromosome:MSU6:1:7893961:7899874:-1 gene:LOC_Os01g14100 transcript:LOC_Os01g14100.1
c45766 Ananas comosus var. bracteatus	lcl|EG:LOC_Os01g66730.1	2.71966e-137	198/231(85.71)	395	pep:known chromosome:MSU6:1:38754015:38758470:-1 gene:LOC_Os01g66730 transcript:LOC_Os01g66730.1
c45767 Ananas comosus var. bracteatus	lcl|EG:LOC_Os09g15800.1	1.59661e-134	190/357(53.22)	403	pep:known chromosome:MSU6:9:9646716:9649346:-1 gene:LOC_Os09g15800 transcript:LOC_Os09g15800.1
c45767 Ananas comosus var. bracteatus	lcl|EG:LOC_Os01g25270.1	9.53097e-61	115/317(36.28)	211	pep:novel chromosome:MSU6:1:14263052:14266182:1 gene:LOC_Os01g25270 transcript:LOC_Os01g25270.1
c45768 Ananas comosus var. bracteatus	lcl|EG:LOC_Os07g41730.2	0	250/300(83.33)	527	pep:known chromosome:MSU6:7:25006229:25010705:1 gene:LOC_Os07g41730 transcript:LOC_Os07g41730.2
c45769 Ananas comosus var. bracteatus	lcl|EG:LOC_Os08g02110.1	1.61396e-115	172/281(61.21)	339	pep:known chromosome:MSU6:8:696180:697615:1 gene:LOC_Os08g02110 transcript:LOC_Os08g02110.1
c45770 Ananas comosus var. bracteatus	lcl|EG:LOC_Os03g17470.1	5.96585e-120	172/249(69.08)	350	pep:known chromosome:MSU6:3:9711160:9713985:-1 gene:LOC_Os03g17470 transcript:LOC_Os03g17470.1
c45771 Ananas comosus var. bracteatus	lcl|EG:LOC_Os03g17210.2	8.54911e-15	42/101(41.58)	69	pep:known chromosome:MSU6:3:9592964:9597770:1 gene:LOC_Os03g17210 transcript:LOC_Os03g17210.2
c45771 Ananas comosus var. bracteatus	lcl|EG:LOC_Os03g17210.2	4.95131e-40	120/326(36.81)	149	pep:known chromosome:MSU6:3:9592964:9597770:1 gene:LOC_Os03g17210 transcript:LOC_Os03g17210.2
c45771 Ananas comosus var. bracteatus	lcl|EG:LOC_Os03g17210.2	2.89803e-42	85/208(40.87)	152	pep:known chromosome:MSU6:3:9592964:9597770:1 gene:LOC_Os03g17210 transcript:LOC_Os03g17210.2
c45771 Ananas comosus var. bracteatus	lcl|EG:LOC_Os01g74490.1	2.91699e-22	79/180(43.89)	95	pep:known chromosome:MSU6:1:43140797:43141626:1 gene:LOC_Os01g74490 transcript:LOC_Os01g74490.1
c45771 Ananas comosus var. bracteatus	lcl|EG:LOC_Os03g17210.1	3.73372e-07	40/102(39.22)	49	pep:known chromosome:MSU6:3:9590771:9597770:1 gene:LOC_Os03g17210 transcript:LOC_Os03g17210.1
c45773 Ananas comosus var. bracteatus	lcl|EG:LOC_Os09g38400.1	9.81862e-36	68/134(50.75)	124	pep:known chromosome:MSU6:9:22104388:22106620:1 gene:LOC_Os09g38400 transcript:LOC_Os09g38400.1
c45773 Ananas comosus var. bracteatus	lcl|EG:LOC_Os09g38400.1	2.26767e-12	26/38(68.42)	59	pep:known chromosome:MSU6:9:22104388:22106620:1 gene:LOC_Os09g38400 transcript:LOC_Os09g38400.1
c45774 Ananas comosus var. bracteatus	lcl|EG:LOC_Os08g41830.1	0	319/392(81.38)	679	pep:known chromosome:MSU6:8:26415029:26419984:1 gene:LOC_Os08g41830 transcript:LOC_Os08g41830.1
c45775 Ananas comosus var. bracteatus	lcl|EG:LOC_Os03g06980.1	1.90051e-139	232/319(72.73)	413	pep:known chromosome:MSU6:3:3560497:3564361:-1 gene:LOC_Os03g06980 transcript:LOC_Os03g06980.1
c45776 Ananas comosus var. bracteatus	lcl|EG:LOC_Os01g72590.1	1.94142e-10	28/51(54.90)	56	pep:known chromosome:MSU6:1:42109433:42109639:-1 gene:LOC_Os01g72590 transcript:LOC_Os01g72590.1
c45777 Ananas comosus var. bracteatus	lcl|EG:LOC_Os06g12150.1	3.35063e-128	204/299(68.23)	374	pep:known chromosome:MSU6:6:6494001:6496911:-1 gene:LOC_Os06g12150 transcript:LOC_Os06g12150.1
c45778 Ananas comosus var. bracteatus	lcl|EG:LOC_Os10g38960.1	8.60951e-161	232/393(59.03)	468	pep:known chromosome:MSU6:10:20692637:20694661:1 gene:LOC_Os10g38960 transcript:LOC_Os10g38960.1
c45778 Ananas comosus var. bracteatus	lcl|EG:LOC_Os10g38960.1	1.63949e-22	52/106(49.06)	93	pep:known chromosome:MSU6:10:20692637:20694661:1 gene:LOC_Os10g38960 transcript:LOC_Os10g38960.1
c45779 Ananas comosus var. bracteatus	lcl|EG:LOC_Os04g58090.1	5.16231e-74	122/255(47.84)	228	pep:known chromosome:MSU6:4:34412536:34413672:-1 gene:LOC_Os04g58090 transcript:LOC_Os04g58090.1
c45780 Ananas comosus var. bracteatus	lcl|EG:LOC_Os10g41230.1	1.0853e-54	122/236(51.69)	178	pep:known chromosome:MSU6:10:22081105:22082637:1 gene:LOC_Os10g41230 transcript:LOC_Os10g41230.1
c45780 Ananas comosus var. bracteatus	lcl|EG:LOC_Os05g35380.1	1.8025e-07	25/48(52.08)	50	pep:known chromosome:MSU6:5:20944124:20947135:-1 gene:LOC_Os05g35380 transcript:LOC_Os05g35380.1
c45781 Ananas comosus var. bracteatus	lcl|EG:LOC_Os11g37560.2	0	308/529(58.22)	626	pep:known chromosome:MSU6:11:21709363:21712754:-1 gene:LOC_Os11g37560 transcript:LOC_Os11g37560.2
c45782 Ananas comosus var. bracteatus	lcl|EG:LOC_Os08g32540.1	5.57769e-96	169/300(56.33)	299	pep:known chromosome:MSU6:8:20153275:20158229:-1 gene:LOC_Os08g32540 transcript:LOC_Os08g32540.1
c45783 Ananas comosus var. bracteatus	lcl|EG:LOC_Os12g27070.1	1.62946e-78	101/170(59.41)	175	pep:known chromosome:MSU6:12:15845914:15848854:-1 gene:LOC_Os12g27070 transcript:LOC_Os12g27070.1
c45784 Ananas comosus var. bracteatus	lcl|EG:LOC_Os03g22810.1	7.09424e-99	142/169(84.02)	293	pep:known chromosome:MSU6:3:13177888:13183309:1 gene:LOC_Os03g22810 transcript:LOC_Os03g22810.1
c45785 Ananas comosus var. bracteatus	lcl|EG:LOC_Os05g37900.1	4.96533e-67	105/151(69.54)	218	pep:known chromosome:MSU6:5:22146015:22149874:1 gene:LOC_Os05g37900 transcript:LOC_Os05g37900.1
c45787 Ananas comosus var. bracteatus	lcl|EG:LOC_Os01g48310.1	4.14186e-45	104/238(43.70)	168	pep:known chromosome:MSU6:1:27680680:27684641:-1 gene:LOC_Os01g48310 transcript:LOC_Os01g48310.1
c45788 Ananas comosus var. bracteatus	lcl|EG:LOC_Os02g31100.1	9.26333e-77	112/161(69.57)	231	pep:known chromosome:MSU6:2:18586647:18590540:-1 gene:LOC_Os02g31100 transcript:LOC_Os02g31100.1
c45789 Ananas comosus var. bracteatus	lcl|EG:LOC_Os01g62370.1	1.12248e-63	86/130(66.15)	178	pep:novel chromosome:MSU6:1:36093855:36095822:1 gene:LOC_Os01g62370 transcript:LOC_Os01g62370.1
c45790 Ananas comosus var. bracteatus	lcl|EG:LOC_Os07g45300.1	2.27633e-81	103/146(70.55)	218	pep:known chromosome:MSU6:7:27029240:27034099:-1 gene:LOC_Os07g45300 transcript:LOC_Os07g45300.1
c45791 Ananas comosus var. bracteatus	lcl|EG:LOC_Os02g58070.1	1.6266e-153	217/303(71.62)	439	pep:known chromosome:MSU6:2:35539636:35542483:1 gene:LOC_Os02g58070 transcript:LOC_Os02g58070.1
c45793 Ananas comosus var. bracteatus	lcl|EG:LOC_Os10g28050.1	2.65228e-133	194/305(63.61)	385	pep:known chromosome:MSU6:10:14487725:14489102:1 gene:LOC_Os10g28050 transcript:LOC_Os10g28050.1
c45794 Ananas comosus var. bracteatus	lcl|EG:LOC_Os02g43930.1	0	332/425(78.12)	680	pep:known chromosome:MSU6:2:26513457:26517568:1 gene:LOC_Os02g43930 transcript:LOC_Os02g43930.1
c45795 Ananas comosus var. bracteatus	lcl|EG:LOC_Os04g57310.1	3.15472e-95	141/215(65.58)	284	pep:known chromosome:MSU6:4:33934397:33938496:1 gene:LOC_Os04g57310 transcript:LOC_Os04g57310.1
c45796 Ananas comosus var. bracteatus	lcl|EG:LOC_Os09g29830.2	1.19635e-101	194/394(49.24)	317	pep:known chromosome:MSU6:9:18140443:18143523:1 gene:LOC_Os09g29830 transcript:LOC_Os09g29830.2
c45797 Ananas comosus var. bracteatus	lcl|EG:LOC_Os11g28104.1	0	364/486(74.90)	721	pep:known chromosome:MSU6:11:15679616:15696376:-1 gene:LOC_Os11g28104 transcript:LOC_Os11g28104.1
c45798 Ananas comosus var. bracteatus	lcl|EG:LOC_Os04g43300.1	2.15976e-110	183/375(48.80)	348	pep:known chromosome:MSU6:4:25426534:25430685:-1 gene:LOC_Os04g43300 transcript:LOC_Os04g43300.1
c45799 Ananas comosus var. bracteatus	lcl|EG:LOC_Os10g26290.1	5.53294e-103	193/455(42.42)	317	pep:known chromosome:MSU6:10:13540594:13542972:-1 gene:LOC_Os10g26290 transcript:LOC_Os10g26290.1
c45800 Ananas comosus var. bracteatus	lcl|EG:LOC_Os01g72360.1	6.03334e-48	97/203(47.78)	159	pep:known chromosome:MSU6:1:41970942:41971980:1 gene:LOC_Os01g72360 transcript:LOC_Os01g72360.1
c45802 Ananas comosus var. bracteatus	lcl|EG:LOC_Os03g55270.1	1.00956e-117	168/253(66.40)	341	pep:known chromosome:MSU6:3:31447866:31451783:-1 gene:LOC_Os03g55270 transcript:LOC_Os03g55270.1
c45803 Ananas comosus var. bracteatus	lcl|EG:LOC_Os06g45070.1	4.80601e-38	60/79(75.95)	129	pep:known chromosome:MSU6:6:27261815:27263830:1 gene:LOC_Os06g45070 transcript:LOC_Os06g45070.1
c45804 Ananas comosus var. bracteatus	lcl|EG:LOC_Os07g01100.2	3.30227e-37	112/307(36.48)	140	pep:known chromosome:MSU6:7:55795:57217:-1 gene:LOC_Os07g01100 transcript:LOC_Os07g01100.2
c45805 Ananas comosus var. bracteatus	lcl|EG:LOC_Os01g43360.1	2.12916e-96	136/187(72.73)	283	pep:novel chromosome:MSU6:1:24791089:24793328:1 gene:LOC_Os01g43360 transcript:LOC_Os01g43360.1
c45805 Ananas comosus var. bracteatus	lcl|EG:LOC_Os08g12850.1	6.2983e-73	118/177(66.67)	223	pep:novel chromosome:MSU6:8:7615776:7619297:-1 gene:LOC_Os08g12850 transcript:LOC_Os08g12850.1
c45806 Ananas comosus var. bracteatus	lcl|EG:LOC_Os12g01530.2	9.9612e-115	173/254(68.11)	335	pep:known chromosome:MSU6:12:319214:322923:-1 gene:LOC_Os12g01530 transcript:LOC_Os12g01530.2
c45807 Ananas comosus var. bracteatus	lcl|EG:LOC_Os03g08754.2	1.28031e-59	103/186(55.38)	187	pep:known chromosome:MSU6:3:4518407:4524780:-1 gene:LOC_Os03g08754 transcript:LOC_Os03g08754.2
c45808 Ananas comosus var. bracteatus	lcl|EG:LOC_Os01g14550.1	3.39279e-101	147/243(60.49)	300	pep:known chromosome:MSU6:1:8158849:8160554:1 gene:LOC_Os01g14550 transcript:LOC_Os01g14550.1
c45809 Ananas comosus var. bracteatus	lcl|EG:LOC_Os02g54700.2	2.33225e-161	229/284(80.63)	457	pep:known chromosome:MSU6:2:33487552:33489978:1 gene:LOC_Os02g54700 transcript:LOC_Os02g54700.2
c45810 Ananas comosus var. bracteatus	lcl|EG:LOC_Os05g33290.1	7.62457e-52	75/84(89.29)	172	pep:known chromosome:MSU6:5:19447457:19451646:-1 gene:LOC_Os05g33290 transcript:LOC_Os05g33290.1
c45811 Ananas comosus var. bracteatus	lcl|EG:LOC_Os01g46750.4	0	408/539(75.70)	862	pep:novel chromosome:MSU6:1:26629228:26635905:1 gene:LOC_Os01g46750 transcript:LOC_Os01g46750.4
c45813 Ananas comosus var. bracteatus	lcl|EG:LOC_Os06g25439.1	3.31196e-50	84/112(75.00)	165	pep:known chromosome:MSU6:6:14879481:14880941:-1 gene:LOC_Os06g25439 transcript:LOC_Os06g25439.1
c45815 Ananas comosus var. bracteatus	lcl|EG:LOC_Os06g45890.1	5.94378e-38	87/189(46.03)	138	pep:known chromosome:MSU6:6:27776558:27779780:1 gene:LOC_Os06g45890 transcript:LOC_Os06g45890.1
c45816 Ananas comosus var. bracteatus	lcl|EG:LOC_Os05g43380.1	1.87687e-99	153/306(50.00)	305	pep:known chromosome:MSU6:5:25162243:25164824:-1 gene:LOC_Os05g43380 transcript:LOC_Os05g43380.1
c45817 Ananas comosus var. bracteatus	lcl|EG:LOC_Os03g07910.1	6.10256e-127	197/272(72.43)	383	pep:known chromosome:MSU6:3:4023332:4027524:1 gene:LOC_Os03g07910 transcript:LOC_Os03g07910.1
c45818 Ananas comosus var. bracteatus	lcl|EG:LOC_Os06g02144.2	0	425/485(87.63)	860	pep:known chromosome:MSU6:6:642684:645769:1 gene:LOC_Os06g02144 transcript:LOC_Os06g02144.2
c45819 Ananas comosus var. bracteatus	lcl|EG:LOC_Os02g46962.3	6.21883e-80	143/317(45.11)	254	pep:known chromosome:MSU6:2:28667711:28671003:1 gene:LOC_Os02g46962 transcript:LOC_Os02g46962.3
c45820 Ananas comosus var. bracteatus	lcl|EG:LOC_Os01g53700.1	1.14667e-23	44/60(73.33)	97	pep:known chromosome:MSU6:1:30849545:30855183:-1 gene:LOC_Os01g53700 transcript:LOC_Os01g53700.1
c45820 Ananas comosus var. bracteatus	lcl|EG:LOC_Os01g53700.1	0	339/459(73.86)	686	pep:known chromosome:MSU6:1:30849545:30855183:-1 gene:LOC_Os01g53700 transcript:LOC_Os01g53700.1
c45821 Ananas comosus var. bracteatus	lcl|EG:LOC_Os01g62300.1	0	359/533(67.35)	699	pep:known chromosome:MSU6:1:36043077:36045559:-1 gene:LOC_Os01g62300 transcript:LOC_Os01g62300.1
c45822 Ananas comosus var. bracteatus	lcl|EG:LOC_Os11g30410.1	2.46403e-76	117/181(64.64)	248	pep:known chromosome:MSU6:11:17204335:17210650:1 gene:LOC_Os11g30410 transcript:LOC_Os11g30410.1
c45823 Ananas comosus var. bracteatus	lcl|EG:LOC_Os05g02190.1	1.41211e-39	66/126(52.38)	134	pep:known chromosome:MSU6:5:687860:690396:-1 gene:LOC_Os05g02190 transcript:LOC_Os05g02190.1
c45824 Ananas comosus var. bracteatus	lcl|EG:LOC_Os03g04490.1	1.04793e-30	55/90(61.11)	115	pep:known chromosome:MSU6:3:2087669:2090766:1 gene:LOC_Os03g04490 transcript:LOC_Os03g04490.1
c45825 Ananas comosus var. bracteatus	lcl|EG:LOC_Os05g32220.1	1.81603e-151	224/325(68.92)	436	pep:known chromosome:MSU6:5:18727119:18731257:1 gene:LOC_Os05g32220 transcript:LOC_Os05g32220.1
c45826 Ananas comosus var. bracteatus	lcl|EG:LOC_Os03g30130.1	0	267/349(76.50)	560	pep:known chromosome:MSU6:3:17206106:17209365:-1 gene:LOC_Os03g30130 transcript:LOC_Os03g30130.1
c45827 Ananas comosus var. bracteatus	lcl|EG:LOC_Os09g18490.1	8.65246e-15	38/79(48.10)	68	pep:novel chromosome:MSU6:9:11331584:11335336:-1 gene:LOC_Os09g18490 transcript:LOC_Os09g18490.1
c45827 Ananas comosus var. bracteatus	lcl|EG:LOC_Os12g32630.1	3.66394e-86	150/363(41.32)	268	pep:known chromosome:MSU6:12:19656302:19659365:-1 gene:LOC_Os12g32630 transcript:LOC_Os12g32630.1
c45828 Ananas comosus var. bracteatus	lcl|EG:LOC_Os11g45530.1	4.06217e-06	17/36(47.22)	43	pep:known chromosome:MSU6:11:27091675:27095850:-1 gene:LOC_Os11g45530 transcript:LOC_Os11g45530.1
c45828 Ananas comosus var. bracteatus	lcl|EG:LOC_Os11g45530.1	2.26643e-21	84/261(32.18)	97	pep:known chromosome:MSU6:11:27091675:27095850:-1 gene:LOC_Os11g45530 transcript:LOC_Os11g45530.1
c45829 Ananas comosus var. bracteatus	lcl|EG:LOC_Os10g31770.1	0	353/470(75.11)	701	pep:known chromosome:MSU6:10:16580513:16589324:1 gene:LOC_Os10g31770 transcript:LOC_Os10g31770.1
c45830 Ananas comosus var. bracteatus	lcl|EG:LOC_Os03g53800.1	0	494/625(79.04)	1028	pep:known chromosome:MSU6:3:30845930:30850220:1 gene:LOC_Os03g53800 transcript:LOC_Os03g53800.1
c45831 Ananas comosus var. bracteatus	lcl|EG:LOC_Os10g31000.1	3.77812e-33	53/68(77.94)	115	pep:known chromosome:MSU6:10:16109570:16113807:1 gene:LOC_Os10g31000 transcript:LOC_Os10g31000.1
c45831 Ananas comosus var. bracteatus	lcl|EG:LOC_Os08g02490.1	8.07764e-147	242/376(64.36)	426	pep:known chromosome:MSU6:8:1006219:1010067:1 gene:LOC_Os08g02490 transcript:LOC_Os08g02490.1
c45832 Ananas comosus var. bracteatus	lcl|EG:LOC_Os01g53240.1	7.67985e-117	193/307(62.87)	344	pep:known chromosome:MSU6:1:30588815:30591616:1 gene:LOC_Os01g53240 transcript:LOC_Os01g53240.1
c45832 Ananas comosus var. bracteatus	lcl|EG:LOC_Os01g53240.1	6.08398e-11	26/30(86.67)	60	pep:known chromosome:MSU6:1:30588815:30591616:1 gene:LOC_Os01g53240 transcript:LOC_Os01g53240.1
c45833 Ananas comosus var. bracteatus	lcl|EG:LOC_Os08g40430.1	1.97486e-19	73/265(27.55)	90	pep:known chromosome:MSU6:8:25585338:25587880:-1 gene:LOC_Os08g40430 transcript:LOC_Os08g40430.1
c45834 Ananas comosus var. bracteatus	lcl|EG:LOC_Os10g36950.1	3.93318e-117	176/312(56.41)	354	pep:known chromosome:MSU6:10:19729517:19732267:1 gene:LOC_Os10g36950 transcript:LOC_Os10g36950.1
c45835 Ananas comosus var. bracteatus	lcl|EG:LOC_Os08g01690.1	3.12101e-08	34/87(39.08)	50	pep:known chromosome:MSU6:8:398649:400424:-1 gene:LOC_Os08g01690 transcript:LOC_Os08g01690.1
c45835 Ananas comosus var. bracteatus	lcl|EG:LOC_Os03g07190.1	3.23301e-56	95/135(70.37)	188	pep:known chromosome:MSU6:3:3680096:3682313:1 gene:LOC_Os03g07190 transcript:LOC_Os03g07190.1
c45836 Ananas comosus var. bracteatus	lcl|EG:LOC_Os02g03790.1	3.18952e-153	207/346(59.83)	442	pep:known chromosome:MSU6:2:1594561:1599327:1 gene:LOC_Os02g03790 transcript:LOC_Os02g03790.1
c45837 Ananas comosus var. bracteatus	lcl|EG:LOC_Os02g13370.1	4.01619e-07	29/82(35.37)	47	pep:known chromosome:MSU6:2:7131235:7133480:-1 gene:LOC_Os02g13370 transcript:LOC_Os02g13370.1
c45837 Ananas comosus var. bracteatus	lcl|EG:LOC_Os08g05840.1	3.26389e-61	155/414(37.44)	212	pep:known chromosome:MSU6:8:3135747:3141894:1 gene:LOC_Os08g05840 transcript:LOC_Os08g05840.1
c45837 Ananas comosus var. bracteatus	lcl|EG:LOC_Os08g05840.1	1.83673e-61	95/105(90.48)	201	pep:known chromosome:MSU6:8:3135747:3141894:1 gene:LOC_Os08g05840 transcript:LOC_Os08g05840.1
c45838 Ananas comosus var. bracteatus	lcl|EG:LOC_Os05g34640.1	6.04385e-95	139/164(84.76)	291	pep:known chromosome:MSU6:5:20479811:20484555:1 gene:LOC_Os05g34640 transcript:LOC_Os05g34640.1
c45839 Ananas comosus var. bracteatus	lcl|EG:LOC_Os01g51890.1	2.99186e-137	235/575(40.87)	414	pep:known chromosome:MSU6:1:29829077:29835193:1 gene:LOC_Os01g51890 transcript:LOC_Os01g51890.1
c45840 Ananas comosus var. bracteatus	lcl|EG:LOC_Os01g58730.1	2.29294e-155	224/343(65.31)	442	pep:novel chromosome:MSU6:1:33948343:33950587:-1 gene:LOC_Os01g58730 transcript:LOC_Os01g58730.1
c45841 Ananas comosus var. bracteatus	lcl|EG:LOC_Os04g56980.1	2.24108e-94	159/279(56.99)	286	pep:known chromosome:MSU6:4:33783501:33787432:1 gene:LOC_Os04g56980 transcript:LOC_Os04g56980.1
c45842 Ananas comosus var. bracteatus	lcl|EG:LOC_Os12g29560.1	4.47771e-114	164/322(50.93)	336	pep:known chromosome:MSU6:12:17613370:17617950:1 gene:LOC_Os12g29560 transcript:LOC_Os12g29560.1
c45843 Ananas comosus var. bracteatus	lcl|EG:LOC_Os06g44310.1	2.4352e-112	145/176(82.39)	326	pep:known chromosome:MSU6:6:26751554:26754225:1 gene:LOC_Os06g44310 transcript:LOC_Os06g44310.1
c45843 Ananas comosus var. bracteatus	lcl|EG:LOC_Os06g44310.1	2.10967e-33	56/85(65.88)	117	pep:known chromosome:MSU6:6:26751554:26754225:1 gene:LOC_Os06g44310 transcript:LOC_Os06g44310.1
c45844 Ananas comosus var. bracteatus	lcl|EG:LOC_Os03g05290.1	3.07479e-154	213/250(85.20)	436	pep:known chromosome:MSU6:3:2561728:2563644:-1 gene:LOC_Os03g05290 transcript:LOC_Os03g05290.1
c45845 Ananas comosus var. bracteatus	lcl|EG:LOC_Os09g10940.1	3.21784e-124	176/209(84.21)	356	pep:known chromosome:MSU6:9:6020898:6024706:1 gene:LOC_Os09g10940 transcript:LOC_Os09g10940.1
c45846 Ananas comosus var. bracteatus	lcl|EG:LOC_Os03g51950.1	1.52072e-122	181/251(72.11)	354	pep:known chromosome:MSU6:3:29787738:29790840:-1 gene:LOC_Os03g51950 transcript:LOC_Os03g51950.1
c45847 Ananas comosus var. bracteatus	lcl|EG:LOC_Os02g21250.2	7.71404e-108	157/180(87.22)	315	pep:known chromosome:MSU6:2:12609144:12613257:1 gene:LOC_Os02g21250 transcript:LOC_Os02g21250.2
c45848 Ananas comosus var. bracteatus	lcl|EG:LOC_Os04g39970.1	2.5043e-24	76/199(38.19)	103	pep:known chromosome:MSU6:4:23605646:23607728:-1 gene:LOC_Os04g39970 transcript:LOC_Os04g39970.1
c45849 Ananas comosus var. bracteatus	lcl|EG:LOC_Os01g68950.1	8.40727e-53	84/96(87.50)	168	pep:novel chromosome:MSU6:1:40063602:40065230:-1 gene:LOC_Os01g68950 transcript:LOC_Os01g68950.1
c45850 Ananas comosus var. bracteatus	lcl|EG:LOC_Os06g45280.1	0	354/471(75.16)	692	pep:known chromosome:MSU6:6:27362819:27368248:-1 gene:LOC_Os06g45280 transcript:LOC_Os06g45280.1
c45851 Ananas comosus var. bracteatus	lcl|EG:LOC_Os02g57450.1	0	259/309(83.82)	548	pep:known chromosome:MSU6:2:35201743:35205557:-1 gene:LOC_Os02g57450 transcript:LOC_Os02g57450.1
c45852 Ananas comosus var. bracteatus	lcl|EG:LOC_Os02g58540.1	4.81276e-20	47/92(51.09)	82	pep:known chromosome:MSU6:2:35777415:35778277:-1 gene:LOC_Os02g58540 transcript:LOC_Os02g58540.1
c45852 Ananas comosus var. bracteatus	lcl|EG:LOC_Os11g38990.1	1.27476e-92	139/185(75.14)	280	pep:known chromosome:MSU6:11:22746338:22751332:1 gene:LOC_Os11g38990 transcript:LOC_Os11g38990.1
c45853 Ananas comosus var. bracteatus	lcl|EG:LOC_Os10g23204.1	2.22898e-63	117/213(54.93)	199	pep:known chromosome:MSU6:10:12036580:12041835:1 gene:LOC_Os10g23204 transcript:LOC_Os10g23204.1
c45854 Ananas comosus var. bracteatus	lcl|EG:LOC_Os01g08220.1	4.32482e-115	185/352(52.56)	343	pep:known chromosome:MSU6:1:4002659:4003946:-1 gene:LOC_Os01g08220 transcript:LOC_Os01g08220.1
c45855 Ananas comosus var. bracteatus	lcl|EG:LOC_Os02g01220.1	4.61117e-52	83/124(66.94)	167	pep:known chromosome:MSU6:2:124645:127637:1 gene:LOC_Os02g01220 transcript:LOC_Os02g01220.1
c45856 Ananas comosus var. bracteatus	lcl|EG:LOC_Os02g56170.1	0	317/453(69.98)	607	pep:known chromosome:MSU6:2:34356432:34359665:-1 gene:LOC_Os02g56170 transcript:LOC_Os02g56170.1
c45857 Ananas comosus var. bracteatus	lcl|EG:LOC_Os03g57870.1	0	305/354(86.16)	635	pep:known chromosome:MSU6:3:32956881:32960647:-1 gene:LOC_Os03g57870 transcript:LOC_Os03g57870.1
c45858 Ananas comosus var. bracteatus	lcl|EG:LOC_Os07g33110.1	0	447/547(81.72)	888	pep:known chromosome:MSU6:7:19768012:19772494:-1 gene:LOC_Os07g33110 transcript:LOC_Os07g33110.1
c45859 Ananas comosus var. bracteatus	lcl|EG:LOC_Os05g49210.1	1.83725e-91	128/202(63.37)	229	pep:known chromosome:MSU6:5:28175917:28178396:1 gene:LOC_Os05g49210 transcript:LOC_Os05g49210.1
c45859 Ananas comosus var. bracteatus	lcl|EG:LOC_Os05g49210.1	2.40818e-34	93/233(39.91)	131	pep:known chromosome:MSU6:5:28175917:28178396:1 gene:LOC_Os05g49210 transcript:LOC_Os05g49210.1
c45860 Ananas comosus var. bracteatus	lcl|EG:LOC_Os01g05660.1	3.62221e-20	97/331(29.31)	95	pep:known chromosome:MSU6:1:2697928:2702491:-1 gene:LOC_Os01g05660 transcript:LOC_Os01g05660.1
c45860 Ananas comosus var. bracteatus	lcl|EG:LOC_Os01g05660.1	1.09821e-13	34/75(45.33)	68	pep:known chromosome:MSU6:1:2697928:2702491:-1 gene:LOC_Os01g05660 transcript:LOC_Os01g05660.1
c45861 Ananas comosus var. bracteatus	lcl|EG:LOC_Os03g19510.1	6.41768e-143	206/260(79.23)	412	pep:known chromosome:MSU6:3:10965416:10968544:-1 gene:LOC_Os03g19510 transcript:LOC_Os03g19510.1
c45862 Ananas comosus var. bracteatus	lcl|EG:LOC_Os11g37730.1	8.82801e-124	172/248(69.35)	358	pep:known chromosome:MSU6:11:21839554:21843963:1 gene:LOC_Os11g37730 transcript:LOC_Os11g37730.1
c45863 Ananas comosus var. bracteatus	lcl|EG:LOC_Os10g07229.1	0	267/355(75.21)	546	pep:known chromosome:MSU6:10:3792839:3802994:-1 gene:LOC_Os10g07229 transcript:LOC_Os10g07229.1
c45864 Ananas comosus var. bracteatus	lcl|EG:LOC_Os01g43060.1	1.34481e-56	101/188(53.72)	181	pep:known chromosome:MSU6:1:24567957:24570491:-1 gene:LOC_Os01g43060 transcript:LOC_Os01g43060.1
c45865 Ananas comosus var. bracteatus	lcl|EG:LOC_Os07g30170.1	0	337/411(82.00)	713	pep:known chromosome:MSU6:7:17819562:17822762:-1 gene:LOC_Os07g30170 transcript:LOC_Os07g30170.1
c45866 Ananas comosus var. bracteatus	lcl|EG:LOC_Os04g35530.1	1.13264e-26	41/55(74.55)	85	pep:known chromosome:MSU6:4:21457616:21460890:1 gene:LOC_Os04g35530 transcript:LOC_Os04g35530.1
c45867 Ananas comosus var. bracteatus	lcl|EG:LOC_Os10g39790.4	1.56453e-132	202/343(58.89)	384	pep:known chromosome:MSU6:10:21227119:21230206:-1 gene:LOC_Os10g39790 transcript:LOC_Os10g39790.4
c45868 Ananas comosus var. bracteatus	lcl|EG:LOC_Os12g13460.1	3.35213e-139	214/314(68.15)	420	pep:known chromosome:MSU6:12:7543984:7551712:1 gene:LOC_Os12g13460 transcript:LOC_Os12g13460.1
c45869 Ananas comosus var. bracteatus	lcl|EG:LOC_Os02g09490.1	0	283/356(79.49)	592	pep:known chromosome:MSU6:2:4870139:4874079:-1 gene:LOC_Os02g09490 transcript:LOC_Os02g09490.1
c45870 Ananas comosus var. bracteatus	lcl|EG:LOC_Os07g01140.1	0	264/390(67.69)	544	pep:known chromosome:MSU6:7:81397:84934:-1 gene:LOC_Os07g01140 transcript:LOC_Os07g01140.1
c45871 Ananas comosus var. bracteatus	lcl|EG:LOC_Os03g49830.1	8.68536e-107	216/465(46.45)	327	pep:known chromosome:MSU6:3:28383129:28385234:1 gene:LOC_Os03g49830 transcript:LOC_Os03g49830.1
c45872 Ananas comosus var. bracteatus	lcl|EG:LOC_Os07g37650.1	0	316/491(64.36)	576	pep:known chromosome:MSU6:7:22571139:22576954:-1 gene:LOC_Os07g37650 transcript:LOC_Os07g37650.1
c45873 Ananas comosus var. bracteatus	lcl|EG:LOC_Os05g37900.1	1.31177e-71	134/237(56.54)	226	pep:known chromosome:MSU6:5:22146015:22149874:1 gene:LOC_Os05g37900 transcript:LOC_Os05g37900.1
c45874 Ananas comosus var. bracteatus	lcl|EG:LOC_Os02g54470.2	2.95594e-37	62/111(55.86)	127	pep:known chromosome:MSU6:2:33353475:33354156:1 gene:LOC_Os02g54470 transcript:LOC_Os02g54470.2
c45875 Ananas comosus var. bracteatus	lcl|EG:LOC_Os05g48800.2	1.96028e-91	136/230(59.13)	278	pep:known chromosome:MSU6:5:27904917:27908444:-1 gene:LOC_Os05g48800 transcript:LOC_Os05g48800.2
c45876 Ananas comosus var. bracteatus	lcl|EG:LOC_Os08g41300.1	1.06937e-43	69/121(57.02)	146	pep:known chromosome:MSU6:8:26088196:26090231:1 gene:LOC_Os08g41300 transcript:LOC_Os08g41300.1
c45877 Ananas comosus var. bracteatus	lcl|EG:LOC_Os05g49910.1	1.14024e-82	117/138(84.78)	249	pep:known chromosome:MSU6:5:28566215:28569547:-1 gene:LOC_Os05g49910 transcript:LOC_Os05g49910.1
c45878 Ananas comosus var. bracteatus	lcl|EG:LOC_Os03g55380.1	4.48785e-155	209/285(73.33)	439	pep:known chromosome:MSU6:3:31496588:31500631:1 gene:LOC_Os03g55380 transcript:LOC_Os03g55380.1
c45879 Ananas comosus var. bracteatus	lcl|EG:LOC_Os03g20010.1	1.60187e-84	129/169(76.33)	253	pep:known chromosome:MSU6:3:11270555:11271928:1 gene:LOC_Os03g20010 transcript:LOC_Os03g20010.1
c45880 Ananas comosus var. bracteatus	lcl|EG:LOC_Os02g46660.1	8.14034e-137	196/250(78.40)	394	pep:known chromosome:MSU6:2:28472738:28475487:-1 gene:LOC_Os02g46660 transcript:LOC_Os02g46660.1
c45881 Ananas comosus var. bracteatus	lcl|EG:LOC_Os05g19370.1	4.90084e-93	129/205(62.93)	274	pep:known chromosome:MSU6:5:11248070:11250178:1 gene:LOC_Os05g19370 transcript:LOC_Os05g19370.1
c45882 Ananas comosus var. bracteatus	lcl|EG:LOC_Os05g02450.1	1.29056e-33	68/187(36.36)	88	pep:known chromosome:MSU6:5:835576:838434:1 gene:LOC_Os05g02450 transcript:LOC_Os05g02450.1
c45883 Ananas comosus var. bracteatus	lcl|EG:LOC_Os08g41300.1	5.49712e-86	122/133(91.73)	254	pep:known chromosome:MSU6:8:26088196:26090231:1 gene:LOC_Os08g41300 transcript:LOC_Os08g41300.1
c45884 Ananas comosus var. bracteatus	lcl|EG:LOC_Os01g42234.2	0	343/388(88.40)	699	pep:known chromosome:MSU6:1:23928647:23932407:1 gene:LOC_Os01g42234 transcript:LOC_Os01g42234.2
c45885 Ananas comosus var. bracteatus	lcl|EG:LOC_Os03g17030.1	2.52543e-173	269/506(53.16)	508	pep:known chromosome:MSU6:3:9460077:9464449:1 gene:LOC_Os03g17030 transcript:LOC_Os03g17030.1
c45886 Ananas comosus var. bracteatus	lcl|EG:LOC_Os04g33750.1	3.6794e-101	146/151(96.69)	294	pep:known chromosome:MSU6:4:20260404:20263822:-1 gene:LOC_Os04g33750 transcript:LOC_Os04g33750.1
c45887 Ananas comosus var. bracteatus	lcl|EG:LOC_Os06g19444.1	2.41334e-32	103/320(32.19)	127	pep:known chromosome:MSU6:6:11069129:11075722:-1 gene:LOC_Os06g19444 transcript:LOC_Os06g19444.1
c45888 Ananas comosus var. bracteatus	lcl|EG:LOC_Os02g55980.1	7.41022e-77	111/133(83.46)	233	pep:known chromosome:MSU6:2:34254094:34257219:-1 gene:LOC_Os02g55980 transcript:LOC_Os02g55980.1
c45889 Ananas comosus var. bracteatus	lcl|EG:LOC_Os01g45140.1	1.55622e-24	46/98(46.94)	100	pep:known chromosome:MSU6:1:25614819:25616309:1 gene:LOC_Os01g45140 transcript:LOC_Os01g45140.1
c45890 Ananas comosus var. bracteatus	lcl|EG:LOC_Os09g07020.1	1.36524e-141	166/245(67.76)	336	pep:known chromosome:MSU6:9:3403354:3407176:-1 gene:LOC_Os09g07020 transcript:LOC_Os09g07020.1
c45891 Ananas comosus var. bracteatus	lcl|EG:LOC_Os09g33490.1	1.1222e-43	110/250(44.00)	152	pep:known chromosome:MSU6:9:19748604:19750463:1 gene:LOC_Os09g33490 transcript:LOC_Os09g33490.1
c45892 Ananas comosus var. bracteatus	lcl|EG:LOC_Os06g46030.1	1.59066e-94	149/223(66.82)	290	pep:known chromosome:MSU6:6:27903551:27905637:-1 gene:LOC_Os06g46030 transcript:LOC_Os06g46030.1
c45893 Ananas comosus var. bracteatus	lcl|EG:LOC_Os10g42299.1	0	258/316(81.65)	508	pep:known chromosome:MSU6:10:22703427:22708778:-1 gene:LOC_Os10g42299 transcript:LOC_Os10g42299.1
c45894 Ananas comosus var. bracteatus	lcl|EG:LOC_Os03g10850.1	6.31402e-86	130/188(69.15)	257	pep:known chromosome:MSU6:3:5572283:5575434:-1 gene:LOC_Os03g10850 transcript:LOC_Os03g10850.1
c45896 Ananas comosus var. bracteatus	lcl|EG:LOC_Os05g28370.2	3.51234e-38	67/116(57.76)	139	pep:known chromosome:MSU6:5:16564554:16568270:-1 gene:LOC_Os05g28370 transcript:LOC_Os05g28370.2
c45897 Ananas comosus var. bracteatus	lcl|EG:LOC_Os01g02090.2	1.77965e-24	50/71(70.42)	95	pep:novel chromosome:MSU6:1:587863:592759:1 gene:LOC_Os01g02090 transcript:LOC_Os01g02090.2
c45897 Ananas comosus var. bracteatus	lcl|EG:LOC_Os01g02090.1	2.55825e-177	299/546(54.76)	514	pep:novel chromosome:MSU6:1:587863:592759:1 gene:LOC_Os01g02090 transcript:LOC_Os01g02090.1
c45898 Ananas comosus var. bracteatus	lcl|EG:LOC_Os05g42180.1	1.71155e-52	91/129(70.54)	177	pep:known chromosome:MSU6:5:24601334:24603529:1 gene:LOC_Os05g42180 transcript:LOC_Os05g42180.1
c45899 Ananas comosus var. bracteatus	lcl|EG:LOC_Os10g21350.1	1.863e-44	114/344(33.14)	164	pep:known chromosome:MSU6:10:10850222:10854791:1 gene:LOC_Os10g21350 transcript:LOC_Os10g21350.1
c45900 Ananas comosus var. bracteatus	lcl|EG:LOC_Os08g39890.1	9.10274e-36	97/226(42.92)	139	pep:known chromosome:MSU6:8:25271735:25275982:-1 gene:LOC_Os08g39890 transcript:LOC_Os08g39890.1
c45901 Ananas comosus var. bracteatus	lcl|EG:LOC_Os04g13090.1	7.31071e-161	215/342(62.87)	459	pep:known chromosome:MSU6:4:7216596:7217710:-1 gene:LOC_Os04g13090 transcript:LOC_Os04g13090.1
c45902 Ananas comosus var. bracteatus	lcl|EG:LOC_Os01g71280.1	1.96135e-82	130/147(88.44)	261	pep:known chromosome:MSU6:1:41244527:41248884:1 gene:LOC_Os01g71280 transcript:LOC_Os01g71280.1
c45903 Ananas comosus var. bracteatus	lcl|EG:LOC_Os06g47770.1	1.94573e-21	64/147(43.54)	98	pep:known chromosome:MSU6:6:28909277:28913946:-1 gene:LOC_Os06g47770 transcript:LOC_Os06g47770.1
c45904 Ananas comosus var. bracteatus	lcl|EG:LOC_Os07g36090.3	1.54595e-111	159/200(79.50)	327	pep:known chromosome:MSU6:7:21573442:21578339:-1 gene:LOC_Os07g36090 transcript:LOC_Os07g36090.3
c45905 Ananas comosus var. bracteatus	lcl|EG:LOC_Os06g02028.1	1.78714e-141	193/303(63.70)	408	pep:known chromosome:MSU6:6:586544:591230:1 gene:LOC_Os06g02028 transcript:LOC_Os06g02028.1
c45906 Ananas comosus var. bracteatus	lcl|EG:LOC_Os01g04950.2	0	440/565(77.88)	907	pep:known chromosome:MSU6:1:2294940:2297407:1 gene:LOC_Os01g04950 transcript:LOC_Os01g04950.2
c45907 Ananas comosus var. bracteatus	lcl|EG:LOC_Os01g65450.1	4.54109e-83	123/160(76.88)	252	pep:novel chromosome:MSU6:1:37985764:37990735:-1 gene:LOC_Os01g65450 transcript:LOC_Os01g65450.1
c45908 Ananas comosus var. bracteatus	lcl|EG:LOC_Os02g48590.1	1.02853e-117	171/223(76.68)	341	pep:known chromosome:MSU6:2:29739677:29741545:1 gene:LOC_Os02g48590 transcript:LOC_Os02g48590.1
c45909 Ananas comosus var. bracteatus	lcl|EG:LOC_Os01g11160.1	0	442/608(72.70)	877	pep:known chromosome:MSU6:1:5982581:5984875:-1 gene:LOC_Os01g11160 transcript:LOC_Os01g11160.1
c45910 Ananas comosus var. bracteatus	lcl|EG:LOC_Os06g50120.1	1.14569e-105	149/175(85.14)	288	pep:known chromosome:MSU6:6:30356701:30360203:-1 gene:LOC_Os06g50120 transcript:LOC_Os06g50120.1
c45911 Ananas comosus var. bracteatus	lcl|EG:LOC_Os04g41920.1	1.24523e-51	94/131(71.76)	169	pep:known chromosome:MSU6:4:24656164:24658572:-1 gene:LOC_Os04g41920 transcript:LOC_Os04g41920.1
c45912 Ananas comosus var. bracteatus	lcl|EG:LOC_Os03g18960.1	1.24039e-74	123/205(60.00)	241	pep:known chromosome:MSU6:3:10616799:10619441:1 gene:LOC_Os03g18960 transcript:LOC_Os03g18960.1
c45912 Ananas comosus var. bracteatus	lcl|EG:LOC_Os03g18960.1	1.31159e-96	146/213(68.54)	300	pep:known chromosome:MSU6:3:10616799:10619441:1 gene:LOC_Os03g18960 transcript:LOC_Os03g18960.1
c45913 Ananas comosus var. bracteatus	lcl|EG:LOC_Os10g42700.1	1.30974e-79	110/167(65.87)	223	pep:known chromosome:MSU6:10:22960679:22963571:1 gene:LOC_Os10g42700 transcript:LOC_Os10g42700.1
c45915 Ananas comosus var. bracteatus	lcl|EG:LOC_Os03g51830.1	1.8148e-32	75/188(39.89)	126	pep:known chromosome:MSU6:3:29717323:29722944:1 gene:LOC_Os03g51830 transcript:LOC_Os03g51830.1
c45916 Ananas comosus var. bracteatus	lcl|EG:LOC_Os06g44060.2	0	353/481(73.39)	762	pep:known chromosome:MSU6:6:26574128:26578687:-1 gene:LOC_Os06g44060 transcript:LOC_Os06g44060.2
c45917 Ananas comosus var. bracteatus	lcl|EG:LOC_Os03g09860.2	2.58091e-69	97/121(80.17)	191	pep:known chromosome:MSU6:3:4905205:4907797:1 gene:LOC_Os03g09860 transcript:LOC_Os03g09860.2
c45918 Ananas comosus var. bracteatus	lcl|EG:LOC_Os06g06730.1	7.47754e-36	65/73(89.04)	134	pep:known chromosome:MSU6:6:3153275:3157431:-1 gene:LOC_Os06g06730 transcript:LOC_Os06g06730.1
c45919 Ananas comosus var. bracteatus	lcl|EG:LOC_Os02g14530.1	3.13913e-77	136/236(57.63)	253	pep:known chromosome:MSU6:2:8004980:8017343:1 gene:LOC_Os02g14530 transcript:LOC_Os02g14530.1
c45919 Ananas comosus var. bracteatus	lcl|EG:LOC_Os01g48330.1	0	318/389(81.75)	653	pep:known chromosome:MSU6:1:27691513:27701432:-1 gene:LOC_Os01g48330 transcript:LOC_Os01g48330.1
c45919 Ananas comosus var. bracteatus	lcl|EG:LOC_Os01g48330.1	5.7508e-82	140/207(67.63)	260	pep:known chromosome:MSU6:1:27691513:27701432:-1 gene:LOC_Os01g48330 transcript:LOC_Os01g48330.1
c45920 Ananas comosus var. bracteatus	lcl|EG:LOC_Os12g19040.1	1.4611e-102	224/599(37.40)	328	pep:known chromosome:MSU6:12:11058093:11070851:-1 gene:LOC_Os12g19040 transcript:LOC_Os12g19040.1
c45921 Ananas comosus var. bracteatus	lcl|EG:LOC_Os03g59200.1	1.25765e-159	217/293(74.06)	455	pep:known chromosome:MSU6:3:33704343:33706489:1 gene:LOC_Os03g59200 transcript:LOC_Os03g59200.1
c45922 Ananas comosus var. bracteatus	lcl|EG:LOC_Os02g47350.1	0	263/325(80.92)	519	pep:known chromosome:MSU6:2:28908875:28911021:1 gene:LOC_Os02g47350 transcript:LOC_Os02g47350.1
c45923 Ananas comosus var. bracteatus	lcl|EG:LOC_Os03g18620.1	9.35688e-115	172/234(73.50)	333	pep:known chromosome:MSU6:3:10427843:10432648:1 gene:LOC_Os03g18620 transcript:LOC_Os03g18620.1
c45924 Ananas comosus var. bracteatus	lcl|EG:LOC_Os02g45670.1	3.8015e-134	196/260(75.38)	390	pep:known chromosome:MSU6:2:27770584:27775574:-1 gene:LOC_Os02g45670 transcript:LOC_Os02g45670.1
c45925 Ananas comosus var. bracteatus	lcl|EG:LOC_Os04g37904.1	4.10126e-139	193/281(68.68)	402	pep:known chromosome:MSU6:4:22349244:22355920:-1 gene:LOC_Os04g37904 transcript:LOC_Os04g37904.1
c45926 Ananas comosus var. bracteatus	lcl|EG:LOC_Os10g26670.1	7.1186e-30	109/332(32.83)	121	pep:known chromosome:MSU6:10:13857152:13858369:1 gene:LOC_Os10g26670 transcript:LOC_Os10g26670.1
c45927 Ananas comosus var. bracteatus	lcl|EG:LOC_Os05g03860.1	5.86362e-16	47/135(34.81)	73	pep:known chromosome:MSU6:5:1717691:1719142:1 gene:LOC_Os05g03860 transcript:LOC_Os05g03860.1
c45929 Ananas comosus var. bracteatus	lcl|EG:LOC_Os09g32050.1	0	315/391(80.56)	625	pep:known chromosome:MSU6:9:19124979:19129523:-1 gene:LOC_Os09g32050 transcript:LOC_Os09g32050.1
c45930 Ananas comosus var. bracteatus	lcl|EG:LOC_Os08g05790.1	1.53817e-124	183/246(74.39)	365	pep:known chromosome:MSU6:8:3100982:3104450:1 gene:LOC_Os08g05790 transcript:LOC_Os08g05790.1
c45931 Ananas comosus var. bracteatus	lcl|EG:LOC_Os01g53880.4	9.82744e-75	150/328(45.73)	236	pep:known chromosome:MSU6:1:30974721:30978726:1 gene:LOC_Os01g53880 transcript:LOC_Os01g53880.4
c45932 Ananas comosus var. bracteatus	lcl|EG:LOC_Os11g30484.1	3.78458e-102	154/228(67.54)	309	pep:known chromosome:MSU6:11:17255936:17259298:1 gene:LOC_Os11g30484 transcript:LOC_Os11g30484.1
c45934 Ananas comosus var. bracteatus	lcl|EG:LOC_Os01g62080.1	0	347/514(67.51)	674	pep:known chromosome:MSU6:1:35922823:35928936:-1 gene:LOC_Os01g62080 transcript:LOC_Os01g62080.1
c45935 Ananas comosus var. bracteatus	lcl|EG:LOC_Os02g04860.1	3.72139e-50	98/224(43.75)	170	pep:known chromosome:MSU6:2:2242926:2246169:-1 gene:LOC_Os02g04860 transcript:LOC_Os02g04860.1
c45937 Ananas comosus var. bracteatus	lcl|EG:LOC_Os08g38700.1	2.34641e-156	225/331(67.98)	450	pep:known chromosome:MSU6:8:24461610:24465257:1 gene:LOC_Os08g38700 transcript:LOC_Os08g38700.1
c45938 Ananas comosus var. bracteatus	lcl|EG:LOC_Os06g04820.1	8.20226e-180	252/331(76.13)	506	pep:known chromosome:MSU6:6:2099055:2104395:-1 gene:LOC_Os06g04820 transcript:LOC_Os06g04820.1
c45939 Ananas comosus var. bracteatus	lcl|EG:LOC_Os03g02150.1	0	835/998(83.67)	1642	pep:known chromosome:MSU6:3:697191:707132:1 gene:LOC_Os03g02150 transcript:LOC_Os03g02150.1
c45939 Ananas comosus var. bracteatus	lcl|EG:LOC_Os06g05790.1	1.07096e-21	49/85(57.65)	88	pep:known chromosome:MSU6:6:2630870:2634263:-1 gene:LOC_Os06g05790 transcript:LOC_Os06g05790.1
c45940 Ananas comosus var. bracteatus	lcl|EG:LOC_Os01g04730.1	2.23393e-83	133/159(83.65)	249	pep:known chromosome:MSU6:1:2136763:2137996:1 gene:LOC_Os01g04730 transcript:LOC_Os01g04730.1
c45941 Ananas comosus var. bracteatus	lcl|EG:LOC_Os01g15020.2	5.93863e-37	65/72(90.28)	135	pep:known chromosome:MSU6:1:8419923:8429228:-1 gene:LOC_Os01g15020 transcript:LOC_Os01g15020.2
c45941 Ananas comosus var. bracteatus	lcl|EG:LOC_Os01g15020.1	0	867/1073(80.80)	1776	pep:known chromosome:MSU6:1:8419923:8429280:-1 gene:LOC_Os01g15020 transcript:LOC_Os01g15020.1
c45942 Ananas comosus var. bracteatus	lcl|EG:LOC_Os03g16670.1	3.59237e-151	213/283(75.27)	432	pep:known chromosome:MSU6:3:9201477:9203653:1 gene:LOC_Os03g16670 transcript:LOC_Os03g16670.1
c45943 Ananas comosus var. bracteatus	lcl|EG:LOC_Os03g50560.1	2.05957e-117	173/283(61.13)	344	pep:known chromosome:MSU6:3:28862118:28866317:-1 gene:LOC_Os03g50560 transcript:LOC_Os03g50560.1
c45944 Ananas comosus var. bracteatus	lcl|EG:LOC_Os03g54760.1	8.63725e-84	129/172(75.00)	269	pep:known chromosome:MSU6:3:31123055:31126555:1 gene:LOC_Os03g54760 transcript:LOC_Os03g54760.1
c45945 Ananas comosus var. bracteatus	lcl|EG:LOC_Os12g02520.1	0	259/373(69.44)	559	pep:known chromosome:MSU6:12:857268:859498:-1 gene:LOC_Os12g02520 transcript:LOC_Os12g02520.1
c45946 Ananas comosus var. bracteatus	lcl|EG:LOC_Os02g48670.1	2.56142e-95	139/192(72.40)	288	pep:known chromosome:MSU6:2:29793582:29794710:-1 gene:LOC_Os02g48670 transcript:LOC_Os02g48670.1
c45947 Ananas comosus var. bracteatus	lcl|EG:LOC_Os03g18690.1	0	428/450(95.11)	832	pep:known chromosome:MSU6:3:10461368:10465165:1 gene:LOC_Os03g18690 transcript:LOC_Os03g18690.1
c45947 Ananas comosus var. bracteatus	lcl|EG:LOC_Os06g37660.1	0	294/306(96.08)	630	pep:known chromosome:MSU6:6:22306125:22312394:1 gene:LOC_Os06g37660 transcript:LOC_Os06g37660.1
c45948 Ananas comosus var. bracteatus	lcl|EG:LOC_Os03g14830.1	0	390/511(76.32)	772	pep:known chromosome:MSU6:3:8066425:8070764:-1 gene:LOC_Os03g14830 transcript:LOC_Os03g14830.1
c45949 Ananas comosus var. bracteatus	lcl|EG:LOC_Os04g38340.1	0	315/425(74.12)	659	pep:known chromosome:MSU6:4:22621585:22627044:-1 gene:LOC_Os04g38340 transcript:LOC_Os04g38340.1
c45950 Ananas comosus var. bracteatus	lcl|EG:LOC_Os02g48660.1	1.04981e-41	72/122(59.02)	138	pep:known chromosome:MSU6:2:29789564:29791376:-1 gene:LOC_Os02g48660 transcript:LOC_Os02g48660.1
c45951 Ananas comosus var. bracteatus	lcl|EG:LOC_Os03g08000.1	5.4263e-115	146/257(56.81)	278	pep:known chromosome:MSU6:3:4088999:4093130:1 gene:LOC_Os03g08000 transcript:LOC_Os03g08000.1
c45952 Ananas comosus var. bracteatus	lcl|EG:LOC_Os01g09570.1	2.28103e-58	87/106(82.08)	188	pep:known chromosome:MSU6:1:4904501:4908514:1 gene:LOC_Os01g09570 transcript:LOC_Os01g09570.1
c45952 Ananas comosus var. bracteatus	lcl|EG:LOC_Os01g09570.1	2.90783e-47	78/81(96.30)	157	pep:known chromosome:MSU6:1:4904501:4908514:1 gene:LOC_Os01g09570 transcript:LOC_Os01g09570.1
c45952 Ananas comosus var. bracteatus	lcl|EG:LOC_Os06g05860.1	1.76032e-71	119/190(62.63)	233	pep:known chromosome:MSU6:6:2677975:2682782:-1 gene:LOC_Os06g05860 transcript:LOC_Os06g05860.1
c45952 Ananas comosus var. bracteatus	lcl|EG:LOC_Os05g44922.2	2.49468e-66	100/175(57.14)	209	pep:known chromosome:MSU6:5:26044615:26049919:1 gene:LOC_Os05g44922 transcript:LOC_Os05g44922.2
c45953 Ananas comosus var. bracteatus	lcl|EG:LOC_Os01g68700.2	4.78924e-171	276/487(56.67)	494	pep:known chromosome:MSU6:1:39893599:39896718:-1 gene:LOC_Os01g68700 transcript:LOC_Os01g68700.2
c45954 Ananas comosus var. bracteatus	lcl|EG:LOC_Os08g13690.1	8.11284e-91	136/241(56.43)	276	pep:known chromosome:MSU6:8:8152373:8154985:1 gene:LOC_Os08g13690 transcript:LOC_Os08g13690.1
c45955 Ananas comosus var. bracteatus	lcl|EG:LOC_Os05g22930.1	3.79599e-88	135/264(51.14)	269	pep:known chromosome:MSU6:5:13000022:13003228:-1 gene:LOC_Os05g22930 transcript:LOC_Os05g22930.1
c45956 Ananas comosus var. bracteatus	lcl|EG:LOC_Os10g25770.2	1.33884e-139	201/283(71.02)	403	pep:known chromosome:MSU6:10:13281766:13286138:-1 gene:LOC_Os10g25770 transcript:LOC_Os10g25770.2
c45958 Ananas comosus var. bracteatus	lcl|EG:LOC_Os12g03360.1	5.71752e-155	221/338(65.38)	445	pep:known chromosome:MSU6:12:1304139:1306108:1 gene:LOC_Os12g03360 transcript:LOC_Os12g03360.1
c45959 Ananas comosus var. bracteatus	lcl|EG:LOC_Os06g09310.1	1.55123e-55	96/189(50.79)	182	pep:known chromosome:MSU6:6:4677839:4679333:1 gene:LOC_Os06g09310 transcript:LOC_Os06g09310.1
c45959 Ananas comosus var. bracteatus	lcl|EG:LOC_Os06g09310.1	1.01145e-08	39/83(46.99)	53	pep:known chromosome:MSU6:6:4677839:4679333:1 gene:LOC_Os06g09310 transcript:LOC_Os06g09310.1
c45960 Ananas comosus var. bracteatus	lcl|EG:LOC_Os01g70860.1	3.52473e-93	143/267(53.56)	281	pep:known chromosome:MSU6:1:41006278:41008199:-1 gene:LOC_Os01g70860 transcript:LOC_Os01g70860.1
c45961 Ananas comosus var. bracteatus	lcl|EG:LOC_Os11g36420.1	0	383/466(82.19)	787	pep:known chromosome:MSU6:11:21009571:21013593:1 gene:LOC_Os11g36420 transcript:LOC_Os11g36420.1
c45962 Ananas comosus var. bracteatus	lcl|EG:LOC_Os11g26030.1	0	282/364(77.47)	552	pep:known chromosome:MSU6:11:14420016:14426888:1 gene:LOC_Os11g26030 transcript:LOC_Os11g26030.1
c45963 Ananas comosus var. bracteatus	lcl|EG:LOC_Os01g29430.2	4.89559e-170	240/385(62.34)	491	pep:known chromosome:MSU6:1:16494331:16497496:1 gene:LOC_Os01g29430 transcript:LOC_Os01g29430.2
c45964 Ananas comosus var. bracteatus	lcl|EG:LOC_Os03g17940.1	2.20871e-115	173/257(67.32)	338	pep:known chromosome:MSU6:3:9989448:9992243:-1 gene:LOC_Os03g17940 transcript:LOC_Os03g17940.1
c45965 Ananas comosus var. bracteatus	lcl|EG:LOC_Os12g38400.2	2.57612e-141	218/351(62.11)	411	pep:known chromosome:MSU6:12:23521388:23527011:-1 gene:LOC_Os12g38400 transcript:LOC_Os12g38400.2
c45966 Ananas comosus var. bracteatus	lcl|EG:LOC_Os06g11130.1	1.05805e-37	66/120(55.00)	131	pep:known chromosome:MSU6:6:5834563:5836123:1 gene:LOC_Os06g11130 transcript:LOC_Os06g11130.1
c45966 Ananas comosus var. bracteatus	lcl|EG:LOC_Os06g11130.1	3.87745e-79	117/209(55.98)	243	pep:known chromosome:MSU6:6:5834563:5836123:1 gene:LOC_Os06g11130 transcript:LOC_Os06g11130.1
c45967 Ananas comosus var. bracteatus	lcl|EG:LOC_Os02g49770.1	0	276/424(65.09)	545	pep:known chromosome:MSU6:2:30421851:30425872:1 gene:LOC_Os02g49770 transcript:LOC_Os02g49770.1
c45968 Ananas comosus var. bracteatus	lcl|EG:LOC_Os02g33710.1	3.02789e-160	237/297(79.80)	474	pep:known chromosome:MSU6:2:20103135:20106588:1 gene:LOC_Os02g33710 transcript:LOC_Os02g33710.1
c45969 Ananas comosus var. bracteatus	lcl|EG:LOC_Os02g03230.1	0	266/425(62.59)	541	pep:known chromosome:MSU6:2:1288971:1292421:-1 gene:LOC_Os02g03230 transcript:LOC_Os02g03230.1
c45970 Ananas comosus var. bracteatus	lcl|EG:LOC_Os12g41200.1	5.74875e-74	125/247(50.61)	245	pep:known chromosome:MSU6:12:25502480:25511306:-1 gene:LOC_Os12g41200 transcript:LOC_Os12g41200.1
c45970 Ananas comosus var. bracteatus	lcl|EG:LOC_Os03g43684.1	1.97317e-168	287/529(54.25)	522	pep:known chromosome:MSU6:3:24424802:24433681:-1 gene:LOC_Os03g43684 transcript:LOC_Os03g43684.1
c45971 Ananas comosus var. bracteatus	lcl|EG:LOC_Os03g55340.1	0	362/475(76.21)	731	pep:known chromosome:MSU6:3:31473033:31476173:1 gene:LOC_Os03g55340 transcript:LOC_Os03g55340.1
c45972 Ananas comosus var. bracteatus	lcl|EG:LOC_Os07g04160.1	3.04951e-73	133/227(58.59)	231	pep:known chromosome:MSU6:7:1776423:1779570:1 gene:LOC_Os07g04160 transcript:LOC_Os07g04160.1
c45973 Ananas comosus var. bracteatus	lcl|EG:LOC_Os02g47600.1	1.90037e-126	176/214(82.24)	363	pep:known chromosome:MSU6:2:29075952:29080846:-1 gene:LOC_Os02g47600 transcript:LOC_Os02g47600.1
c45974 Ananas comosus var. bracteatus	lcl|EG:LOC_Os06g19480.1	1.70949e-51	81/97(83.51)	174	pep:known chromosome:MSU6:6:11093772:11096269:-1 gene:LOC_Os06g19480 transcript:LOC_Os06g19480.1
c45975 Ananas comosus var. bracteatus	lcl|EG:LOC_Os05g47560.1	0	456/565(80.71)	916	pep:known chromosome:MSU6:5:27182602:27186804:-1 gene:LOC_Os05g47560 transcript:LOC_Os05g47560.1
c45976 Ananas comosus var. bracteatus	lcl|EG:LOC_Os02g10940.1	3.63069e-56	107/168(63.69)	186	pep:known chromosome:MSU6:2:5812094:5813493:-1 gene:LOC_Os02g10940 transcript:LOC_Os02g10940.1
c45976 Ananas comosus var. bracteatus	lcl|EG:LOC_Os12g08110.1	3.16792e-13	37/78(47.44)	63	pep:known chromosome:MSU6:12:4131874:4135599:1 gene:LOC_Os12g08110 transcript:LOC_Os12g08110.1
c45977 Ananas comosus var. bracteatus	lcl|EG:LOC_Os09g27830.1	1.38912e-117	168/201(83.58)	346	pep:known chromosome:MSU6:9:16929986:16934969:1 gene:LOC_Os09g27830 transcript:LOC_Os09g27830.1
c45978 Ananas comosus var. bracteatus	lcl|EG:LOC_Os03g14530.1	2.31229e-72	112/126(88.89)	220	pep:known chromosome:MSU6:3:7883753:7885770:1 gene:LOC_Os03g14530 transcript:LOC_Os03g14530.1
c45979 Ananas comosus var. bracteatus	lcl|EG:LOC_Os06g05080.1	3.45561e-82	122/160(76.25)	246	pep:known chromosome:MSU6:6:2242717:2245729:-1 gene:LOC_Os06g05080 transcript:LOC_Os06g05080.1
c45980 Ananas comosus var. bracteatus	lcl|EG:LOC_Os05g12570.1	2.14791e-119	257/656(39.18)	383	pep:known chromosome:MSU6:5:7211669:7216645:1 gene:LOC_Os05g12570 transcript:LOC_Os05g12570.1
c45981 Ananas comosus var. bracteatus	lcl|EG:LOC_Os08g33390.1	0	315/394(79.95)	661	pep:known chromosome:MSU6:8:20818175:20822197:-1 gene:LOC_Os08g33390 transcript:LOC_Os08g33390.1
c45982 Ananas comosus var. bracteatus	lcl|EG:LOC_Os09g38690.1	0	335/488(68.65)	689	pep:known chromosome:MSU6:9:22238959:22243013:1 gene:LOC_Os09g38690 transcript:LOC_Os09g38690.1
c45983 Ananas comosus var. bracteatus	lcl|EG:LOC_Os05g33470.1	7.45878e-06	25/67(37.31)	42	pep:novel chromosome:MSU6:5:19598898:19601830:-1 gene:LOC_Os05g33470 transcript:LOC_Os05g33470.1
c45984 Ananas comosus var. bracteatus	lcl|EG:LOC_Os02g21880.1	0	261/312(83.65)	514	pep:known chromosome:MSU6:2:13006948:13013156:1 gene:LOC_Os02g21880 transcript:LOC_Os02g21880.1
c45985 Ananas comosus var. bracteatus	lcl|EG:LOC_Os06g46560.1	2.36524e-13	53/152(34.87)	67	pep:known chromosome:MSU6:6:28269168:28271935:-1 gene:LOC_Os06g46560 transcript:LOC_Os06g46560.1
c45986 Ananas comosus var. bracteatus	lcl|EG:LOC_Os01g49600.1	7.68543e-16	74/273(27.11)	77	pep:known chromosome:MSU6:1:28521115:28522703:1 gene:LOC_Os01g49600 transcript:LOC_Os01g49600.1
c45988 Ananas comosus var. bracteatus	lcl|EG:LOC_Os07g37920.1	1.93366e-49	86/139(61.87)	175	pep:known chromosome:MSU6:7:22754055:22756698:-1 gene:LOC_Os07g37920 transcript:LOC_Os07g37920.1
c45989 Ananas comosus var. bracteatus	lcl|EG:LOC_Os02g12290.1	7.15046e-117	166/220(75.45)	343	pep:known chromosome:MSU6:2:6397342:6399236:1 gene:LOC_Os02g12290 transcript:LOC_Os02g12290.1
c45990 Ananas comosus var. bracteatus	lcl|EG:LOC_Os12g32284.1	5.67539e-42	64/87(73.56)	145	pep:known chromosome:MSU6:12:19464631:19466392:1 gene:LOC_Os12g32284 transcript:LOC_Os12g32284.1
c45991 Ananas comosus var. bracteatus	lcl|EG:LOC_Os02g27490.2	0	292/389(75.06)	562	pep:known chromosome:MSU6:2:16259510:16262218:1 gene:LOC_Os02g27490 transcript:LOC_Os02g27490.2
c45992 Ananas comosus var. bracteatus	lcl|EG:LOC_Os09g39670.1	1.92876e-166	236/312(75.64)	476	pep:known chromosome:MSU6:9:22762384:22766488:1 gene:LOC_Os09g39670 transcript:LOC_Os09g39670.1
c45992 Ananas comosus var. bracteatus	lcl|EG:LOC_Os10g17770.1	3.71865e-47	90/157(57.32)	166	pep:known chromosome:MSU6:10:8921155:8925965:1 gene:LOC_Os10g17770 transcript:LOC_Os10g17770.1
c45993 Ananas comosus var. bracteatus	lcl|EG:LOC_Os04g57610.3	1.14627e-112	181/271(66.79)	352	pep:known chromosome:MSU6:4:34093306:34100763:-1 gene:LOC_Os04g57610 transcript:LOC_Os04g57610.3
c45993 Ananas comosus var. bracteatus	lcl|EG:LOC_Os04g57610.3	0	440/509(86.44)	895	pep:known chromosome:MSU6:4:34093306:34100763:-1 gene:LOC_Os04g57610 transcript:LOC_Os04g57610.3
c45994 Ananas comosus var. bracteatus	lcl|EG:LOC_Os01g10320.1	0	322/539(59.74)	633	pep:novel chromosome:MSU6:1:5425518:5429614:-1 gene:LOC_Os01g10320 transcript:LOC_Os01g10320.1
c45994 Ananas comosus var. bracteatus	lcl|EG:LOC_Os10g33960.4	1.89053e-67	95/134(70.90)	211	pep:known chromosome:MSU6:10:18014307:18021270:1 gene:LOC_Os10g33960 transcript:LOC_Os10g33960.4
c45995 Ananas comosus var. bracteatus	lcl|EG:LOC_Os02g56190.1	2.23657e-40	70/120(58.33)	138	pep:known chromosome:MSU6:2:34364172:34366180:-1 gene:LOC_Os02g56190 transcript:LOC_Os02g56190.1
c45996 Ananas comosus var. bracteatus	lcl|EG:LOC_Os08g01600.1	0	299/418(71.53)	645	pep:known chromosome:MSU6:8:356115:359795:1 gene:LOC_Os08g01600 transcript:LOC_Os08g01600.1
c45997 Ananas comosus var. bracteatus	lcl|EG:LOC_Os06g07230.1	0	326/405(80.49)	643	pep:known chromosome:MSU6:6:3459179:3464374:-1 gene:LOC_Os06g07230 transcript:LOC_Os06g07230.1
c45998 Ananas comosus var. bracteatus	lcl|EG:LOC_Os01g56510.4	0	327/414(78.99)	690	pep:known chromosome:MSU6:1:32579666:32585099:-1 gene:LOC_Os01g56510 transcript:LOC_Os01g56510.4
c45998 Ananas comosus var. bracteatus	lcl|EG:LOC_Os01g56510.4	1.16777e-16	37/67(55.22)	74	pep:known chromosome:MSU6:1:32579666:32585099:-1 gene:LOC_Os01g56510 transcript:LOC_Os01g56510.4
c45999 Ananas comosus var. bracteatus	lcl|EG:LOC_Os03g16430.2	3.24741e-50	101/295(34.24)	176	pep:known chromosome:MSU6:3:9063792:9067014:1 gene:LOC_Os03g16430 transcript:LOC_Os03g16430.2
c46000 Ananas comosus var. bracteatus	lcl|EG:LOC_Os03g22610.2	1.11091e-119	172/221(77.83)	346	pep:known chromosome:MSU6:3:13029908:13033437:1 gene:LOC_Os03g22610 transcript:LOC_Os03g22610.2
c46001 Ananas comosus var. bracteatus	lcl|EG:LOC_Os03g16980.2	0	309/347(89.05)	632	pep:known chromosome:MSU6:3:9435419:9439592:1 gene:LOC_Os03g16980 transcript:LOC_Os03g16980.2
c46002 Ananas comosus var. bracteatus	lcl|EG:LOC_Os01g04880.1	0	361/604(59.77)	609	pep:known chromosome:MSU6:1:2260455:2265908:1 gene:LOC_Os01g04880 transcript:LOC_Os01g04880.1
c46003 Ananas comosus var. bracteatus	lcl|EG:LOC_Os02g54080.1	4.34749e-84	132/228(57.89)	255	pep:known chromosome:MSU6:2:33118546:33121766:-1 gene:LOC_Os02g54080 transcript:LOC_Os02g54080.1
c46004 Ananas comosus var. bracteatus	lcl|EG:LOC_Os05g41620.1	6.51577e-26	48/72(66.67)	101	pep:known chromosome:MSU6:5:24312396:24314258:1 gene:LOC_Os05g41620 transcript:LOC_Os05g41620.1
c46006 Ananas comosus var. bracteatus	lcl|EG:LOC_Os08g26870.5	9.60322e-37	71/139(51.08)	132	pep:known chromosome:MSU6:8:16337619:16342573:-1 gene:LOC_Os08g26870 transcript:LOC_Os08g26870.5
c46006 Ananas comosus var. bracteatus	lcl|EG:LOC_Os08g26870.3	2.84943e-17	37/47(78.72)	83	pep:known chromosome:MSU6:8:16337619:16342573:-1 gene:LOC_Os08g26870 transcript:LOC_Os08g26870.3
c46007 Ananas comosus var. bracteatus	lcl|EG:LOC_Os04g35150.1	5.10771e-44	63/84(75.00)	150	pep:known chromosome:MSU6:4:21190421:21193440:-1 gene:LOC_Os04g35150 transcript:LOC_Os04g35150.1
c46008 Ananas comosus var. bracteatus	lcl|EG:LOC_Os05g06420.1	6.22189e-85	158/299(52.84)	261	pep:known chromosome:MSU6:5:3291004:3294001:1 gene:LOC_Os05g06420 transcript:LOC_Os05g06420.1
c46009 Ananas comosus var. bracteatus	lcl|EG:LOC_Os04g54320.1	1.50616e-47	89/138(64.49)	159	pep:known chromosome:MSU6:4:32153306:32154425:1 gene:LOC_Os04g54320 transcript:LOC_Os04g54320.1
c46010 Ananas comosus var. bracteatus	lcl|EG:LOC_Os01g61430.1	1.45774e-45	81/170(47.65)	151	pep:known chromosome:MSU6:1:35517504:35522539:-1 gene:LOC_Os01g61430 transcript:LOC_Os01g61430.1
c46011 Ananas comosus var. bracteatus	lcl|EG:LOC_Os05g02020.1	1.89131e-153	222/268(82.84)	448	pep:known chromosome:MSU6:5:577144:580488:-1 gene:LOC_Os05g02020 transcript:LOC_Os05g02020.1
c46012 Ananas comosus var. bracteatus	lcl|EG:LOC_Os08g14460.2	0	320/367(87.19)	622	pep:known chromosome:MSU6:8:8679812:8685516:-1 gene:LOC_Os08g14460 transcript:LOC_Os08g14460.2
c46013 Ananas comosus var. bracteatus	lcl|EG:LOC_Os05g01480.1	5.15108e-80	123/163(75.46)	252	pep:known chromosome:MSU6:5:284970:287694:1 gene:LOC_Os05g01480 transcript:LOC_Os05g01480.1
c46013 Ananas comosus var. bracteatus	lcl|EG:LOC_Os03g60870.1	1.40957e-26	47/48(97.92)	97	pep:known chromosome:MSU6:3:34585999:34589387:-1 gene:LOC_Os03g60870 transcript:LOC_Os03g60870.1
c46014 Ananas comosus var. bracteatus	lcl|EG:LOC_Os04g35240.1	0	288/358(80.45)	609	pep:known chromosome:MSU6:4:21242549:21248009:1 gene:LOC_Os04g35240 transcript:LOC_Os04g35240.1
c46014 Ananas comosus var. bracteatus	lcl|EG:LOC_Os11g07020.1	0	344/388(88.66)	692	pep:known chromosome:MSU6:11:3484456:3487562:-1 gene:LOC_Os11g07020 transcript:LOC_Os11g07020.1
c46016 Ananas comosus var. bracteatus	lcl|EG:LOC_Os10g22370.1	0	381/654(58.26)	760	pep:known chromosome:MSU6:10:11499817:11505384:-1 gene:LOC_Os10g22370 transcript:LOC_Os10g22370.1
c46017 Ananas comosus var. bracteatus	lcl|EG:LOC_Os02g33020.1	9.69286e-89	128/174(73.56)	275	pep:known chromosome:MSU6:2:19626566:19629383:1 gene:LOC_Os02g33020 transcript:LOC_Os02g33020.1
c46018 Ananas comosus var. bracteatus	lcl|EG:LOC_Os05g02310.1	3.43217e-134	184/216(85.19)	383	pep:known chromosome:MSU6:5:739646:742966:-1 gene:LOC_Os05g02310 transcript:LOC_Os05g02310.1
c46019 Ananas comosus var. bracteatus	lcl|EG:LOC_Os03g11460.1	1.05216e-107	223/557(40.04)	362	pep:known chromosome:MSU6:3:5906703:5916055:1 gene:LOC_Os03g11460 transcript:LOC_Os03g11460.1
c46020 Ananas comosus var. bracteatus	lcl|EG:LOC_Os01g66940.1	1.35902e-178	247/320(77.19)	507	pep:novel chromosome:MSU6:1:38883698:38886680:-1 gene:LOC_Os01g66940 transcript:LOC_Os01g66940.1
c46021 Ananas comosus var. bracteatus	lcl|EG:LOC_Os03g60090.1	0	497/594(83.67)	1051	pep:known chromosome:MSU6:3:34160671:34166206:-1 gene:LOC_Os03g60090 transcript:LOC_Os03g60090.1
c46022 Ananas comosus var. bracteatus	lcl|EG:LOC_Os04g23530.1	2.17174e-08	25/58(43.10)	53	pep:known chromosome:MSU6:4:13447671:13451414:1 gene:LOC_Os04g23530 transcript:LOC_Os04g23530.1
c46022 Ananas comosus var. bracteatus	lcl|EG:LOC_Os01g42430.1	1.06505e-102	151/163(92.64)	296	pep:novel chromosome:MSU6:1:24125505:24128583:1 gene:LOC_Os01g42430 transcript:LOC_Os01g42430.1
c46023 Ananas comosus var. bracteatus	lcl|EG:LOC_Os03g50570.1	5.3223e-62	114/227(50.22)	198	pep:known chromosome:MSU6:3:28868627:28873907:1 gene:LOC_Os03g50570 transcript:LOC_Os03g50570.1
c46024 Ananas comosus var. bracteatus	lcl|EG:LOC_Os11g09170.1	1.17674e-160	213/321(66.36)	432	pep:known chromosome:MSU6:11:4914681:4919536:1 gene:LOC_Os11g09170 transcript:LOC_Os11g09170.1
c46026 Ananas comosus var. bracteatus	lcl|EG:LOC_Os08g39120.1	1.32515e-76	196/577(33.97)	258	pep:known chromosome:MSU6:8:24709711:24712951:1 gene:LOC_Os08g39120 transcript:LOC_Os08g39120.1
c46027 Ananas comosus var. bracteatus	lcl|EG:LOC_Os12g44380.1	0	353/495(71.31)	708	pep:known chromosome:MSU6:12:27480297:27484609:-1 gene:LOC_Os12g44380 transcript:LOC_Os12g44380.1
c46028 Ananas comosus var. bracteatus	lcl|EG:LOC_Os06g11630.1	1.86522e-159	216/322(67.08)	454	pep:known chromosome:MSU6:6:6159327:6162686:-1 gene:LOC_Os06g11630 transcript:LOC_Os06g11630.1
c46029 Ananas comosus var. bracteatus	lcl|EG:LOC_Os03g26290.1	2.02345e-06	35/88(39.77)	50	pep:known chromosome:MSU6:3:15033367:15037444:1 gene:LOC_Os03g26290 transcript:LOC_Os03g26290.1
c46030 Ananas comosus var. bracteatus	lcl|EG:LOC_Os01g14860.1	0	249/277(89.89)	541	pep:known chromosome:MSU6:1:8328704:8333052:1 gene:LOC_Os01g14860 transcript:LOC_Os01g14860.1
c46031 Ananas comosus var. bracteatus	lcl|EG:LOC_Os07g36560.1	3.4961e-140	214/335(63.88)	405	pep:known chromosome:MSU6:7:21853734:21855904:1 gene:LOC_Os07g36560 transcript:LOC_Os07g36560.1
c46031 Ananas comosus var. bracteatus	lcl|EG:LOC_Os07g36560.1	1.21409e-31	67/116(57.76)	119	pep:known chromosome:MSU6:7:21853734:21855904:1 gene:LOC_Os07g36560 transcript:LOC_Os07g36560.1
c46032 Ananas comosus var. bracteatus	lcl|EG:LOC_Os05g32190.1	1.85146e-57	99/220(45.00)	186	pep:known chromosome:MSU6:5:18706523:18709597:-1 gene:LOC_Os05g32190 transcript:LOC_Os05g32190.1
c46033 Ananas comosus var. bracteatus	lcl|EG:LOC_Os06g07830.1	2.50725e-115	180/309(58.25)	337	pep:known chromosome:MSU6:6:3800207:3806785:-1 gene:LOC_Os06g07830 transcript:LOC_Os06g07830.1
c46034 Ananas comosus var. bracteatus	lcl|EG:LOC_Os03g56270.3	0	418/626(66.77)	801	pep:known chromosome:MSU6:3:32071525:32075491:1 gene:LOC_Os03g56270 transcript:LOC_Os03g56270.3
c46034 Ananas comosus var. bracteatus	lcl|EG:LOC_Os03g56270.2	2.00209e-144	210/239(87.87)	435	pep:known chromosome:MSU6:3:32071525:32076517:1 gene:LOC_Os03g56270 transcript:LOC_Os03g56270.2
c46034 Ananas comosus var. bracteatus	lcl|EG:LOC_Os07g04190.1	1.83372e-55	95/138(68.84)	187	pep:known chromosome:MSU6:7:1811194:1815109:-1 gene:LOC_Os07g04190 transcript:LOC_Os07g04190.1
c46035 Ananas comosus var. bracteatus	lcl|EG:LOC_Os03g04980.1	1.13586e-100	149/220(67.73)	297	pep:known chromosome:MSU6:3:2408857:2412428:1 gene:LOC_Os03g04980 transcript:LOC_Os03g04980.1
c46036 Ananas comosus var. bracteatus	lcl|EG:LOC_Os06g45910.1	0	383/574(66.72)	764	pep:known chromosome:MSU6:6:27791511:27797582:1 gene:LOC_Os06g45910 transcript:LOC_Os06g45910.1
c46037 Ananas comosus var. bracteatus	lcl|EG:LOC_Os03g51580.1	2.23417e-102	180/316(56.96)	305	pep:known chromosome:MSU6:3:29509686:29512135:1 gene:LOC_Os03g51580 transcript:LOC_Os03g51580.1
c46038 Ananas comosus var. bracteatus	lcl|EG:LOC_Os04g57330.1	2.25062e-67	107/176(60.80)	211	pep:known chromosome:MSU6:4:33942870:33946059:-1 gene:LOC_Os04g57330 transcript:LOC_Os04g57330.1
c46039 Ananas comosus var. bracteatus	lcl|EG:LOC_Os01g55360.1	0	355/425(83.53)	748	pep:known chromosome:MSU6:1:31869888:31876563:-1 gene:LOC_Os01g55360 transcript:LOC_Os01g55360.1
c46040 Ananas comosus var. bracteatus	lcl|EG:LOC_Os07g01480.2	8.50076e-48	95/182(52.20)	160	pep:known chromosome:MSU6:7:305009:306555:1 gene:LOC_Os07g01480 transcript:LOC_Os07g01480.2
c46041 Ananas comosus var. bracteatus	lcl|EG:LOC_Os10g35870.1	1.99274e-100	162/230(70.43)	300	pep:known chromosome:MSU6:10:19100297:19102611:-1 gene:LOC_Os10g35870 transcript:LOC_Os10g35870.1
c46042 Ananas comosus var. bracteatus	lcl|EG:LOC_Os03g27260.1	1.62847e-69	117/218(53.67)	218	pep:known chromosome:MSU6:3:15620778:15623173:-1 gene:LOC_Os03g27260 transcript:LOC_Os03g27260.1
c46043 Ananas comosus var. bracteatus	lcl|EG:LOC_Os05g49170.1	1.77948e-72	119/217(54.84)	223	pep:known chromosome:MSU6:5:28151163:28153400:-1 gene:LOC_Os05g49170 transcript:LOC_Os05g49170.1
c46044 Ananas comosus var. bracteatus	lcl|EG:LOC_Os02g51590.1	6.42206e-175	257/345(74.49)	499	pep:known chromosome:MSU6:2:31591755:31594771:1 gene:LOC_Os02g51590 transcript:LOC_Os02g51590.1
c46045 Ananas comosus var. bracteatus	lcl|EG:LOC_Os10g34310.1	0	311/549(56.65)	603	pep:known chromosome:MSU6:10:18226390:18228676:-1 gene:LOC_Os10g34310 transcript:LOC_Os10g34310.1
c46046 Ananas comosus var. bracteatus	lcl|EG:LOC_Os04g45990.1	0	340/561(60.61)	705	pep:known chromosome:MSU6:4:27058948:27061661:-1 gene:LOC_Os04g45990 transcript:LOC_Os04g45990.1
c46047 Ananas comosus var. bracteatus	lcl|EG:LOC_Os02g04550.1	1.44651e-12	30/61(49.18)	63	pep:known chromosome:MSU6:2:2036222:2036524:1 gene:LOC_Os02g04550 transcript:LOC_Os02g04550.1
c46048 Ananas comosus var. bracteatus	lcl|EG:LOC_Os09g21760.1	0	322/412(78.16)	647	pep:known chromosome:MSU6:9:13173381:13177162:-1 gene:LOC_Os09g21760 transcript:LOC_Os09g21760.1
c46049 Ananas comosus var. bracteatus	lcl|EG:LOC_Os06g50030.1	6.52096e-71	106/112(94.64)	223	pep:known chromosome:MSU6:6:30300725:30307400:1 gene:LOC_Os06g50030 transcript:LOC_Os06g50030.1
c46049 Ananas comosus var. bracteatus	lcl|EG:LOC_Os06g50030.1	2.17368e-50	82/105(78.10)	176	pep:known chromosome:MSU6:6:30300725:30307400:1 gene:LOC_Os06g50030 transcript:LOC_Os06g50030.1
c46050 Ananas comosus var. bracteatus	lcl|EG:LOC_Os07g31380.1	0	515/620(83.06)	1037	pep:known chromosome:MSU6:7:18586321:18595130:1 gene:LOC_Os07g31380 transcript:LOC_Os07g31380.1
c46051 Ananas comosus var. bracteatus	lcl|EG:LOC_Os03g16210.1	5.45827e-110	158/252(62.70)	323	pep:known chromosome:MSU6:3:8937286:8940257:-1 gene:LOC_Os03g16210 transcript:LOC_Os03g16210.1
c46052 Ananas comosus var. bracteatus	lcl|EG:LOC_Os11g12800.1	3.76861e-91	135/212(63.68)	271	pep:known chromosome:MSU6:11:7246180:7250279:-1 gene:LOC_Os11g12800 transcript:LOC_Os11g12800.1
c46053 Ananas comosus var. bracteatus	lcl|EG:LOC_Os03g26630.2	3.96409e-156	269/459(58.61)	464	pep:known chromosome:MSU6:3:15212844:15217717:-1 gene:LOC_Os03g26630 transcript:LOC_Os03g26630.2
c46053 Ananas comosus var. bracteatus	lcl|EG:LOC_Os03g26630.2	8.02561e-14	51/157(32.48)	68	pep:known chromosome:MSU6:3:15212844:15217717:-1 gene:LOC_Os03g26630 transcript:LOC_Os03g26630.2
c46055 Ananas comosus var. bracteatus	lcl|EG:LOC_Os03g19390.1	7.736e-112	160/232(68.97)	324	pep:known chromosome:MSU6:3:10910411:10912329:-1 gene:LOC_Os03g19390 transcript:LOC_Os03g19390.1
c46056 Ananas comosus var. bracteatus	lcl|EG:LOC_Os04g51350.1	0	425/663(64.10)	848	pep:known chromosome:MSU6:4:30224982:30228082:1 gene:LOC_Os04g51350 transcript:LOC_Os04g51350.1
c46057 Ananas comosus var. bracteatus	lcl|EG:LOC_Os08g13320.1	3.55254e-44	89/190(46.84)	152	pep:known chromosome:MSU6:8:7910803:7915508:1 gene:LOC_Os08g13320 transcript:LOC_Os08g13320.1
c46058 Ananas comosus var. bracteatus	lcl|EG:LOC_Os01g10100.2	1.82113e-64	109/173(63.01)	207	pep:novel chromosome:MSU6:1:5262422:5265102:-1 gene:LOC_Os01g10100 transcript:LOC_Os01g10100.2
c46059 Ananas comosus var. bracteatus	lcl|EG:LOC_Os03g18350.1	0	431/587(73.42)	866	pep:known chromosome:MSU6:3:10278657:10281935:-1 gene:LOC_Os03g18350 transcript:LOC_Os03g18350.1
c46059 Ananas comosus var. bracteatus	lcl|EG:LOC_Os05g28510.3	7.47107e-150	221/289(76.47)	446	pep:known chromosome:MSU6:5:16636432:16641276:1 gene:LOC_Os05g28510 transcript:LOC_Os05g28510.3
c4606 Ananas comosus var. bracteatus	lcl|EG:LOC_Os04g33980.1	2.1181e-06	33/82(40.24)	45	pep:known chromosome:MSU6:4:20395894:20399271:1 gene:LOC_Os04g33980 transcript:LOC_Os04g33980.1
c46060 Ananas comosus var. bracteatus	lcl|EG:LOC_Os05g41440.1	0	382/507(75.35)	788	pep:known chromosome:MSU6:5:24208496:24212593:1 gene:LOC_Os05g41440 transcript:LOC_Os05g41440.1
c46061 Ananas comosus var. bracteatus	lcl|EG:LOC_Os08g41840.1	5.63766e-20	38/97(39.18)	88	pep:known chromosome:MSU6:8:26419502:26421288:-1 gene:LOC_Os08g41840 transcript:LOC_Os08g41840.1
c46062 Ananas comosus var. bracteatus	lcl|EG:LOC_Osm1g00500.1	2.2288e-93	151/173(87.28)	288	pep:known chromosome:MSU6:Mt:321368:321886:-1 gene:LOC_Osm1g00500 transcript:LOC_Osm1g00500.1
c46064 Ananas comosus var. bracteatus	lcl|EG:LOC_Os04g42830.1	1.82113e-113	163/284(57.39)	335	pep:known chromosome:MSU6:4:25161740:25163181:-1 gene:LOC_Os04g42830 transcript:LOC_Os04g42830.1
c46064 Ananas comosus var. bracteatus	lcl|EG:LOC_Os05g06380.1	1.12897e-29	56/90(62.22)	115	pep:known chromosome:MSU6:5:3269144:3270590:1 gene:LOC_Os05g06380 transcript:LOC_Os05g06380.1
c46066 Ananas comosus var. bracteatus	lcl|EG:LOC_Os11g19460.2	2.26551e-99	145/212(68.40)	298	pep:known chromosome:MSU6:11:11196689:11201705:1 gene:LOC_Os11g19460 transcript:LOC_Os11g19460.2
c46067 Ananas comosus var. bracteatus	lcl|EG:LOC_Os04g52400.1	0	250/297(84.18)	508	pep:known chromosome:MSU6:4:30954063:30956535:1 gene:LOC_Os04g52400 transcript:LOC_Os04g52400.1
c46067 Ananas comosus var. bracteatus	lcl|EG:LOC_Os06g45510.2	7.12791e-44	74/151(49.01)	147	pep:known chromosome:MSU6:6:27529120:27531906:1 gene:LOC_Os06g45510 transcript:LOC_Os06g45510.2
c46068 Ananas comosus var. bracteatus	lcl|EG:LOC_Os02g21250.2	4.4173e-94	139/181(76.80)	278	pep:known chromosome:MSU6:2:12609144:12613257:1 gene:LOC_Os02g21250 transcript:LOC_Os02g21250.2
c46069 Ananas comosus var. bracteatus	lcl|EG:LOC_Os12g34510.1	1.38098e-59	95/133(71.43)	186	pep:known chromosome:MSU6:12:20854734:20855670:-1 gene:LOC_Os12g34510 transcript:LOC_Os12g34510.1
c46070 Ananas comosus var. bracteatus	lcl|EG:LOC_Os03g17800.1	8.73706e-88	127/184(69.02)	271	pep:known chromosome:MSU6:3:9903356:9905944:-1 gene:LOC_Os03g17800 transcript:LOC_Os03g17800.1
c46071 Ananas comosus var. bracteatus	lcl|EG:LOC_Os02g01150.2	0	352/386(91.19)	707	pep:known chromosome:MSU6:2:78483:82952:-1 gene:LOC_Os02g01150 transcript:LOC_Os02g01150.2
c46072 Ananas comosus var. bracteatus	lcl|EG:LOC_Osm1g00110.1	3.26459e-77	122/259(47.10)	236	pep:known chromosome:MSU6:Mt:17226:18068:-1 gene:LOC_Osm1g00110 transcript:LOC_Osm1g00110.1
c46073 Ananas comosus var. bracteatus	lcl|EG:LOC_Os07g44060.1	1.79823e-131	188/277(67.87)	379	pep:known chromosome:MSU6:7:26326407:26328778:-1 gene:LOC_Os07g44060 transcript:LOC_Os07g44060.1
c46074 Ananas comosus var. bracteatus	lcl|EG:LOC_Os12g07060.1	0	280/429(65.27)	570	pep:known chromosome:MSU6:12:3454589:3462158:1 gene:LOC_Os12g07060 transcript:LOC_Os12g07060.1
c46075 Ananas comosus var. bracteatus	lcl|EG:LOC_Os03g24830.1	3.90038e-145	219/366(59.84)	419	pep:known chromosome:MSU6:3:14146367:14149033:1 gene:LOC_Os03g24830 transcript:LOC_Os03g24830.1
c46076 Ananas comosus var. bracteatus	lcl|EG:LOC_Os01g40690.1	1.05826e-35	66/81(81.48)	132	pep:known chromosome:MSU6:1:22994986:22997463:-1 gene:LOC_Os01g40690 transcript:LOC_Os01g40690.1
c46077 Ananas comosus var. bracteatus	lcl|EG:LOC_Os01g62670.1	6.16665e-23	50/62(80.65)	93	pep:known chromosome:MSU6:1:36295071:36297388:-1 gene:LOC_Os01g62670 transcript:LOC_Os01g62670.1
c46077 Ananas comosus var. bracteatus	lcl|EG:LOC_Os01g62670.1	8.80078e-118	205/372(55.11)	352	pep:known chromosome:MSU6:1:36295071:36297388:-1 gene:LOC_Os01g62670 transcript:LOC_Os01g62670.1
c46078 Ananas comosus var. bracteatus	lcl|EG:LOC_Os10g26570.1	0	311/421(73.87)	620	pep:known chromosome:MSU6:10:13777741:13782253:-1 gene:LOC_Os10g26570 transcript:LOC_Os10g26570.1
c46078 Ananas comosus var. bracteatus	lcl|EG:LOC_Os10g26570.1	2.57911e-67	103/117(88.03)	218	pep:known chromosome:MSU6:10:13777741:13782253:-1 gene:LOC_Os10g26570 transcript:LOC_Os10g26570.1
c46079 Ananas comosus var. bracteatus	lcl|EG:LOC_Os07g40250.1	1.49551e-104	169/285(59.30)	310	pep:known chromosome:MSU6:7:24127287:24129565:1 gene:LOC_Os07g40250 transcript:LOC_Os07g40250.1
c46080 Ananas comosus var. bracteatus	lcl|EG:LOC_Os10g26680.1	0	249/333(74.77)	529	pep:known chromosome:MSU6:10:13861670:13864067:-1 gene:LOC_Os10g26680 transcript:LOC_Os10g26680.1
c46081 Ananas comosus var. bracteatus	lcl|EG:LOC_Os02g20860.1	1.43992e-108	165/250(66.00)	320	pep:known chromosome:MSU6:2:12335370:12338628:-1 gene:LOC_Os02g20860 transcript:LOC_Os02g20860.1
c46082 Ananas comosus var. bracteatus	lcl|EG:LOC_Os05g08730.1	4.26545e-105	184/337(54.60)	318	pep:known chromosome:MSU6:5:4786561:4789670:1 gene:LOC_Os05g08730 transcript:LOC_Os05g08730.1
c46083 Ananas comosus var. bracteatus	lcl|EG:LOC_Os01g39960.1	0	368/473(77.80)	737	pep:novel chromosome:MSU6:1:22533954:22537698:1 gene:LOC_Os01g39960 transcript:LOC_Os01g39960.1
c46084 Ananas comosus var. bracteatus	lcl|EG:LOC_Os07g45350.1	0	289/343(84.26)	590	pep:known chromosome:MSU6:7:27049725:27053794:-1 gene:LOC_Os07g45350 transcript:LOC_Os07g45350.1
c46085 Ananas comosus var. bracteatus	lcl|EG:LOC_Os04g54820.1	1.92859e-139	215/422(50.95)	408	pep:known chromosome:MSU6:4:32415200:32418279:1 gene:LOC_Os04g54820 transcript:LOC_Os04g54820.1
c46086 Ananas comosus var. bracteatus	lcl|EG:LOC_Os10g28610.1	5.10973e-129	241/505(47.72)	417	pep:known chromosome:MSU6:10:14832962:14840547:-1 gene:LOC_Os10g28610 transcript:LOC_Os10g28610.1
c46087 Ananas comosus var. bracteatus	lcl|EG:LOC_Os02g09930.1	9.01652e-111	102/211(48.34)	205	pep:known chromosome:MSU6:2:5151780:5158914:-1 gene:LOC_Os02g09930 transcript:LOC_Os02g09930.1
c46088 Ananas comosus var. bracteatus	lcl|EG:LOC_Os05g07632.1	4.34061e-179	259/364(71.15)	505	pep:known chromosome:MSU6:5:4096740:4100709:-1 gene:LOC_Os05g07632 transcript:LOC_Os05g07632.1
c46089 Ananas comosus var. bracteatus	lcl|EG:LOC_Os02g03575.1	1.62703e-51	94/176(53.41)	169	pep:known chromosome:MSU6:2:1453366:1456375:1 gene:LOC_Os02g03575 transcript:LOC_Os02g03575.1
c46090 Ananas comosus var. bracteatus	lcl|EG:LOC_Os01g68390.1	0	184/221(83.26)	386	pep:novel chromosome:MSU6:1:39736063:39740721:-1 gene:LOC_Os01g68390 transcript:LOC_Os01g68390.1
c46092 Ananas comosus var. bracteatus	lcl|EG:LOC_Os09g32532.2	4.73974e-44	69/121(57.02)	143	pep:known chromosome:MSU6:9:19418500:19420668:-1 gene:LOC_Os09g32532 transcript:LOC_Os09g32532.2
c46093 Ananas comosus var. bracteatus	lcl|EG:LOC_Os06g49150.1	2.32391e-22	53/152(34.87)	97	pep:known chromosome:MSU6:6:29785290:29787684:1 gene:LOC_Os06g49150 transcript:LOC_Os06g49150.1
c46094 Ananas comosus var. bracteatus	lcl|EG:LOC_Os12g19350.1	8.60819e-126	194/275(70.55)	365	pep:known chromosome:MSU6:12:11215946:11230320:-1 gene:LOC_Os12g19350 transcript:LOC_Os12g19350.1
c46095 Ananas comosus var. bracteatus	lcl|EG:LOC_Os08g45140.1	2.68829e-61	105/169(62.13)	195	pep:known chromosome:MSU6:8:28340583:28342829:1 gene:LOC_Os08g45140 transcript:LOC_Os08g45140.1
c46096 Ananas comosus var. bracteatus	lcl|EG:LOC_Os07g32660.1	0	441/540(81.67)	923	pep:known chromosome:MSU6:7:19490609:19497953:1 gene:LOC_Os07g32660 transcript:LOC_Os07g32660.1
c46097 Ananas comosus var. bracteatus	lcl|EG:LOC_Os01g60770.1	4.85982e-161	207/251(82.47)	454	pep:known chromosome:MSU6:1:35144473:35146295:1 gene:LOC_Os01g60770 transcript:LOC_Os01g60770.1
c46098 Ananas comosus var. bracteatus	lcl|EG:LOC_Os09g28570.1	0	494/634(77.92)	1013	pep:known chromosome:MSU6:9:17376007:17387959:1 gene:LOC_Os09g28570 transcript:LOC_Os09g28570.1
c46099 Ananas comosus var. bracteatus	lcl|EG:LOC_Os06g49680.1	2.67807e-46	125/295(42.37)	159	pep:known chromosome:MSU6:6:30063112:30064315:-1 gene:LOC_Os06g49680 transcript:LOC_Os06g49680.1
c4610 Ananas comosus var. bracteatus	lcl|EG:LOC_Os02g34810.1	2.81244e-07	26/75(34.67)	47	pep:known chromosome:MSU6:2:20862392:20866211:-1 gene:LOC_Os02g34810 transcript:LOC_Os02g34810.1
c46100 Ananas comosus var. bracteatus	lcl|EG:LOC_Os02g03280.2	4.36217e-139	199/249(79.92)	397	pep:known chromosome:MSU6:2:1326922:1330316:1 gene:LOC_Os02g03280 transcript:LOC_Os02g03280.2
c46102 Ananas comosus var. bracteatus	lcl|EG:LOC_Os04g36050.1	0	466/598(77.93)	984	pep:known chromosome:MSU6:4:21817567:21823138:-1 gene:LOC_Os04g36050 transcript:LOC_Os04g36050.1
c46103 Ananas comosus var. bracteatus	lcl|EG:LOC_Os01g55240.1	4.68321e-129	190/330(57.58)	375	pep:known chromosome:MSU6:1:31794061:31796599:1 gene:LOC_Os01g55240 transcript:LOC_Os01g55240.1
c46105 Ananas comosus var. bracteatus	lcl|EG:LOC_Os06g13070.1	6.10774e-93	139/234(59.40)	249	pep:known chromosome:MSU6:6:7168831:7171483:-1 gene:LOC_Os06g13070 transcript:LOC_Os06g13070.1
c46106 Ananas comosus var. bracteatus	lcl|EG:LOC_Os02g09359.1	3.109e-179	263/358(73.46)	512	pep:known chromosome:MSU6:2:4808231:4817116:-1 gene:LOC_Os02g09359 transcript:LOC_Os02g09359.1
c46107 Ananas comosus var. bracteatus	lcl|EG:LOC_Os01g61830.1	0	302/368(82.07)	607	pep:known chromosome:MSU6:1:35766539:35771334:1 gene:LOC_Os01g61830 transcript:LOC_Os01g61830.1
c46108 Ananas comosus var. bracteatus	lcl|EG:LOC_Os07g40750.1	0	305/448(68.08)	627	pep:known chromosome:MSU6:7:24418889:24421338:-1 gene:LOC_Os07g40750 transcript:LOC_Os07g40750.1
c46109 Ananas comosus var. bracteatus	lcl|EG:LOC_Os02g46290.1	3.85644e-29	63/157(40.13)	109	pep:known chromosome:MSU6:2:28219047:28219765:1 gene:LOC_Os02g46290 transcript:LOC_Os02g46290.1
c46110 Ananas comosus var. bracteatus	lcl|EG:LOC_Os06g06820.1	0	298/375(79.47)	632	pep:known chromosome:MSU6:6:3218080:3221415:-1 gene:LOC_Os06g06820 transcript:LOC_Os06g06820.1
c46111 Ananas comosus var. bracteatus	lcl|EG:LOC_Os02g57670.1	1.68805e-77	117/184(63.59)	237	pep:known chromosome:MSU6:2:35314444:35317118:-1 gene:LOC_Os02g57670 transcript:LOC_Os02g57670.1
c46112 Ananas comosus var. bracteatus	lcl|EG:LOC_Os04g58564.3	4.27934e-114	169/263(64.26)	335	pep:known chromosome:MSU6:4:34635436:34638142:-1 gene:LOC_Os04g58564 transcript:LOC_Os04g58564.3
c46113 Ananas comosus var. bracteatus	lcl|EG:LOC_Os08g04180.1	0	347/398(87.19)	723	pep:known chromosome:MSU6:8:2028735:2032183:1 gene:LOC_Os08g04180 transcript:LOC_Os08g04180.1
c46113 Ananas comosus var. bracteatus	lcl|EG:LOC_Os12g08110.1	4.022e-10	30/76(39.47)	55	pep:known chromosome:MSU6:12:4131874:4135599:1 gene:LOC_Os12g08110 transcript:LOC_Os12g08110.1
c46114 Ananas comosus var. bracteatus	lcl|EG:LOC_Os07g42300.2	3.30717e-126	183/231(79.22)	364	pep:known chromosome:MSU6:7:25312559:25315683:-1 gene:LOC_Os07g42300 transcript:LOC_Os07g42300.2
c46116 Ananas comosus var. bracteatus	lcl|EG:LOC_Os08g35620.1	0	346/574(60.28)	702	pep:known chromosome:MSU6:8:22443827:22447829:1 gene:LOC_Os08g35620 transcript:LOC_Os08g35620.1
c46117 Ananas comosus var. bracteatus	lcl|EG:LOC_Os09g37230.1	2.55306e-71	112/144(77.78)	233	pep:known chromosome:MSU6:9:21487652:21494927:1 gene:LOC_Os09g37230 transcript:LOC_Os09g37230.1
c46118 Ananas comosus var. bracteatus	lcl|EG:LOC_Os04g42470.4	0	435/581(74.87)	860	pep:known chromosome:MSU6:4:24941576:24949214:-1 gene:LOC_Os04g42470 transcript:LOC_Os04g42470.4
c46119 Ananas comosus var. bracteatus	lcl|EG:LOC_Os03g57500.1	7.63079e-27	47/56(83.93)	107	pep:known chromosome:MSU6:3:32776176:32780190:-1 gene:LOC_Os03g57500 transcript:LOC_Os03g57500.1
c46119 Ananas comosus var. bracteatus	lcl|EG:LOC_Os11g36430.1	4.70737e-125	200/336(59.52)	370	pep:known chromosome:MSU6:11:21014047:21019014:-1 gene:LOC_Os11g36430 transcript:LOC_Os11g36430.1
c46119 Ananas comosus var. bracteatus	lcl|EG:LOC_Os01g53730.1	2.40694e-32	75/163(46.01)	115	pep:novel chromosome:MSU6:1:30883777:30885296:-1 gene:LOC_Os01g53730 transcript:LOC_Os01g53730.1
c46120 Ananas comosus var. bracteatus	lcl|EG:LOC_Os03g62260.1	0	359/537(66.85)	701	pep:known chromosome:MSU6:3:35252136:35257427:-1 gene:LOC_Os03g62260 transcript:LOC_Os03g62260.1
c46121 Ananas comosus var. bracteatus	lcl|EG:LOC_Os08g02410.1	2.11341e-75	112/151(74.17)	226	pep:known chromosome:MSU6:8:961570:963535:-1 gene:LOC_Os08g02410 transcript:LOC_Os08g02410.1
c46122 Ananas comosus var. bracteatus	lcl|EG:LOC_Os03g25430.1	3.4338e-62	143/392(36.48)	204	pep:known chromosome:MSU6:3:14536818:14538297:-1 gene:LOC_Os03g25430 transcript:LOC_Os03g25430.1
c46122 Ananas comosus var. bracteatus	lcl|EG:LOC_Os03g25430.1	1.21905e-07	21/31(67.74)	49	pep:known chromosome:MSU6:3:14536818:14538297:-1 gene:LOC_Os03g25430 transcript:LOC_Os03g25430.1
c46123 Ananas comosus var. bracteatus	lcl|EG:LOC_Os07g47630.1	5.18234e-146	217/266(81.58)	419	pep:known chromosome:MSU6:7:28468080:28473190:-1 gene:LOC_Os07g47630 transcript:LOC_Os07g47630.1
c46124 Ananas comosus var. bracteatus	lcl|EG:LOC_Os01g05840.2	4.11911e-174	244/319(76.49)	491	pep:known chromosome:MSU6:1:2799436:2802742:1 gene:LOC_Os01g05840 transcript:LOC_Os01g05840.2
c46125 Ananas comosus var. bracteatus	lcl|EG:LOC_Os08g39430.1	2.0602e-101	150/195(76.92)	302	pep:known chromosome:MSU6:8:24932982:24933713:1 gene:LOC_Os08g39430 transcript:LOC_Os08g39430.1
c46126 Ananas comosus var. bracteatus	lcl|EG:LOC_Os04g54800.2	3.96081e-99	164/280(58.57)	301	pep:known chromosome:MSU6:4:32397024:32400615:-1 gene:LOC_Os04g54800 transcript:LOC_Os04g54800.2
c46128 Ananas comosus var. bracteatus	lcl|EG:LOC_Os07g49470.1	0	308/384(80.21)	608	pep:known chromosome:MSU6:7:29629568:29632475:1 gene:LOC_Os07g49470 transcript:LOC_Os07g49470.1
c46129 Ananas comosus var. bracteatus	lcl|EG:LOC_Os08g06240.1	2.54411e-76	143/288(49.65)	241	pep:known chromosome:MSU6:8:3437451:3441006:1 gene:LOC_Os08g06240 transcript:LOC_Os08g06240.1
c46130 Ananas comosus var. bracteatus	lcl|EG:LOC_Os08g01690.1	3.73887e-21	70/166(42.17)	96	pep:known chromosome:MSU6:8:398649:400424:-1 gene:LOC_Os08g01690 transcript:LOC_Os08g01690.1
c46131 Ananas comosus var. bracteatus	lcl|EG:LOC_Os08g14360.1	7.89445e-06	46/145(31.72)	48	pep:known chromosome:MSU6:8:8612750:8614703:-1 gene:LOC_Os08g14360 transcript:LOC_Os08g14360.1
c46132 Ananas comosus var. bracteatus	lcl|EG:LOC_Os02g17940.5	2.51494e-139	199/359(55.43)	403	pep:known chromosome:MSU6:2:10386277:10390288:1 gene:LOC_Os02g17940 transcript:LOC_Os02g17940.5
c46133 Ananas comosus var. bracteatus	lcl|EG:LOC_Os05g48320.1	5.0793e-45	69/92(75.00)	145	pep:known chromosome:MSU6:5:27637100:27639217:1 gene:LOC_Os05g48320 transcript:LOC_Os05g48320.1
c46134 Ananas comosus var. bracteatus	lcl|EG:LOC_Os03g08624.1	1.19212e-07	22/38(57.89)	47	pep:known chromosome:MSU6:3:4440958:4442836:1 gene:LOC_Os03g08624 transcript:LOC_Os03g08624.1
c46134 Ananas comosus var. bracteatus	lcl|EG:LOC_Os03g08624.1	2.17204e-151	208/290(71.72)	433	pep:known chromosome:MSU6:3:4440958:4442836:1 gene:LOC_Os03g08624 transcript:LOC_Os03g08624.1
c46135 Ananas comosus var. bracteatus	lcl|EG:LOC_Os11g01480.1	2.44363e-39	114/310(36.77)	144	pep:known chromosome:MSU6:11:280472:282849:-1 gene:LOC_Os11g01480 transcript:LOC_Os11g01480.1
c46136 Ananas comosus var. bracteatus	lcl|EG:LOC_Os02g05440.1	7.06238e-106	178/340(52.35)	317	pep:known chromosome:MSU6:2:2614245:2619025:1 gene:LOC_Os02g05440 transcript:LOC_Os02g05440.1
c46137 Ananas comosus var. bracteatus	lcl|EG:LOC_Os11g05190.1	2.00258e-06	23/44(52.27)	46	pep:known chromosome:MSU6:11:2287182:2288458:1 gene:LOC_Os11g05190 transcript:LOC_Os11g05190.1
c46137 Ananas comosus var. bracteatus	lcl|EG:LOC_Os04g46010.1	0	261/451(57.87)	558	pep:known chromosome:MSU6:4:27071114:27073811:-1 gene:LOC_Os04g46010 transcript:LOC_Os04g46010.1
c46137 Ananas comosus var. bracteatus	lcl|EG:LOC_Os10g41430.1	1.23334e-92	140/199(70.35)	276	pep:known chromosome:MSU6:10:22197003:22199141:1 gene:LOC_Os10g41430 transcript:LOC_Os10g41430.1
c46139 Ananas comosus var. bracteatus	lcl|EG:LOC_Os09g11440.2	6.72898e-99	204/499(40.88)	310	pep:known chromosome:MSU6:9:6367332:6370361:-1 gene:LOC_Os09g11440 transcript:LOC_Os09g11440.2
c46140 Ananas comosus var. bracteatus	lcl|EG:LOC_Os05g47940.1	1.96432e-16	59/151(39.07)	80	pep:known chromosome:MSU6:5:27419648:27421269:1 gene:LOC_Os05g47940 transcript:LOC_Os05g47940.1
c46141 Ananas comosus var. bracteatus	lcl|EG:LOC_Os08g07880.1	4.0782e-156	218/302(72.19)	446	pep:known chromosome:MSU6:8:4429199:4433316:1 gene:LOC_Os08g07880 transcript:LOC_Os08g07880.1
c46142 Ananas comosus var. bracteatus	lcl|EG:LOC_Os01g49760.1	0	179/238(75.21)	368	pep:known chromosome:MSU6:1:28577055:28582651:1 gene:LOC_Os01g49760 transcript:LOC_Os01g49760.1
c46143 Ananas comosus var. bracteatus	lcl|EG:LOC_Os08g35700.1	0	340/586(58.02)	627	pep:known chromosome:MSU6:8:22519606:22526169:-1 gene:LOC_Os08g35700 transcript:LOC_Os08g35700.1
c46144 Ananas comosus var. bracteatus	lcl|EG:LOC_Os04g42100.1	1.44637e-09	29/75(38.67)	53	pep:known chromosome:MSU6:4:24735184:24739515:-1 gene:LOC_Os04g42100 transcript:LOC_Os04g42100.1
c46144 Ananas comosus var. bracteatus	lcl|EG:LOC_Os04g37600.1	0	254/352(72.16)	516	pep:known chromosome:MSU6:4:22177122:22182087:1 gene:LOC_Os04g37600 transcript:LOC_Os04g37600.1
c46144 Ananas comosus var. bracteatus	lcl|EG:LOC_Os03g63320.1	4.82811e-36	98/218(44.95)	134	pep:known chromosome:MSU6:3:35778308:35779315:-1 gene:LOC_Os03g63320 transcript:LOC_Os03g63320.1
c46145 Ananas comosus var. bracteatus	lcl|EG:LOC_Os01g60450.1	0	403/505(79.80)	803	pep:known chromosome:MSU6:1:34960933:34962599:-1 gene:LOC_Os01g60450 transcript:LOC_Os01g60450.1
c46146 Ananas comosus var. bracteatus	lcl|EG:LOC_Os08g15030.1	1.75036e-149	200/218(91.74)	402	pep:known chromosome:MSU6:8:9070643:9074887:-1 gene:LOC_Os08g15030 transcript:LOC_Os08g15030.1
c46147 Ananas comosus var. bracteatus	lcl|EG:LOC_Os11g38959.1	1.27096e-82	123/189(65.08)	248	pep:known chromosome:MSU6:11:22718318:22721505:1 gene:LOC_Os11g38959 transcript:LOC_Os11g38959.1
c46148 Ananas comosus var. bracteatus	lcl|EG:LOC_Os05g01940.1	9.19291e-66	104/179(58.10)	214	pep:known chromosome:MSU6:5:537846:539668:1 gene:LOC_Os05g01940 transcript:LOC_Os05g01940.1
c46148 Ananas comosus var. bracteatus	lcl|EG:LOC_Os05g01940.1	1.87224e-145	240/398(60.30)	433	pep:known chromosome:MSU6:5:537846:539668:1 gene:LOC_Os05g01940 transcript:LOC_Os05g01940.1
c46149 Ananas comosus var. bracteatus	lcl|EG:LOC_Os03g27960.2	0	354/437(81.01)	668	pep:known chromosome:MSU6:3:16059798:16063816:1 gene:LOC_Os03g27960 transcript:LOC_Os03g27960.2
c46150 Ananas comosus var. bracteatus	lcl|EG:LOC_Os12g41210.1	8.27098e-94	170/407(41.77)	291	pep:known chromosome:MSU6:12:25519937:25523784:-1 gene:LOC_Os12g41210 transcript:LOC_Os12g41210.1
c46153 Ananas comosus var. bracteatus	lcl|EG:LOC_Os07g17130.1	0	317/499(63.53)	643	pep:known chromosome:MSU6:7:10063213:10067029:1 gene:LOC_Os07g17130 transcript:LOC_Os07g17130.1
c22458 Ananas comosus var. bracteatus	lcl|EG:LOC_Os08g39960.1	9.82703e-92	129/177(72.88)	271	pep:known chromosome:MSU6:8:25316312:25318007:-1 gene:LOC_Os08g39960 transcript:LOC_Os08g39960.1
c22466 Ananas comosus var. bracteatus	lcl|EG:LOC_Os05g27980.1	5.73718e-33	60/92(65.22)	114	pep:known chromosome:MSU6:5:16270077:16270917:-1 gene:LOC_Os05g27980 transcript:LOC_Os05g27980.1
c22473 Ananas comosus var. bracteatus	lcl|EG:LOC_Os05g08510.1	9.09066e-13	35/72(48.61)	60	pep:known chromosome:MSU6:5:4644167:4645579:1 gene:LOC_Os05g08510 transcript:LOC_Os05g08510.1
c22489 Ananas comosus var. bracteatus	lcl|EG:LOC_Os04g56160.2	2.73184e-58	87/118(73.73)	188	pep:known chromosome:MSU6:4:33272634:33279817:1 gene:LOC_Os04g56160 transcript:LOC_Os04g56160.2
c22494 Ananas comosus var. bracteatus	lcl|EG:LOC_Os02g48720.1	7.39656e-34	61/77(79.22)	119	pep:known chromosome:MSU6:2:29816067:29819467:1 gene:LOC_Os02g48720 transcript:LOC_Os02g48720.1
c22515 Ananas comosus var. bracteatus	lcl|EG:LOC_Os08g37280.1	3.29462e-06	19/29(65.52)	43	pep:known chromosome:MSU6:8:23559126:23563675:1 gene:LOC_Os08g37280 transcript:LOC_Os08g37280.1
c2252 Ananas comosus var. bracteatus	lcl|EG:LOC_Os01g59730.1	4.92278e-38	59/82(71.95)	123	pep:known chromosome:MSU6:1:34549310:34551595:-1 gene:LOC_Os01g59730 transcript:LOC_Os01g59730.1
c22529 Ananas comosus var. bracteatus	lcl|EG:LOC_Os02g32120.1	6.51859e-43	69/153(45.10)	146	pep:known chromosome:MSU6:2:18974969:18978338:-1 gene:LOC_Os02g32120 transcript:LOC_Os02g32120.1
c22534 Ananas comosus var. bracteatus	lcl|EG:LOC_Os11g29190.3	6.63207e-43	68/80(85.00)	136	pep:known chromosome:MSU6:11:16452540:16454636:-1 gene:LOC_Os11g29190 transcript:LOC_Os11g29190.3
c2254 Ananas comosus var. bracteatus	lcl|EG:LOC_Os03g53050.1	4.68949e-23	39/50(78.00)	91	pep:known chromosome:MSU6:3:30415080:30418432:1 gene:LOC_Os03g53050 transcript:LOC_Os03g53050.1
c2257 Ananas comosus var. bracteatus	lcl|EG:LOC_Os01g14630.1	5.34423e-29	53/78(67.95)	109	pep:known chromosome:MSU6:1:8190077:8191462:1 gene:LOC_Os01g14630 transcript:LOC_Os01g14630.1
c22570 Ananas comosus var. bracteatus	lcl|EG:LOC_Os02g04810.1	6.6257e-29	51/69(73.91)	108	pep:known chromosome:MSU6:2:2207419:2214632:-1 gene:LOC_Os02g04810 transcript:LOC_Os02g04810.1
c2266 Ananas comosus var. bracteatus	lcl|EG:LOC_Os04g43210.2	4.20773e-108	151/200(75.50)	322	pep:known chromosome:MSU6:4:25382553:25386107:-1 gene:LOC_Os04g43210 transcript:LOC_Os04g43210.2
c2268 Ananas comosus var. bracteatus	lcl|EG:LOC_Os04g31350.1	2.88742e-24	49/84(58.33)	91	pep:known chromosome:MSU6:4:18585729:18586893:-1 gene:LOC_Os04g31350 transcript:LOC_Os04g31350.1
c22688 Ananas comosus var. bracteatus	lcl|EG:LOC_Os01g68610.1	1.4075e-16	45/127(35.43)	75	pep:known chromosome:MSU6:1:39848602:39850383:-1 gene:LOC_Os01g68610 transcript:LOC_Os01g68610.1
c22695 Ananas comosus var. bracteatus	lcl|EG:LOC_Os04g48770.2	3.90994e-06	26/48(54.17)	45	pep:known chromosome:MSU6:4:28905213:28907856:1 gene:LOC_Os04g48770 transcript:LOC_Os04g48770.2
c2271 Ananas comosus var. bracteatus	lcl|EG:LOC_Os02g03030.1	7.71239e-23	42/52(80.77)	92	pep:known chromosome:MSU6:2:1190846:1192461:1 gene:LOC_Os02g03030 transcript:LOC_Os02g03030.1
c22738 Ananas comosus var. bracteatus	lcl|EG:LOC_Os07g41750.3	2.25399e-27	50/82(60.98)	97	pep:known chromosome:MSU6:7:25018444:25020719:-1 gene:LOC_Os07g41750 transcript:LOC_Os07g41750.3
c22739 Ananas comosus var. bracteatus	lcl|EG:LOC_Os08g22354.2	1.18338e-29	52/72(72.22)	110	pep:known chromosome:MSU6:8:13469297:13476757:1 gene:LOC_Os08g22354 transcript:LOC_Os08g22354.2
c2274 Ananas comosus var. bracteatus	lcl|EG:LOC_Os06g50910.1	3.6652e-70	121/242(50.00)	234	pep:known chromosome:MSU6:6:30796114:30814785:-1 gene:LOC_Os06g50910 transcript:LOC_Os06g50910.1
c2275 Ananas comosus var. bracteatus	lcl|EG:LOC_Os02g37830.1	9.99955e-39	62/75(82.67)	134	pep:known chromosome:MSU6:2:22816195:22820351:-1 gene:LOC_Os02g37830 transcript:LOC_Os02g37830.1
c22754 Ananas comosus var. bracteatus	lcl|EG:LOC_Os04g59380.1	3.42636e-56	106/205(51.71)	186	pep:known chromosome:MSU6:4:35112479:35115230:1 gene:LOC_Os04g59380 transcript:LOC_Os04g59380.1
c22766 Ananas comosus var. bracteatus	lcl|EG:LOC_Os08g24220.1	4.50679e-32	57/86(66.28)	117	pep:novel chromosome:MSU6:8:14616012:14621488:1 gene:LOC_Os08g24220 transcript:LOC_Os08g24220.1
c22776 Ananas comosus var. bracteatus	lcl|EG:LOC_Os02g02410.1	2.22714e-24	44/63(69.84)	95	pep:known chromosome:MSU6:2:838717:842672:-1 gene:LOC_Os02g02410 transcript:LOC_Os02g02410.1
c22796 Ananas comosus var. bracteatus	lcl|EG:LOC_Os07g40130.1	3.58261e-11	44/133(33.08)	59	pep:known chromosome:MSU6:7:24077193:24079058:-1 gene:LOC_Os07g40130 transcript:LOC_Os07g40130.1
c2280 Ananas comosus var. bracteatus	lcl|EG:LOC_Os07g47960.1	2.0894e-45	76/111(68.47)	145	pep:known chromosome:MSU6:7:28648703:28650644:1 gene:LOC_Os07g47960 transcript:LOC_Os07g47960.1
c2283 Ananas comosus var. bracteatus	lcl|EG:LOC_Os02g55440.1	9.64759e-13	32/75(42.67)	62	pep:known chromosome:MSU6:2:33951268:33953880:-1 gene:LOC_Os02g55440 transcript:LOC_Os02g55440.1
c22833 Ananas comosus var. bracteatus	lcl|EG:LOC_Os03g22540.1	1.69419e-14	32/76(42.11)	67	pep:known chromosome:MSU6:3:12944278:12951361:1 gene:LOC_Os03g22540 transcript:LOC_Os03g22540.1
c2285 Ananas comosus var. bracteatus	lcl|EG:LOC_Os03g27019.5	1.19758e-17	55/148(37.16)	84	pep:known chromosome:MSU6:3:15466478:15472489:1 gene:LOC_Os03g27019 transcript:LOC_Os03g27019.5
c22851 Ananas comosus var. bracteatus	lcl|EG:LOC_Os04g42830.1	3.38846e-18	37/69(53.62)	77	pep:known chromosome:MSU6:4:25161740:25163181:-1 gene:LOC_Os04g42830 transcript:LOC_Os04g42830.1
c22863 Ananas comosus var. bracteatus	lcl|EG:LOC_Os05g04630.1	5.61841e-23	41/70(58.57)	90	pep:known chromosome:MSU6:5:2174847:2179093:1 gene:LOC_Os05g04630 transcript:LOC_Os05g04630.1
c22919 Ananas comosus var. bracteatus	lcl|EG:LOC_Os03g09170.1	5.61508e-17	34/45(75.56)	73	pep:known chromosome:MSU6:3:4779243:4780572:-1 gene:LOC_Os03g09170 transcript:LOC_Os03g09170.1
c22921 Ananas comosus var. bracteatus	lcl|EG:LOC_Os12g23770.1	1.91669e-06	29/88(32.95)	45	pep:known chromosome:MSU6:12:13498482:13502417:1 gene:LOC_Os12g23770 transcript:LOC_Os12g23770.1
c22953 Ananas comosus var. bracteatus	lcl|EG:LOC_Os03g19080.2	4.94855e-34	58/101(57.43)	125	pep:known chromosome:MSU6:3:10683231:10687871:1 gene:LOC_Os03g19080 transcript:LOC_Os03g19080.2
c2296 Ananas comosus var. bracteatus	lcl|EG:LOC_Os01g50590.1	2.82784e-47	87/161(54.04)	160	pep:known chromosome:MSU6:1:29044004:29046949:1 gene:LOC_Os01g50590 transcript:LOC_Os01g50590.1
c22967 Ananas comosus var. bracteatus	lcl|EG:LOC_Os08g06370.1	8.20176e-09	29/45(64.44)	50	pep:known chromosome:MSU6:8:3529970:3534440:1 gene:LOC_Os08g06370 transcript:LOC_Os08g06370.1
c23005 Ananas comosus var. bracteatus	lcl|EG:LOC_Os01g61980.1	8.61729e-17	43/90(47.78)	74	pep:known chromosome:MSU6:1:35879981:35881369:1 gene:LOC_Os01g61980 transcript:LOC_Os01g61980.1
c23030 Ananas comosus var. bracteatus	lcl|EG:LOC_Os08g07010.1	6.78335e-36	69/91(75.82)	128	pep:known chromosome:MSU6:8:3927465:3932580:1 gene:LOC_Os08g07010 transcript:LOC_Os08g07010.1
c23038 Ananas comosus var. bracteatus	lcl|EG:LOC_Os03g57340.1	5.28785e-09	26/64(40.62)	51	pep:known chromosome:MSU6:3:32701282:32704202:1 gene:LOC_Os03g57340 transcript:LOC_Os03g57340.1
c23071 Ananas comosus var. bracteatus	lcl|EG:LOC_Os04g54560.1	7.0363e-15	40/92(43.48)	69	pep:known chromosome:MSU6:4:32263382:32265217:-1 gene:LOC_Os04g54560 transcript:LOC_Os04g54560.1
c2308 Ananas comosus var. bracteatus	lcl|EG:LOC_Os06g06440.1	1.60396e-17	39/106(36.79)	77	pep:known chromosome:MSU6:6:3000106:3008251:-1 gene:LOC_Os06g06440 transcript:LOC_Os06g06440.1
c23104 Ananas comosus var. bracteatus	lcl|EG:LOC_Os02g12660.1	8.9397e-62	100/143(69.93)	203	pep:known chromosome:MSU6:2:6609371:6614191:-1 gene:LOC_Os02g12660 transcript:LOC_Os02g12660.1
c23174 Ananas comosus var. bracteatus	lcl|EG:LOC_Os01g25386.1	6.52624e-44	68/103(66.02)	152	pep:known chromosome:MSU6:1:14339107:14356423:-1 gene:LOC_Os01g25386 transcript:LOC_Os01g25386.1
c46154 Ananas comosus var. bracteatus	lcl|EG:LOC_Os04g45821.1	1.5477e-100	166/306(54.25)	304	pep:known chromosome:MSU6:4:26947904:26950465:1 gene:LOC_Os04g45821 transcript:LOC_Os04g45821.1
c46155 Ananas comosus var. bracteatus	lcl|EG:LOC_Os03g14615.1	4.65183e-12	31/63(49.21)	60	pep:novel chromosome:MSU6:3:7937796:7939085:-1 gene:LOC_Os03g14615 transcript:LOC_Os03g14615.1
c46155 Ananas comosus var. bracteatus	lcl|EG:LOC_Os03g05806.1	2.2559e-101	156/239(65.27)	315	pep:known chromosome:MSU6:3:2900592:2905610:1 gene:LOC_Os03g05806 transcript:LOC_Os03g05806.1
c46156 Ananas comosus var. bracteatus	lcl|EG:LOC_Os04g57420.1	1.35709e-98	141/195(72.31)	291	pep:known chromosome:MSU6:4:33981386:33984377:1 gene:LOC_Os04g57420 transcript:LOC_Os04g57420.1
c46157 Ananas comosus var. bracteatus	lcl|EG:LOC_Os03g02010.2	0	370/608(60.86)	717	pep:known chromosome:MSU6:3:631632:635331:1 gene:LOC_Os03g02010 transcript:LOC_Os03g02010.2
c46158 Ananas comosus var. bracteatus	lcl|EG:LOC_Os06g01450.1	8.18918e-155	210/308(68.18)	449	pep:known chromosome:MSU6:6:270908:274437:-1 gene:LOC_Os06g01450 transcript:LOC_Os06g01450.1
c46158 Ananas comosus var. bracteatus	lcl|EG:LOC_Os06g01450.1	2.07867e-176	230/312(73.72)	506	pep:known chromosome:MSU6:6:270908:274437:-1 gene:LOC_Os06g01450 transcript:LOC_Os06g01450.1
c46159 Ananas comosus var. bracteatus	lcl|EG:LOC_Os11g13800.1	0	304/455(66.81)	650	pep:known chromosome:MSU6:11:7580162:7584109:-1 gene:LOC_Os11g13800 transcript:LOC_Os11g13800.1
c46160 Ananas comosus var. bracteatus	lcl|EG:LOC_Os02g45460.1	4.36461e-73	110/160(68.75)	223	pep:known chromosome:MSU6:2:27652990:27654247:-1 gene:LOC_Os02g45460 transcript:LOC_Os02g45460.1
c46162 Ananas comosus var. bracteatus	lcl|EG:LOC_Os06g08560.1	1.43471e-58	94/163(57.67)	197	pep:known chromosome:MSU6:6:4249729:4263344:1 gene:LOC_Os06g08560 transcript:LOC_Os06g08560.1
c46162 Ananas comosus var. bracteatus	lcl|EG:LOC_Os06g08560.1	0	712/1016(70.08)	1408	pep:known chromosome:MSU6:6:4249729:4263344:1 gene:LOC_Os06g08560 transcript:LOC_Os06g08560.1
c46163 Ananas comosus var. bracteatus	lcl|EG:LOC_Os03g15040.1	0	355/722(49.17)	593	pep:known chromosome:MSU6:3:8211282:8217086:1 gene:LOC_Os03g15040 transcript:LOC_Os03g15040.1
c46164 Ananas comosus var. bracteatus	lcl|EG:LOC_Os05g03860.1	8.4147e-34	73/137(53.28)	126	pep:known chromosome:MSU6:5:1717691:1719142:1 gene:LOC_Os05g03860 transcript:LOC_Os05g03860.1
c46165 Ananas comosus var. bracteatus	lcl|EG:LOC_Os04g58330.1	6.14894e-100	143/215(66.51)	298	pep:known chromosome:MSU6:4:34532651:34536140:-1 gene:LOC_Os04g58330 transcript:LOC_Os04g58330.1
c46166 Ananas comosus var. bracteatus	lcl|EG:LOC_Os05g05280.1	7.37467e-130	183/209(87.56)	394	pep:known chromosome:MSU6:5:2598314:2604143:-1 gene:LOC_Os05g05280 transcript:LOC_Os05g05280.1
c46167 Ananas comosus var. bracteatus	lcl|EG:LOC_Os03g19680.1	6.77121e-09	28/49(57.14)	54	pep:known chromosome:MSU6:3:11067660:11070152:1 gene:LOC_Os03g19680 transcript:LOC_Os03g19680.1
c46168 Ananas comosus var. bracteatus	lcl|EG:LOC_Os03g14040.2	6.53828e-76	117/162(72.22)	231	pep:known chromosome:MSU6:3:7614856:7617840:1 gene:LOC_Os03g14040 transcript:LOC_Os03g14040.2
c46169 Ananas comosus var. bracteatus	lcl|EG:LOC_Os05g18604.1	1.1071e-12	26/36(72.22)	53	pep:known chromosome:MSU6:5:10775795:10790687:-1 gene:LOC_Os05g18604 transcript:LOC_Os05g18604.1
c46169 Ananas comosus var. bracteatus	lcl|EG:LOC_Os06g08720.1	3.69388e-71	69/109(63.30)	145	pep:known chromosome:MSU6:6:4346071:4352385:-1 gene:LOC_Os06g08720 transcript:LOC_Os06g08720.1
c46169 Ananas comosus var. bracteatus	lcl|EG:LOC_Os06g08720.3	5.34266e-37	58/71(81.69)	128	pep:known chromosome:MSU6:6:4346071:4352385:-1 gene:LOC_Os06g08720 transcript:LOC_Os06g08720.3
c46170 Ananas comosus var. bracteatus	lcl|EG:LOC_Os07g32590.1	6.69844e-82	119/193(61.66)	231	pep:known chromosome:MSU6:7:19426907:19431241:1 gene:LOC_Os07g32590 transcript:LOC_Os07g32590.1
c46170 Ananas comosus var. bracteatus	lcl|EG:LOC_Os04g52100.1	2.94884e-45	69/95(72.63)	156	pep:known chromosome:MSU6:4:30759998:30763571:-1 gene:LOC_Os04g52100 transcript:LOC_Os04g52100.1
c46171 Ananas comosus var. bracteatus	lcl|EG:LOC_Os01g49900.1	1.56848e-108	157/211(74.41)	320	pep:known chromosome:MSU6:1:28656558:28659454:-1 gene:LOC_Os01g49900 transcript:LOC_Os01g49900.1
c46172 Ananas comosus var. bracteatus	lcl|EG:LOC_Os02g46510.1	0	345/359(96.10)	693	pep:known chromosome:MSU6:2:28349662:28354720:1 gene:LOC_Os02g46510 transcript:LOC_Os02g46510.1
c46173 Ananas comosus var. bracteatus	lcl|EG:LOC_Os03g20470.1	6.2434e-66	107/190(56.32)	207	pep:known chromosome:MSU6:3:11598541:11601606:1 gene:LOC_Os03g20470 transcript:LOC_Os03g20470.1
c46175 Ananas comosus var. bracteatus	lcl|EG:LOC_Os01g12650.1	1.41158e-114	165/245(67.35)	333	pep:novel chromosome:MSU6:1:6966620:6969164:1 gene:LOC_Os01g12650 transcript:LOC_Os01g12650.1
c46176 Ananas comosus var. bracteatus	lcl|EG:LOC_Os12g38640.1	1.02662e-64	113/172(65.70)	208	pep:known chromosome:MSU6:12:23702199:23703243:-1 gene:LOC_Os12g38640 transcript:LOC_Os12g38640.1
c46177 Ananas comosus var. bracteatus	lcl|EG:LOC_Os04g37550.1	0	285/418(68.18)	575	pep:known chromosome:MSU6:4:22162820:22164682:1 gene:LOC_Os04g37550 transcript:LOC_Os04g37550.1
c46178 Ananas comosus var. bracteatus	lcl|EG:LOC_Os05g03140.1	1.07724e-153	203/294(69.05)	440	pep:known chromosome:MSU6:5:1254551:1258802:1 gene:LOC_Os05g03140 transcript:LOC_Os05g03140.1
c46179 Ananas comosus var. bracteatus	lcl|EG:LOC_Os02g53110.2	4.91635e-97	152/291(52.23)	291	pep:known chromosome:MSU6:2:32489362:32493246:1 gene:LOC_Os02g53110 transcript:LOC_Os02g53110.2
c46179 Ananas comosus var. bracteatus	lcl|EG:LOC_Os02g53110.1	7.8903e-14	33/62(53.23)	65	pep:known chromosome:MSU6:2:32489363:32493246:1 gene:LOC_Os02g53110 transcript:LOC_Os02g53110.1
c46180 Ananas comosus var. bracteatus	lcl|EG:LOC_Os01g03070.1	0	737/1003(73.48)	1389	pep:known chromosome:MSU6:1:1170809:1178372:-1 gene:LOC_Os01g03070 transcript:LOC_Os01g03070.1
c46183 Ananas comosus var. bracteatus	lcl|EG:LOC_Os11g06720.1	1.70728e-14	32/66(48.48)	67	pep:known chromosome:MSU6:11:3274338:3275328:-1 gene:LOC_Os11g06720 transcript:LOC_Os11g06720.1
c46183 Ananas comosus var. bracteatus	lcl|EG:LOC_Os01g64730.1	3.46357e-41	86/150(57.33)	146	pep:known chromosome:MSU6:1:37555631:37559061:-1 gene:LOC_Os01g64730 transcript:LOC_Os01g64730.1
c46184 Ananas comosus var. bracteatus	lcl|EG:LOC_Os10g30080.1	1.34104e-138	137/218(62.84)	294	pep:known chromosome:MSU6:10:15550125:15553570:1 gene:LOC_Os10g30080 transcript:LOC_Os10g30080.1
c46186 Ananas comosus var. bracteatus	lcl|EG:LOC_Os10g42280.1	7.74081e-93	148/206(71.84)	281	pep:known chromosome:MSU6:10:22694939:22695577:1 gene:LOC_Os10g42280 transcript:LOC_Os10g42280.1
c46187 Ananas comosus var. bracteatus	lcl|EG:LOC_Os05g13390.1	9.68688e-47	124/353(35.13)	165	pep:known chromosome:MSU6:5:7432266:7438245:1 gene:LOC_Os05g13390 transcript:LOC_Os05g13390.1
c46188 Ananas comosus var. bracteatus	lcl|EG:LOC_Os06g12600.1	0	301/400(75.25)	577	pep:known chromosome:MSU6:6:6841812:6847565:1 gene:LOC_Os06g12600 transcript:LOC_Os06g12600.1
c46189 Ananas comosus var. bracteatus	lcl|EG:LOC_Os08g42640.1	1.11606e-131	227/462(49.13)	395	pep:known chromosome:MSU6:8:26945858:26950801:1 gene:LOC_Os08g42640 transcript:LOC_Os08g42640.1
c46190 Ananas comosus var. bracteatus	lcl|EG:LOC_Os10g32860.2	1.75749e-98	147/233(63.09)	290	pep:known chromosome:MSU6:10:17127211:17129345:1 gene:LOC_Os10g32860 transcript:LOC_Os10g32860.2
c46191 Ananas comosus var. bracteatus	lcl|EG:LOC_Os01g59500.2	3.78401e-90	85/111(76.58)	187	pep:known chromosome:MSU6:1:34408183:34411539:-1 gene:LOC_Os01g59500 transcript:LOC_Os01g59500.2
c46192 Ananas comosus var. bracteatus	lcl|EG:LOC_Os01g03710.1	0	288/430(66.98)	554	pep:known chromosome:MSU6:1:1533135:1538627:1 gene:LOC_Os01g03710 transcript:LOC_Os01g03710.1
c46193 Ananas comosus var. bracteatus	lcl|EG:LOC_Os04g57700.3	4.23181e-101	173/319(54.23)	309	pep:known chromosome:MSU6:4:34161446:34166665:-1 gene:LOC_Os04g57700 transcript:LOC_Os04g57700.3
c46194 Ananas comosus var. bracteatus	lcl|EG:LOC_Os07g40510.1	5.65958e-19	37/85(43.53)	80	pep:known chromosome:MSU6:7:24265482:24272376:-1 gene:LOC_Os07g40510 transcript:LOC_Os07g40510.1
c46194 Ananas comosus var. bracteatus	lcl|EG:LOC_Os03g46330.1	0	341/432(78.94)	689	pep:known chromosome:MSU6:3:26200286:26206408:1 gene:LOC_Os03g46330 transcript:LOC_Os03g46330.1
c46195 Ananas comosus var. bracteatus	lcl|EG:LOC_Os04g14450.3	1.54286e-111	168/394(42.64)	346	pep:known chromosome:MSU6:4:8080452:8085986:-1 gene:LOC_Os04g14450 transcript:LOC_Os04g14450.3
c46196 Ananas comosus var. bracteatus	lcl|EG:LOC_Os01g07410.1	6.37436e-70	140/391(35.81)	235	pep:known chromosome:MSU6:1:3510835:3514902:1 gene:LOC_Os01g07410 transcript:LOC_Os01g07410.1
c46197 Ananas comosus var. bracteatus	lcl|EG:LOC_Os05g23840.1	6.67738e-31	58/114(50.88)	120	pep:known chromosome:MSU6:5:13645280:13648967:1 gene:LOC_Os05g23840 transcript:LOC_Os05g23840.1
c46198 Ananas comosus var. bracteatus	lcl|EG:LOC_Os04g35190.1	1.82391e-176	231/329(70.21)	498	pep:known chromosome:MSU6:4:21208981:21214250:1 gene:LOC_Os04g35190 transcript:LOC_Os04g35190.1
c46199 Ananas comosus var. bracteatus	lcl|EG:LOC_Os07g48596.1	2.81884e-45	59/106(55.66)	123	pep:known chromosome:MSU6:7:29090960:29093148:-1 gene:LOC_Os07g48596 transcript:LOC_Os07g48596.1
c46201 Ananas comosus var. bracteatus	lcl|EG:LOC_Os08g08190.1	2.92309e-39	121/370(32.70)	144	pep:known chromosome:MSU6:8:4671404:4674501:1 gene:LOC_Os08g08190 transcript:LOC_Os08g08190.1
c46202 Ananas comosus var. bracteatus	lcl|EG:LOC_Os03g58110.1	1.75269e-178	243/373(65.15)	502	pep:known chromosome:MSU6:3:33076651:33078422:-1 gene:LOC_Os03g58110 transcript:LOC_Os03g58110.1
c46203 Ananas comosus var. bracteatus	lcl|EG:LOC_Os04g44340.1	6.21851e-31	77/193(39.90)	120	pep:known chromosome:MSU6:4:26072829:26074706:-1 gene:LOC_Os04g44340 transcript:LOC_Os04g44340.1
c46204 Ananas comosus var. bracteatus	lcl|EG:LOC_Os03g18360.1	0	406/513(79.14)	846	pep:known chromosome:MSU6:3:10285728:10289920:1 gene:LOC_Os03g18360 transcript:LOC_Os03g18360.1
c46204 Ananas comosus var. bracteatus	lcl|EG:LOC_Os03g18360.1	1.82685e-52	90/137(65.69)	179	pep:known chromosome:MSU6:3:10285728:10289920:1 gene:LOC_Os03g18360 transcript:LOC_Os03g18360.1
c46205 Ananas comosus var. bracteatus	lcl|EG:LOC_Os04g46750.1	0	356/431(82.60)	750	pep:known chromosome:MSU6:4:27534923:27539974:-1 gene:LOC_Os04g46750 transcript:LOC_Os04g46750.1
c46206 Ananas comosus var. bracteatus	lcl|EG:LOC_Os01g22510.1	9.44013e-91	137/218(62.84)	270	pep:novel chromosome:MSU6:1:12649514:12653367:1 gene:LOC_Os01g22510 transcript:LOC_Os01g22510.1
c46207 Ananas comosus var. bracteatus	lcl|EG:LOC_Os08g03550.1	7.3573e-94	148/249(59.44)	289	pep:known chromosome:MSU6:8:1648039:1651650:-1 gene:LOC_Os08g03550 transcript:LOC_Os08g03550.1
c46208 Ananas comosus var. bracteatus	lcl|EG:LOC_Os02g30210.2	4.22449e-178	247/382(64.66)	515	pep:known chromosome:MSU6:2:17952627:17955101:-1 gene:LOC_Os02g30210 transcript:LOC_Os02g30210.2
c46209 Ananas comosus var. bracteatus	lcl|EG:LOC_Os03g62700.1	5.64671e-63	101/113(89.38)	201	pep:known chromosome:MSU6:3:35473453:35479216:-1 gene:LOC_Os03g62700 transcript:LOC_Os03g62700.1
c46209 Ananas comosus var. bracteatus	lcl|EG:LOC_Os01g67340.3	3.84026e-92	132/147(89.80)	281	pep:known chromosome:MSU6:1:39090691:39094210:-1 gene:LOC_Os01g67340 transcript:LOC_Os01g67340.3
c46210 Ananas comosus var. bracteatus	lcl|EG:LOC_Os05g45220.1	1.72746e-72	109/118(92.37)	223	pep:known chromosome:MSU6:5:26186931:26188716:-1 gene:LOC_Os05g45220 transcript:LOC_Os05g45220.1
c46211 Ananas comosus var. bracteatus	lcl|EG:LOC_Os04g47120.1	0	329/430(76.51)	678	pep:known chromosome:MSU6:4:27798973:27805426:1 gene:LOC_Os04g47120 transcript:LOC_Os04g47120.1
c46212 Ananas comosus var. bracteatus	lcl|EG:LOC_Os09g28050.1	0	361/460(78.48)	711	pep:known chromosome:MSU6:9:17023570:17027550:1 gene:LOC_Os09g28050 transcript:LOC_Os09g28050.1
c46213 Ananas comosus var. bracteatus	lcl|EG:LOC_Os03g40010.1	6.08143e-88	160/308(51.95)	277	pep:known chromosome:MSU6:3:22217750:22225728:-1 gene:LOC_Os03g40010 transcript:LOC_Os03g40010.1
c46213 Ananas comosus var. bracteatus	lcl|EG:LOC_Os07g07040.1	3.39322e-10	45/162(27.78)	60	pep:known chromosome:MSU6:7:3468428:3470636:1 gene:LOC_Os07g07040 transcript:LOC_Os07g07040.1
c46213 Ananas comosus var. bracteatus	lcl|EG:LOC_Os03g40010.1	7.63242e-52	112/234(47.86)	184	pep:known chromosome:MSU6:3:22217750:22225728:-1 gene:LOC_Os03g40010 transcript:LOC_Os03g40010.1
c46214 Ananas comosus var. bracteatus	lcl|EG:LOC_Os03g11510.1	0	269/358(75.14)	569	pep:known chromosome:MSU6:3:5959793:5963746:-1 gene:LOC_Os03g11510 transcript:LOC_Os03g11510.1
c46215 Ananas comosus var. bracteatus	lcl|EG:LOC_Os06g33980.1	3.45305e-77	131/250(52.40)	237	pep:known chromosome:MSU6:6:19782166:19784261:-1 gene:LOC_Os06g33980 transcript:LOC_Os06g33980.1
c46216 Ananas comosus var. bracteatus	lcl|EG:LOC_Os12g40530.1	2.52921e-37	62/142(43.66)	147	pep:known chromosome:MSU6:12:25045341:25048935:1 gene:LOC_Os12g40530 transcript:LOC_Os12g40530.1
c46217 Ananas comosus var. bracteatus	lcl|EG:LOC_Os03g06230.1	2.78454e-152	219/355(61.69)	436	pep:known chromosome:MSU6:3:3118827:3122754:-1 gene:LOC_Os03g06230 transcript:LOC_Os03g06230.1
c46218 Ananas comosus var. bracteatus	lcl|EG:LOC_Os03g52320.1	1.33237e-78	130/227(57.27)	239	pep:known chromosome:MSU6:3:30038118:30041834:-1 gene:LOC_Os03g52320 transcript:LOC_Os03g52320.1
c46219 Ananas comosus var. bracteatus	lcl|EG:LOC_Os01g42730.1	5.06503e-113	174/350(49.71)	340	pep:known chromosome:MSU6:1:24311557:24316509:1 gene:LOC_Os01g42730 transcript:LOC_Os01g42730.1
c46220 Ananas comosus var. bracteatus	lcl|EG:LOC_Os04g40030.1	3.1136e-16	38/80(47.50)	72	pep:known chromosome:MSU6:4:23641382:23644240:1 gene:LOC_Os04g40030 transcript:LOC_Os04g40030.1
c46220 Ananas comosus var. bracteatus	lcl|EG:LOC_Os04g40030.1	5.77566e-97	148/244(60.66)	293	pep:known chromosome:MSU6:4:23641382:23644240:1 gene:LOC_Os04g40030 transcript:LOC_Os04g40030.1
c46222 Ananas comosus var. bracteatus	lcl|EG:LOC_Os08g01610.1	0	292/405(72.10)	563	pep:known chromosome:MSU6:8:360152:365564:-1 gene:LOC_Os08g01610 transcript:LOC_Os08g01610.1
c46223 Ananas comosus var. bracteatus	lcl|EG:LOC_Os03g45180.1	0	271/502(53.98)	537	pep:known chromosome:MSU6:3:25510217:25515344:-1 gene:LOC_Os03g45180 transcript:LOC_Os03g45180.1
c46223 Ananas comosus var. bracteatus	lcl|EG:LOC_Os02g47450.1	1.29104e-48	84/153(54.90)	164	pep:known chromosome:MSU6:2:28972565:28974689:1 gene:LOC_Os02g47450 transcript:LOC_Os02g47450.1
c46224 Ananas comosus var. bracteatus	lcl|EG:LOC_Os06g08250.1	1.28938e-32	68/163(41.72)	120	pep:known chromosome:MSU6:6:3993994:3995160:-1 gene:LOC_Os06g08250 transcript:LOC_Os06g08250.1
c46225 Ananas comosus var. bracteatus	lcl|EG:LOC_Os04g40500.1	7.51998e-19	48/130(36.92)	87	pep:known chromosome:MSU6:4:23874906:23878680:1 gene:LOC_Os04g40500 transcript:LOC_Os04g40500.1
c46226 Ananas comosus var. bracteatus	lcl|EG:LOC_Os01g70400.1	3.29688e-41	84/154(54.55)	149	pep:known chromosome:MSU6:1:40784081:40786177:1 gene:LOC_Os01g70400 transcript:LOC_Os01g70400.1
c46227 Ananas comosus var. bracteatus	lcl|EG:LOC_Os12g41180.1	0	450/596(75.50)	872	pep:known chromosome:MSU6:12:25484627:25488836:-1 gene:LOC_Os12g41180 transcript:LOC_Os12g41180.1
c46228 Ananas comosus var. bracteatus	lcl|EG:LOC_Os06g14620.1	1.5256e-176	242/326(74.23)	496	pep:known chromosome:MSU6:6:8229483:8231133:-1 gene:LOC_Os06g14620 transcript:LOC_Os06g14620.1
c46229 Ananas comosus var. bracteatus	lcl|EG:LOC_Os05g12490.1	0	261/331(78.85)	522	pep:known chromosome:MSU6:5:7171120:7176514:-1 gene:LOC_Os05g12490 transcript:LOC_Os05g12490.1
c46230 Ananas comosus var. bracteatus	lcl|EG:LOC_Os07g01930.1	9.97244e-94	140/181(77.35)	278	pep:known chromosome:MSU6:7:562346:565055:1 gene:LOC_Os07g01930 transcript:LOC_Os07g01930.1
c46231 Ananas comosus var. bracteatus	lcl|EG:LOC_Os08g02250.1	1.17497e-176	291/425(68.47)	513	pep:known chromosome:MSU6:8:794186:796590:-1 gene:LOC_Os08g02250 transcript:LOC_Os08g02250.1
c46231 Ananas comosus var. bracteatus	lcl|EG:LOC_Os01g72049.1	1.25395e-83	164/421(38.95)	267	pep:known chromosome:MSU6:1:41782467:41787501:-1 gene:LOC_Os01g72049 transcript:LOC_Os01g72049.1
c46232 Ananas comosus var. bracteatus	lcl|EG:LOC_Os03g31839.1	3.21817e-132	219/333(65.77)	432	pep:known chromosome:MSU6:3:18210154:18221427:1 gene:LOC_Os03g31839 transcript:LOC_Os03g31839.1
c46233 Ananas comosus var. bracteatus	lcl|EG:LOC_Os03g06720.1	1.04681e-127	166/271(61.25)	332	pep:known chromosome:MSU6:3:3416320:3423864:1 gene:LOC_Os03g06720 transcript:LOC_Os03g06720.1
c46234 Ananas comosus var. bracteatus	lcl|EG:LOC_Os06g12129.1	9.72577e-33	76/200(38.00)	123	pep:known chromosome:MSU6:6:6488415:6490712:-1 gene:LOC_Os06g12129 transcript:LOC_Os06g12129.1
c46236 Ananas comosus var. bracteatus	lcl|EG:LOC_Os05g34530.1	2.74923e-12	33/47(70.21)	63	pep:known chromosome:MSU6:5:20408610:20408918:-1 gene:LOC_Os05g34530 transcript:LOC_Os05g34530.1
c46237 Ananas comosus var. bracteatus	lcl|EG:LOC_Os05g44550.1	2.68748e-26	59/133(44.36)	111	pep:known chromosome:MSU6:5:25850683:25853256:1 gene:LOC_Os05g44550 transcript:LOC_Os05g44550.1
c46238 Ananas comosus var. bracteatus	lcl|EG:LOC_Os07g39930.1	9.31402e-108	195/394(49.49)	333	pep:known chromosome:MSU6:7:23952411:23954779:1 gene:LOC_Os07g39930 transcript:LOC_Os07g39930.1
c46238 Ananas comosus var. bracteatus	lcl|EG:LOC_Os07g39930.1	9.04055e-28	95/268(35.45)	112	pep:known chromosome:MSU6:7:23952411:23954779:1 gene:LOC_Os07g39930 transcript:LOC_Os07g39930.1
c46240 Ananas comosus var. bracteatus	lcl|EG:LOC_Os11g06390.4	6.12884e-167	232/259(89.58)	472	pep:known chromosome:MSU6:11:3074841:3077427:1 gene:LOC_Os11g06390 transcript:LOC_Os11g06390.4
c46240 Ananas comosus var. bracteatus	lcl|EG:LOC_Os01g64630.2	6.26297e-62	87/90(96.67)	189	pep:known chromosome:MSU6:1:37508842:37512326:1 gene:LOC_Os01g64630 transcript:LOC_Os01g64630.2
c46240 Ananas comosus var. bracteatus	lcl|EG:LOC_Os06g48530.1	5.01894e-06	30/66(45.45)	48	pep:known chromosome:MSU6:6:29356514:29363557:-1 gene:LOC_Os06g48530 transcript:LOC_Os06g48530.1
c46240 Ananas comosus var. bracteatus	lcl|EG:LOC_Os03g50885.1	8.74255e-101	148/154(96.10)	301	pep:known chromosome:MSU6:3:29067047:29068922:1 gene:LOC_Os03g50885 transcript:LOC_Os03g50885.1
c46240 Ananas comosus var. bracteatus	lcl|EG:LOC_Os11g06390.4	6.56936e-98	141/145(97.24)	287	pep:known chromosome:MSU6:11:3074841:3077427:1 gene:LOC_Os11g06390 transcript:LOC_Os11g06390.4
c46240 Ananas comosus var. bracteatus	lcl|EG:LOC_Os11g06390.4	2.04135e-86	122/124(98.39)	260	pep:known chromosome:MSU6:11:3074841:3077427:1 gene:LOC_Os11g06390 transcript:LOC_Os11g06390.4
c46241 Ananas comosus var. bracteatus	lcl|EG:LOC_Os03g48170.1	1.6632e-117	237/546(43.41)	359	pep:known chromosome:MSU6:3:27401327:27406295:1 gene:LOC_Os03g48170 transcript:LOC_Os03g48170.1
c46242 Ananas comosus var. bracteatus	lcl|EG:LOC_Os01g13550.1	0	345/498(69.28)	709	pep:known chromosome:MSU6:1:7577091:7581923:-1 gene:LOC_Os01g13550 transcript:LOC_Os01g13550.1
c46243 Ananas comosus var. bracteatus	lcl|EG:LOC_Os10g30540.1	8.84139e-61	93/117(79.49)	198	pep:known chromosome:MSU6:10:15806448:15808828:1 gene:LOC_Os10g30540 transcript:LOC_Os10g30540.1
c46243 Ananas comosus var. bracteatus	lcl|EG:LOC_Os04g44910.1	3.99381e-23	43/49(87.76)	93	pep:known chromosome:MSU6:4:26390965:26393639:1 gene:LOC_Os04g44910 transcript:LOC_Os04g44910.1
c46244 Ananas comosus var. bracteatus	lcl|EG:LOC_Os02g37830.2	1.76834e-69	155/352(44.03)	230	pep:known chromosome:MSU6:2:22816195:22820351:-1 gene:LOC_Os02g37830 transcript:LOC_Os02g37830.2
c46245 Ananas comosus var. bracteatus	lcl|EG:LOC_Os05g05130.1	4.56948e-94	152/269(56.51)	283	pep:known chromosome:MSU6:5:2494958:2499418:1 gene:LOC_Os05g05130 transcript:LOC_Os05g05130.1
c46246 Ananas comosus var. bracteatus	lcl|EG:LOC_Os09g10760.1	7.45153e-58	67/101(66.34)	134	pep:known chromosome:MSU6:9:5869961:5872202:-1 gene:LOC_Os09g10760 transcript:LOC_Os09g10760.1
c46247 Ananas comosus var. bracteatus	lcl|EG:LOC_Os03g24890.2	1.63994e-75	125/193(64.77)	243	pep:known chromosome:MSU6:3:14175086:14178083:1 gene:LOC_Os03g24890 transcript:LOC_Os03g24890.2
c46248 Ananas comosus var. bracteatus	lcl|EG:LOC_Os10g32920.1	4.95622e-73	100/132(75.76)	218	pep:known chromosome:MSU6:10:17156130:17158143:-1 gene:LOC_Os10g32920 transcript:LOC_Os10g32920.1
c46249 Ananas comosus var. bracteatus	lcl|EG:LOC_Os01g10350.1	6.12375e-87	157/289(54.33)	266	pep:known chromosome:MSU6:1:5441857:5445266:1 gene:LOC_Os01g10350 transcript:LOC_Os01g10350.1
c46251 Ananas comosus var. bracteatus	lcl|EG:LOC_Os02g32930.1	3.87844e-88	159/265(60.00)	281	pep:known chromosome:MSU6:2:19543855:19550635:1 gene:LOC_Os02g32930 transcript:LOC_Os02g32930.1
c46252 Ananas comosus var. bracteatus	lcl|EG:LOC_Os11g10070.1	1.32386e-18	96/276(34.78)	88	pep:novel chromosome:MSU6:11:5416079:5422928:1 gene:LOC_Os11g10070 transcript:LOC_Os11g10070.1
c46253 Ananas comosus var. bracteatus	lcl|EG:LOC_Os01g36390.1	0	595/695(85.61)	1190	pep:known chromosome:MSU6:1:20190980:20195959:1 gene:LOC_Os01g36390 transcript:LOC_Os01g36390.1
c46254 Ananas comosus var. bracteatus	lcl|EG:LOC_Os10g31820.1	0	615/849(72.44)	1248	pep:known chromosome:MSU6:10:16615599:16622388:1 gene:LOC_Os10g31820 transcript:LOC_Os10g31820.1
c46255 Ananas comosus var. bracteatus	lcl|EG:LOC_Os05g31750.1	1.41011e-118	174/252(69.05)	350	pep:known chromosome:MSU6:5:18433817:18436083:-1 gene:LOC_Os05g31750 transcript:LOC_Os05g31750.1
c46256 Ananas comosus var. bracteatus	lcl|EG:LOC_Os04g35590.1	6.06552e-56	98/156(62.82)	181	pep:known chromosome:MSU6:4:21523490:21526682:-1 gene:LOC_Os04g35590 transcript:LOC_Os04g35590.1
c46257 Ananas comosus var. bracteatus	lcl|EG:LOC_Os07g44299.1	4.29017e-137	216/518(41.70)	412	pep:known chromosome:MSU6:7:26467916:26469739:-1 gene:LOC_Os07g44299 transcript:LOC_Os07g44299.1
c46258 Ananas comosus var. bracteatus	lcl|EG:LOC_Os11g04935.1	2.32895e-56	95/166(57.23)	180	pep:known chromosome:MSU6:11:2103439:2105183:-1 gene:LOC_Os11g04935 transcript:LOC_Os11g04935.1
c46259 Ananas comosus var. bracteatus	lcl|EG:LOC_Os07g07880.1	0	277/406(68.23)	565	pep:known chromosome:MSU6:7:3951982:3953895:-1 gene:LOC_Os07g07880 transcript:LOC_Os07g07880.1
c46260 Ananas comosus var. bracteatus	lcl|EG:LOC_Os07g07790.1	1.09598e-49	100/203(49.26)	164	pep:known chromosome:MSU6:7:3909569:3910639:1 gene:LOC_Os07g07790 transcript:LOC_Os07g07790.1
c46261 Ananas comosus var. bracteatus	lcl|EG:LOC_Os03g56900.1	5.09116e-120	170/249(68.27)	350	pep:known chromosome:MSU6:3:32394810:32397624:-1 gene:LOC_Os03g56900 transcript:LOC_Os03g56900.1
c46262 Ananas comosus var. bracteatus	lcl|EG:LOC_Os01g51200.1	0	396/477(83.02)	773	pep:novel chromosome:MSU6:1:29430615:29435421:1 gene:LOC_Os01g51200 transcript:LOC_Os01g51200.1
c46263 Ananas comosus var. bracteatus	lcl|EG:LOC_Os09g27420.1	0	564/633(89.10)	1139	pep:known chromosome:MSU6:9:16653463:16657666:1 gene:LOC_Os09g27420 transcript:LOC_Os09g27420.1
c46264 Ananas comosus var. bracteatus	lcl|EG:LOC_Os12g12170.1	3.50299e-54	87/143(60.84)	176	pep:known chromosome:MSU6:12:6676547:6678820:1 gene:LOC_Os12g12170 transcript:LOC_Os12g12170.1
c46265 Ananas comosus var. bracteatus	lcl|EG:LOC_Os06g11800.1	2.04046e-171	239/316(75.63)	484	pep:known chromosome:MSU6:6:6249718:6252709:1 gene:LOC_Os06g11800 transcript:LOC_Os06g11800.1
c46266 Ananas comosus var. bracteatus	lcl|EG:LOC_Os12g07650.1	7.28374e-122	181/275(65.82)	353	pep:known chromosome:MSU6:12:3848321:3852388:-1 gene:LOC_Os12g07650 transcript:LOC_Os12g07650.1
c46267 Ananas comosus var. bracteatus	lcl|EG:LOC_Os03g63290.1	3.30001e-126	184/263(69.96)	365	pep:known chromosome:MSU6:3:35762637:35765116:-1 gene:LOC_Os03g63290 transcript:LOC_Os03g63290.1
c46268 Ananas comosus var. bracteatus	lcl|EG:LOC_Os05g05780.1	2.42361e-08	36/90(40.00)	50	pep:known chromosome:MSU6:5:2874301:2884757:1 gene:LOC_Os05g05780 transcript:LOC_Os05g05780.1
c46268 Ananas comosus var. bracteatus	lcl|EG:LOC_Os06g24540.1	5.95202e-52	118/242(48.76)	182	pep:known chromosome:MSU6:6:14385816:14389245:-1 gene:LOC_Os06g24540 transcript:LOC_Os06g24540.1
c46268 Ananas comosus var. bracteatus	lcl|EG:LOC_Os06g24540.1	1.01652e-22	49/99(49.49)	95	pep:known chromosome:MSU6:6:14385816:14389245:-1 gene:LOC_Os06g24540 transcript:LOC_Os06g24540.1
c46269 Ananas comosus var. bracteatus	lcl|EG:LOC_Os01g39010.1	2.48664e-41	85/151(56.29)	142	pep:novel chromosome:MSU6:1:21932219:21935027:1 gene:LOC_Os01g39010 transcript:LOC_Os01g39010.1
c46270 Ananas comosus var. bracteatus	lcl|EG:LOC_Os02g54130.2	2.00228e-82	144/254(56.69)	254	pep:known chromosome:MSU6:2:33163974:33169743:-1 gene:LOC_Os02g54130 transcript:LOC_Os02g54130.2
c46271 Ananas comosus var. bracteatus	lcl|EG:LOC_Os12g39110.1	5.93938e-29	96/288(33.33)	115	pep:known chromosome:MSU6:12:24027070:24031102:1 gene:LOC_Os12g39110 transcript:LOC_Os12g39110.1
c46272 Ananas comosus var. bracteatus	lcl|EG:LOC_Os02g03470.1	8.46048e-168	237/311(76.21)	474	pep:known chromosome:MSU6:2:1412107:1416005:1 gene:LOC_Os02g03470 transcript:LOC_Os02g03470.1
c46273 Ananas comosus var. bracteatus	lcl|EG:LOC_Os02g35100.2	0	380/620(61.29)	758	pep:known chromosome:MSU6:2:21058269:21062940:-1 gene:LOC_Os02g35100 transcript:LOC_Os02g35100.2
c46274 Ananas comosus var. bracteatus	lcl|EG:LOC_Os08g43560.1	5.68863e-177	242/291(83.16)	499	pep:known chromosome:MSU6:8:27552312:27556656:-1 gene:LOC_Os08g43560 transcript:LOC_Os08g43560.1
c46275 Ananas comosus var. bracteatus	lcl|EG:LOC_Os06g16170.1	3.63469e-149	209/382(54.71)	434	pep:known chromosome:MSU6:6:9206751:9208514:-1 gene:LOC_Os06g16170 transcript:LOC_Os06g16170.1
c46276 Ananas comosus var. bracteatus	lcl|EG:LOC_Os11g24540.2	2.44305e-127	198/289(68.51)	397	pep:known chromosome:MSU6:11:13532777:13543712:1 gene:LOC_Os11g24540 transcript:LOC_Os11g24540.2
c46277 Ananas comosus var. bracteatus	lcl|EG:LOC_Os08g29720.2	6.17114e-161	226/278(81.29)	460	pep:known chromosome:MSU6:8:18249320:18254852:1 gene:LOC_Os08g29720 transcript:LOC_Os08g29720.2
c46278 Ananas comosus var. bracteatus	lcl|EG:LOC_Os03g13190.1	1.41383e-52	110/245(44.90)	177	pep:known chromosome:MSU6:3:7109942:7114126:-1 gene:LOC_Os03g13190 transcript:LOC_Os03g13190.1
c46279 Ananas comosus var. bracteatus	lcl|EG:LOC_Os12g43130.1	0	286/400(71.50)	546	pep:known chromosome:MSU6:12:26746885:26749996:-1 gene:LOC_Os12g43130 transcript:LOC_Os12g43130.1
c46279 Ananas comosus var. bracteatus	lcl|EG:LOC_Os09g28440.1	3.06538e-60	108/231(46.75)	192	pep:known chromosome:MSU6:9:17305099:17306198:1 gene:LOC_Os09g28440 transcript:LOC_Os09g28440.1
c46280 Ananas comosus var. bracteatus	lcl|EG:LOC_Os02g51180.1	0	648/729(88.89)	1315	pep:known chromosome:MSU6:2:31303885:31306993:-1 gene:LOC_Os02g51180 transcript:LOC_Os02g51180.1
c46281 Ananas comosus var. bracteatus	lcl|EG:LOC_Os08g06500.1	0	333/467(71.31)	679	pep:known chromosome:MSU6:8:3679928:3687731:1 gene:LOC_Os08g06500 transcript:LOC_Os08g06500.1
c46282 Ananas comosus var. bracteatus	lcl|EG:LOC_Os01g36090.1	1.48475e-157	225/306(73.53)	450	pep:known chromosome:MSU6:1:19971038:19971985:1 gene:LOC_Os01g36090 transcript:LOC_Os01g36090.1
c46283 Ananas comosus var. bracteatus	lcl|EG:LOC_Os01g73390.1	2.19466e-147	210/415(50.60)	433	pep:known chromosome:MSU6:1:42531207:42532909:-1 gene:LOC_Os01g73390 transcript:LOC_Os01g73390.1
c46283 Ananas comosus var. bracteatus	lcl|EG:LOC_Os08g13870.1	1.08924e-104	156/229(68.12)	313	pep:known chromosome:MSU6:8:8281966:8284338:-1 gene:LOC_Os08g13870 transcript:LOC_Os08g13870.1
c46284 Ananas comosus var. bracteatus	lcl|EG:LOC_Os09g36000.1	1.48666e-20	61/173(35.26)	92	pep:known chromosome:MSU6:9:20741178:20742293:-1 gene:LOC_Os09g36000 transcript:LOC_Os09g36000.1
c46285 Ananas comosus var. bracteatus	lcl|EG:LOC_Os01g63470.1	3.1234e-45	68/100(68.00)	149	pep:known chromosome:MSU6:1:36769943:36771392:1 gene:LOC_Os01g63470 transcript:LOC_Os01g63470.1
c46285 Ananas comosus var. bracteatus	lcl|EG:LOC_Os01g55270.1	7.5577e-109	154/222(69.37)	317	pep:known chromosome:MSU6:1:31810301:31813549:-1 gene:LOC_Os01g55270 transcript:LOC_Os01g55270.1
c46285 Ananas comosus var. bracteatus	lcl|EG:LOC_Os08g33440.1	0	359/494(72.67)	662	pep:known chromosome:MSU6:8:20856011:20859546:-1 gene:LOC_Os08g33440 transcript:LOC_Os08g33440.1
c46286 Ananas comosus var. bracteatus	lcl|EG:LOC_Os02g30140.2	1.526e-43	85/185(45.95)	154	pep:known chromosome:MSU6:2:17899269:17903831:1 gene:LOC_Os02g30140 transcript:LOC_Os02g30140.2
c46287 Ananas comosus var. bracteatus	lcl|EG:LOC_Os09g24910.2	0	409/532(76.88)	833	pep:known chromosome:MSU6:9:14869985:14877181:-1 gene:LOC_Os09g24910 transcript:LOC_Os09g24910.2
c46288 Ananas comosus var. bracteatus	lcl|EG:LOC_Os02g20930.1	0	405/545(74.31)	770	pep:known chromosome:MSU6:2:12365584:12375312:1 gene:LOC_Os02g20930 transcript:LOC_Os02g20930.1
c46289 Ananas comosus var. bracteatus	lcl|EG:LOC_Os02g37150.1	5.09173e-72	121/241(50.21)	227	pep:known chromosome:MSU6:2:22453431:22456891:-1 gene:LOC_Os02g37150 transcript:LOC_Os02g37150.1
c46290 Ananas comosus var. bracteatus	lcl|EG:LOC_Os06g04370.1	0	403/572(70.45)	793	pep:known chromosome:MSU6:6:1863516:1867212:1 gene:LOC_Os06g04370 transcript:LOC_Os06g04370.1
c46291 Ananas comosus var. bracteatus	lcl|EG:LOC_Os03g23909.1	1.8506e-46	77/101(76.24)	156	pep:known chromosome:MSU6:3:13569721:13576074:1 gene:LOC_Os03g23909 transcript:LOC_Os03g23909.1
c46291 Ananas comosus var. bracteatus	lcl|EG:LOC_Os03g23909.1	0	294/376(78.19)	611	pep:known chromosome:MSU6:3:13569721:13576074:1 gene:LOC_Os03g23909 transcript:LOC_Os03g23909.1
c46292 Ananas comosus var. bracteatus	lcl|EG:LOC_Os05g33100.1	3.33261e-128	174/240(72.50)	367	pep:known chromosome:MSU6:5:19347068:19351075:1 gene:LOC_Os05g33100 transcript:LOC_Os05g33100.1
c46293 Ananas comosus var. bracteatus	lcl|EG:LOC_Os03g08810.1	2.30023e-72	106/163(65.03)	221	pep:known chromosome:MSU6:3:4544308:4547187:1 gene:LOC_Os03g08810 transcript:LOC_Os03g08810.1
c46293 Ananas comosus var. bracteatus	lcl|EG:LOC_Os03g18510.1	0	286/336(85.12)	572	pep:known chromosome:MSU6:3:10371716:10374958:1 gene:LOC_Os03g18510 transcript:LOC_Os03g18510.1
c46294 Ananas comosus var. bracteatus	lcl|EG:LOC_Os05g04360.1	6.76122e-179	273/402(67.91)	510	pep:known chromosome:MSU6:5:1994225:1996885:1 gene:LOC_Os05g04360 transcript:LOC_Os05g04360.1
c46295 Ananas comosus var. bracteatus	lcl|EG:LOC_Os08g03430.2	3.86798e-170	245/370(66.22)	491	pep:known chromosome:MSU6:8:1605317:1610099:1 gene:LOC_Os08g03430 transcript:LOC_Os08g03430.2
c46297 Ananas comosus var. bracteatus	lcl|EG:LOC_Os03g51010.1	2.64011e-128	177/262(67.56)	373	pep:known chromosome:MSU6:3:29143172:29146739:-1 gene:LOC_Os03g51010 transcript:LOC_Os03g51010.1
c46298 Ananas comosus var. bracteatus	lcl|EG:LOC_Os01g05490.1	5.7279e-149	208/246(84.55)	422	pep:known chromosome:MSU6:1:2588537:2592641:-1 gene:LOC_Os01g05490 transcript:LOC_Os01g05490.1
c46299 Ananas comosus var. bracteatus	lcl|EG:LOC_Os05g49780.1	3.90481e-63	103/168(61.31)	201	pep:known chromosome:MSU6:5:28509763:28512588:1 gene:LOC_Os05g49780 transcript:LOC_Os05g49780.1
c46300 Ananas comosus var. bracteatus	lcl|EG:LOC_Os02g15950.1	0	289/404(71.53)	617	pep:known chromosome:MSU6:2:9042074:9046139:1 gene:LOC_Os02g15950 transcript:LOC_Os02g15950.1
c46301 Ananas comosus var. bracteatus	lcl|EG:LOC_Os07g08070.1	8.42971e-64	101/121(83.47)	210	pep:known chromosome:MSU6:7:4088221:4091088:-1 gene:LOC_Os07g08070 transcript:LOC_Os07g08070.1
c46302 Ananas comosus var. bracteatus	lcl|EG:LOC_Os06g06280.1	3.16028e-172	232/271(85.61)	486	pep:known chromosome:MSU6:6:2901269:2906305:1 gene:LOC_Os06g06280 transcript:LOC_Os06g06280.1
c46303 Ananas comosus var. bracteatus	lcl|EG:LOC_Os02g02000.1	0	326/475(68.63)	650	pep:known chromosome:MSU6:2:554513:556320:1 gene:LOC_Os02g02000 transcript:LOC_Os02g02000.1
c46304 Ananas comosus var. bracteatus	lcl|EG:LOC_Os04g55060.1	0	285/408(69.85)	546	pep:known chromosome:MSU6:4:32556263:32561392:1 gene:LOC_Os04g55060 transcript:LOC_Os04g55060.1
c46305 Ananas comosus var. bracteatus	lcl|EG:LOC_Os07g07680.1	2.23606e-173	204/330(61.82)	401	pep:known chromosome:MSU6:7:3845372:3849325:-1 gene:LOC_Os07g07680 transcript:LOC_Os07g07680.1
c46306 Ananas comosus var. bracteatus	lcl|EG:LOC_Os06g05350.1	1.70827e-100	159/277(57.40)	299	pep:known chromosome:MSU6:6:2404410:2407753:1 gene:LOC_Os06g05350 transcript:LOC_Os06g05350.1
c46308 Ananas comosus var. bracteatus	lcl|EG:LOC_Os01g64780.2	9.86618e-49	79/99(79.80)	157	pep:known chromosome:MSU6:1:37583117:37587074:-1 gene:LOC_Os01g64780 transcript:LOC_Os01g64780.2
c46308 Ananas comosus var. bracteatus	lcl|EG:LOC_Os01g64780.3	7.64023e-98	143/165(86.67)	293	pep:known chromosome:MSU6:1:37583117:37587070:-1 gene:LOC_Os01g64780 transcript:LOC_Os01g64780.3
c46309 Ananas comosus var. bracteatus	lcl|EG:LOC_Os01g40690.1	9.8416e-16	38/54(70.37)	77	pep:known chromosome:MSU6:1:22994986:22997463:-1 gene:LOC_Os01g40690 transcript:LOC_Os01g40690.1
c46311 Ananas comosus var. bracteatus	lcl|EG:LOC_Os04g41140.1	0	452/614(73.62)	945	pep:known chromosome:MSU6:4:24214023:24217322:-1 gene:LOC_Os04g41140 transcript:LOC_Os04g41140.1
c46311 Ananas comosus var. bracteatus	lcl|EG:LOC_Os04g41140.1	2.45468e-98	163/272(59.93)	309	pep:known chromosome:MSU6:4:24214023:24217322:-1 gene:LOC_Os04g41140 transcript:LOC_Os04g41140.1
c46312 Ananas comosus var. bracteatus	lcl|EG:LOC_Os05g02020.1	0	300/397(75.57)	603	pep:known chromosome:MSU6:5:577144:580488:-1 gene:LOC_Os05g02020 transcript:LOC_Os05g02020.1
c46313 Ananas comosus var. bracteatus	lcl|EG:LOC_Os06g37590.1	7.69919e-132	175/296(59.12)	379	pep:known chromosome:MSU6:6:22257064:22258548:-1 gene:LOC_Os06g37590 transcript:LOC_Os06g37590.1
c46314 Ananas comosus var. bracteatus	lcl|EG:LOC_Os02g34830.1	9.26345e-68	114/198(57.58)	218	pep:known chromosome:MSU6:2:20872114:20880308:1 gene:LOC_Os02g34830 transcript:LOC_Os02g34830.1
c46315 Ananas comosus var. bracteatus	lcl|EG:LOC_Os02g53430.1	1.19243e-83	146/282(51.77)	258	pep:known chromosome:MSU6:2:32689510:32691716:-1 gene:LOC_Os02g53430 transcript:LOC_Os02g53430.1
c46316 Ananas comosus var. bracteatus	lcl|EG:LOC_Os01g63060.1	7.60358e-37	61/72(84.72)	127	pep:known chromosome:MSU6:1:36539104:36544153:1 gene:LOC_Os01g63060 transcript:LOC_Os01g63060.1
c46316 Ananas comosus var. bracteatus	lcl|EG:LOC_Os01g63060.1	3.44687e-133	188/240(78.33)	382	pep:known chromosome:MSU6:1:36539104:36544153:1 gene:LOC_Os01g63060 transcript:LOC_Os01g63060.1
c46317 Ananas comosus var. bracteatus	lcl|EG:LOC_Os10g26400.1	1.77896e-104	148/204(72.55)	311	pep:known chromosome:MSU6:10:13640032:13642911:1 gene:LOC_Os10g26400 transcript:LOC_Os10g26400.1
c46318 Ananas comosus var. bracteatus	lcl|EG:LOC_Os03g13850.1	9.96997e-144	246/485(50.72)	431	pep:known chromosome:MSU6:3:7504789:7512499:1 gene:LOC_Os03g13850 transcript:LOC_Os03g13850.1
c46319 Ananas comosus var. bracteatus	lcl|EG:LOC_Os05g12380.1	5.12424e-144	190/349(54.44)	419	pep:known chromosome:MSU6:5:7123812:7127094:1 gene:LOC_Os05g12380 transcript:LOC_Os05g12380.1
c46320 Ananas comosus var. bracteatus	lcl|EG:LOC_Os02g45710.1	1.40878e-14	27/48(56.25)	69	pep:known chromosome:MSU6:2:27801183:27802465:-1 gene:LOC_Os02g45710 transcript:LOC_Os02g45710.1
c46320 Ananas comosus var. bracteatus	lcl|EG:LOC_Os03g54040.1	4.57933e-110	155/214(72.43)	323	pep:known chromosome:MSU6:3:30973926:30977513:1 gene:LOC_Os03g54040 transcript:LOC_Os03g54040.1
c46321 Ananas comosus var. bracteatus	lcl|EG:LOC_Os04g36840.1	0	293/520(56.35)	582	pep:known chromosome:MSU6:4:22054103:22057123:-1 gene:LOC_Os04g36840 transcript:LOC_Os04g36840.1
c46322 Ananas comosus var. bracteatus	lcl|EG:LOC_Os09g31210.1	1.05172e-12	42/87(48.28)	72	pep:known chromosome:MSU6:9:18768773:18770506:1 gene:LOC_Os09g31210 transcript:LOC_Os09g31210.1
c46322 Ananas comosus var. bracteatus	lcl|EG:LOC_Os09g31210.1	1.80717e-82	148/289(51.21)	257	pep:known chromosome:MSU6:9:18768773:18770506:1 gene:LOC_Os09g31210 transcript:LOC_Os09g31210.1
c46323 Ananas comosus var. bracteatus	lcl|EG:LOC_Os06g04680.2	1.99512e-84	127/199(63.82)	260	pep:known chromosome:MSU6:6:2038303:2040428:-1 gene:LOC_Os06g04680 transcript:LOC_Os06g04680.2
c46324 Ananas comosus var. bracteatus	lcl|EG:LOC_Os05g27530.1	2.00649e-109	161/212(75.94)	323	pep:known chromosome:MSU6:5:15961705:15966230:-1 gene:LOC_Os05g27530 transcript:LOC_Os05g27530.1
c46325 Ananas comosus var. bracteatus	lcl|EG:LOC_Os02g55910.2	1.68985e-30	57/83(68.67)	116	pep:known chromosome:MSU6:2:34217869:34221752:1 gene:LOC_Os02g55910 transcript:LOC_Os02g55910.2
c46325 Ananas comosus var. bracteatus	lcl|EG:LOC_Os08g20420.2	1.32374e-120	163/195(83.59)	345	pep:known chromosome:MSU6:8:12265096:12267189:1 gene:LOC_Os08g20420 transcript:LOC_Os08g20420.2
c46326 Ananas comosus var. bracteatus	lcl|EG:LOC_Os05g49760.1	0	379/410(92.44)	776	pep:known chromosome:MSU6:5:28484900:28489329:1 gene:LOC_Os05g49760 transcript:LOC_Os05g49760.1
c46327 Ananas comosus var. bracteatus	lcl|EG:LOC_Os08g06474.1	2.33857e-105	150/180(83.33)	313	pep:known chromosome:MSU6:8:3635270:3637029:1 gene:LOC_Os08g06474 transcript:LOC_Os08g06474.1
c46328 Ananas comosus var. bracteatus	lcl|EG:LOC_Os04g04010.1	3.11841e-143	219/362(60.50)	427	pep:known chromosome:MSU6:4:1844342:1847190:-1 gene:LOC_Os04g04010 transcript:LOC_Os04g04010.1
c46329 Ananas comosus var. bracteatus	lcl|EG:LOC_Os01g72200.1	2.93577e-55	100/240(41.67)	181	pep:known chromosome:MSU6:1:41863576:41865503:-1 gene:LOC_Os01g72200 transcript:LOC_Os01g72200.1
c46330 Ananas comosus var. bracteatus	lcl|EG:LOC_Os08g37310.2	1.70562e-50	97/149(65.10)	172	pep:known chromosome:MSU6:8:23574006:23576382:-1 gene:LOC_Os08g37310 transcript:LOC_Os08g37310.2
c46331 Ananas comosus var. bracteatus	lcl|EG:LOC_Os07g43900.1	0	263/321(81.93)	555	pep:known chromosome:MSU6:7:26244525:26249370:-1 gene:LOC_Os07g43900 transcript:LOC_Os07g43900.1
c46332 Ananas comosus var. bracteatus	lcl|EG:LOC_Os01g01640.1	9.05315e-110	159/197(80.71)	323	pep:known chromosome:MSU6:1:318713:321248:1 gene:LOC_Os01g01640 transcript:LOC_Os01g01640.1
c46333 Ananas comosus var. bracteatus	lcl|EG:LOC_Os05g25060.1	2.08606e-139	231/509(45.38)	432	pep:known chromosome:MSU6:5:14441285:14449369:-1 gene:LOC_Os05g25060 transcript:LOC_Os05g25060.1
c46334 Ananas comosus var. bracteatus	lcl|EG:LOC_Os01g57066.1	0	292/439(66.51)	583	pep:known chromosome:MSU6:1:32955865:32962248:1 gene:LOC_Os01g57066 transcript:LOC_Os01g57066.1
c46335 Ananas comosus var. bracteatus	lcl|EG:LOC_Os05g35470.1	6.76202e-110	162/252(64.29)	328	pep:known chromosome:MSU6:5:21015874:21017321:-1 gene:LOC_Os05g35470 transcript:LOC_Os05g35470.1
c46336 Ananas comosus var. bracteatus	lcl|EG:LOC_Os04g57950.1	0	387/469(82.52)	773	pep:known chromosome:MSU6:4:34334457:34338472:1 gene:LOC_Os04g57950 transcript:LOC_Os04g57950.1
c46337 Ananas comosus var. bracteatus	lcl|EG:LOC_Os02g34410.1	1.63398e-68	112/164(68.29)	218	pep:known chromosome:MSU6:2:20582403:20583819:-1 gene:LOC_Os02g34410 transcript:LOC_Os02g34410.1
c46337 Ananas comosus var. bracteatus	lcl|EG:LOC_Os06g51510.1	5.98408e-97	147/249(59.04)	291	pep:known chromosome:MSU6:6:31207366:31210394:-1 gene:LOC_Os06g51510 transcript:LOC_Os06g51510.1
c46337 Ananas comosus var. bracteatus	lcl|EG:LOC_Os05g34470.1	3.80483e-123	164/262(62.60)	356	pep:known chromosome:MSU6:5:20375816:20379188:1 gene:LOC_Os05g34470 transcript:LOC_Os05g34470.1
c46338 Ananas comosus var. bracteatus	lcl|EG:LOC_Os05g02820.1	0	432/893(48.38)	717	pep:known chromosome:MSU6:5:1013970:1017596:-1 gene:LOC_Os05g02820 transcript:LOC_Os05g02820.1
c46339 Ananas comosus var. bracteatus	lcl|EG:LOC_Os12g05640.1	0	319/564(56.56)	658	pep:known chromosome:MSU6:12:2591074:2593900:-1 gene:LOC_Os12g05640 transcript:LOC_Os12g05640.1
c46340 Ananas comosus var. bracteatus	lcl|EG:LOC_Os12g18110.1	2.60362e-157	216/275(78.55)	446	pep:known chromosome:MSU6:12:10417453:10423241:-1 gene:LOC_Os12g18110 transcript:LOC_Os12g18110.1
c46341 Ananas comosus var. bracteatus	lcl|EG:LOC_Os04g37720.1	1.10757e-178	270/426(63.38)	509	pep:known chromosome:MSU6:4:22247056:22249627:1 gene:LOC_Os04g37720 transcript:LOC_Os04g37720.1
c46342 Ananas comosus var. bracteatus	lcl|EG:LOC_Os08g01054.2	1.60051e-07	15/17(88.24)	40	pep:known chromosome:MSU6:8:35030:43008:1 gene:LOC_Os08g01054 transcript:LOC_Os08g01054.2
c46342 Ananas comosus var. bracteatus	lcl|EG:LOC_Os01g05790.1	0	390/551(70.78)	767	pep:known chromosome:MSU6:1:2764773:2767644:1 gene:LOC_Os01g05790 transcript:LOC_Os01g05790.1
c46343 Ananas comosus var. bracteatus	lcl|EG:LOC_Os10g34420.1	2.93137e-71	153/339(45.13)	230	pep:known chromosome:MSU6:10:18285892:18288493:1 gene:LOC_Os10g34420 transcript:LOC_Os10g34420.1
c46344 Ananas comosus var. bracteatus	lcl|EG:LOC_Os09g02690.1	2.49837e-21	69/217(31.80)	92	pep:known chromosome:MSU6:9:1198227:1210378:-1 gene:LOC_Os09g02690 transcript:LOC_Os09g02690.1
c46345 Ananas comosus var. bracteatus	lcl|EG:LOC_Os10g40140.1	1.92658e-118	167/232(71.98)	345	pep:known chromosome:MSU6:10:21415317:21418215:-1 gene:LOC_Os10g40140 transcript:LOC_Os10g40140.1
c46346 Ananas comosus var. bracteatus	lcl|EG:LOC_Os09g24670.1	3.97184e-112	164/206(79.61)	329	pep:known chromosome:MSU6:9:14679806:14683518:1 gene:LOC_Os09g24670 transcript:LOC_Os09g24670.1
c46348 Ananas comosus var. bracteatus	lcl|EG:LOC_Os04g53370.1	5.69249e-148	206/269(76.58)	419	pep:known chromosome:MSU6:4:31601482:31603139:1 gene:LOC_Os04g53370 transcript:LOC_Os04g53370.1
c46349 Ananas comosus var. bracteatus	lcl|EG:LOC_Os03g21270.1	2.76019e-157	280/543(51.57)	478	pep:known chromosome:MSU6:3:12149769:12156323:-1 gene:LOC_Os03g21270 transcript:LOC_Os03g21270.1
c46350 Ananas comosus var. bracteatus	lcl|EG:LOC_Os01g63240.1	6.12013e-64	102/203(50.25)	203	pep:novel chromosome:MSU6:1:36651362:36654671:-1 gene:LOC_Os01g63240 transcript:LOC_Os01g63240.1
c46351 Ananas comosus var. bracteatus	lcl|EG:LOC_Os05g48750.1	5.23109e-75	116/135(85.93)	243	pep:known chromosome:MSU6:5:27873483:27876701:-1 gene:LOC_Os05g48750 transcript:LOC_Os05g48750.1
c46352 Ananas comosus var. bracteatus	lcl|EG:LOC_Os07g38240.1	8.79611e-169	219/289(75.78)	474	pep:known chromosome:MSU6:7:22929770:22932290:1 gene:LOC_Os07g38240 transcript:LOC_Os07g38240.1
c46353 Ananas comosus var. bracteatus	lcl|EG:LOC_Os06g03450.1	2.13411e-38	67/109(61.47)	129	pep:novel chromosome:MSU6:6:1319618:1320495:1 gene:LOC_Os06g03450 transcript:LOC_Os06g03450.1
c46354 Ananas comosus var. bracteatus	lcl|EG:LOC_Os06g39912.2	4.497e-06	29/72(40.28)	43	pep:known chromosome:MSU6:6:23735836:23736882:1 gene:LOC_Os06g39912 transcript:LOC_Os06g39912.2
c46354 Ananas comosus var. bracteatus	lcl|EG:LOC_Os01g08130.1	5.34789e-66	123/187(65.78)	218	pep:known chromosome:MSU6:1:3931329:3932352:1 gene:LOC_Os01g08130 transcript:LOC_Os01g08130.1
c46355 Ananas comosus var. bracteatus	lcl|EG:LOC_Os04g57680.1	1.98154e-102	161/246(65.45)	306	pep:known chromosome:MSU6:4:34153342:34156807:1 gene:LOC_Os04g57680 transcript:LOC_Os04g57680.1
c46357 Ananas comosus var. bracteatus	lcl|EG:LOC_Os05g30220.1	3.81323e-76	161/407(39.56)	252	pep:known chromosome:MSU6:5:17452403:17457576:-1 gene:LOC_Os05g30220 transcript:LOC_Os05g30220.1
c46358 Ananas comosus var. bracteatus	lcl|EG:LOC_Os02g09430.1	0	325/405(80.25)	671	pep:known chromosome:MSU6:2:4838489:4841902:-1 gene:LOC_Os02g09430 transcript:LOC_Os02g09430.1
c46359 Ananas comosus var. bracteatus	lcl|EG:LOC_Os01g16930.1	5.76229e-171	283/465(60.86)	493	pep:novel chromosome:MSU6:1:9681542:9683146:-1 gene:LOC_Os01g16930 transcript:LOC_Os01g16930.1
c46361 Ananas comosus var. bracteatus	lcl|EG:LOC_Os04g57440.1	0	269/435(61.84)	558	pep:known chromosome:MSU6:4:33987390:33991628:-1 gene:LOC_Os04g57440 transcript:LOC_Os04g57440.1
c46362 Ananas comosus var. bracteatus	lcl|EG:LOC_Os03g59010.1	1.29132e-89	134/224(59.82)	264	pep:known chromosome:MSU6:3:33584065:33584947:1 gene:LOC_Os03g59010 transcript:LOC_Os03g59010.1
c46363 Ananas comosus var. bracteatus	lcl|EG:LOC_Os11g03060.2	1.81129e-86	145/227(63.88)	259	pep:known chromosome:MSU6:11:1077105:1080103:-1 gene:LOC_Os11g03060 transcript:LOC_Os11g03060.2
c46364 Ananas comosus var. bracteatus	lcl|EG:LOC_Os09g25760.1	1.01967e-133	179/278(64.39)	386	pep:known chromosome:MSU6:9:15443235:15445601:1 gene:LOC_Os09g25760 transcript:LOC_Os09g25760.1
c46365 Ananas comosus var. bracteatus	lcl|EG:LOC_Os01g31220.1	0	288/373(77.21)	611	pep:known chromosome:MSU6:1:17065889:17069786:-1 gene:LOC_Os01g31220 transcript:LOC_Os01g31220.1
c46366 Ananas comosus var. bracteatus	lcl|EG:LOC_Os07g31260.1	0	267/355(75.21)	522	pep:novel chromosome:MSU6:7:18503632:18506158:-1 gene:LOC_Os07g31260 transcript:LOC_Os07g31260.1
c46367 Ananas comosus var. bracteatus	lcl|EG:LOC_Os02g33930.1	3.69243e-62	72/154(46.75)	144	pep:known chromosome:MSU6:2:20215156:20218546:-1 gene:LOC_Os02g33930 transcript:LOC_Os02g33930.1
c46368 Ananas comosus var. bracteatus	lcl|EG:LOC_Os01g70550.1	0	236/330(71.52)	493	pep:novel chromosome:MSU6:1:40857384:40860878:-1 gene:LOC_Os01g70550 transcript:LOC_Os01g70550.1
c46369 Ananas comosus var. bracteatus	lcl|EG:LOC_Os05g28750.1	4.84742e-17	33/60(55.00)	72	pep:known chromosome:MSU6:5:16801344:16802341:-1 gene:LOC_Os05g28750 transcript:LOC_Os05g28750.1
c46370 Ananas comosus var. bracteatus	lcl|EG:LOC_Os02g50620.1	1.60146e-158	213/239(89.12)	451	pep:known chromosome:MSU6:2:30912888:30917095:-1 gene:LOC_Os02g50620 transcript:LOC_Os02g50620.1
c46371 Ananas comosus var. bracteatus	lcl|EG:LOC_Os02g05680.1	4.16732e-150	212/351(60.40)	430	pep:known chromosome:MSU6:2:2776405:2779384:1 gene:LOC_Os02g05680 transcript:LOC_Os02g05680.1
c46372 Ananas comosus var. bracteatus	lcl|EG:LOC_Os08g41710.1	5.85566e-178	258/349(73.93)	503	pep:known chromosome:MSU6:8:26322282:26325910:1 gene:LOC_Os08g41710 transcript:LOC_Os08g41710.1
c46373 Ananas comosus var. bracteatus	lcl|EG:LOC_Os07g02350.1	1.14977e-169	230/261(88.12)	486	pep:known chromosome:MSU6:7:798478:804187:-1 gene:LOC_Os07g02350 transcript:LOC_Os07g02350.1
c46374 Ananas comosus var. bracteatus	lcl|EG:LOC_Os02g12790.1	9.86821e-40	127/363(34.99)	147	pep:known chromosome:MSU6:2:6705604:6707734:-1 gene:LOC_Os02g12790 transcript:LOC_Os02g12790.1
c46375 Ananas comosus var. bracteatus	lcl|EG:LOC_Os04g42100.1	2.13825e-12	42/132(31.82)	63	pep:known chromosome:MSU6:4:24735184:24739515:-1 gene:LOC_Os04g42100 transcript:LOC_Os04g42100.1
c46375 Ananas comosus var. bracteatus	lcl|EG:LOC_Os04g50110.1	2.82238e-46	81/118(68.64)	164	pep:known chromosome:MSU6:4:29702942:29706064:-1 gene:LOC_Os04g50110 transcript:LOC_Os04g50110.1
c46376 Ananas comosus var. bracteatus	lcl|EG:LOC_Os04g40740.3	3.56163e-46	83/140(59.29)	160	pep:known chromosome:MSU6:4:23995542:23999931:-1 gene:LOC_Os04g40740 transcript:LOC_Os04g40740.3
c46376 Ananas comosus var. bracteatus	lcl|EG:LOC_Os12g18120.4	1.39879e-26	61/159(38.36)	108	pep:known chromosome:MSU6:12:10434253:10441439:-1 gene:LOC_Os12g18120 transcript:LOC_Os12g18120.4
c46378 Ananas comosus var. bracteatus	lcl|EG:LOC_Os02g35750.3	2.59864e-35	86/309(27.83)	133	pep:known chromosome:MSU6:2:21466491:21469764:1 gene:LOC_Os02g35750 transcript:LOC_Os02g35750.3
c46379 Ananas comosus var. bracteatus	lcl|EG:LOC_Os10g21360.1	0	192/276(69.57)	361	pep:known chromosome:MSU6:10:10861001:10868295:1 gene:LOC_Os10g21360 transcript:LOC_Os10g21360.1
c46380 Ananas comosus var. bracteatus	lcl|EG:LOC_Os04g57800.1	0	284/411(69.10)	534	pep:known chromosome:MSU6:4:34230818:34235760:-1 gene:LOC_Os04g57800 transcript:LOC_Os04g57800.1
c46380 Ananas comosus var. bracteatus	lcl|EG:LOC_Os04g57800.2	1.45326e-72	105/167(62.87)	226	pep:known chromosome:MSU6:4:34233533:34235760:-1 gene:LOC_Os04g57800 transcript:LOC_Os04g57800.2
c46381 Ananas comosus var. bracteatus	lcl|EG:LOC_Os08g36110.1	3.0581e-57	124/293(42.32)	188	pep:known chromosome:MSU6:8:22752090:22753333:1 gene:LOC_Os08g36110 transcript:LOC_Os08g36110.1
c46381 Ananas comosus var. bracteatus	lcl|EG:LOC_Os04g35180.2	2.70257e-86	136/233(58.37)	263	pep:known chromosome:MSU6:4:21204995:21207589:-1 gene:LOC_Os04g35180 transcript:LOC_Os04g35180.2
c46381 Ananas comosus var. bracteatus	lcl|EG:LOC_Os01g41120.1	7.94116e-12	32/63(50.79)	66	pep:known chromosome:MSU6:1:23284194:23286293:1 gene:LOC_Os01g41120 transcript:LOC_Os01g41120.1
c46382 Ananas comosus var. bracteatus	lcl|EG:LOC_Os02g07720.2	1.7561e-166	233/294(79.25)	474	pep:known chromosome:MSU6:2:4024677:4028686:1 gene:LOC_Os02g07720 transcript:LOC_Os02g07720.2
c46383 Ananas comosus var. bracteatus	lcl|EG:LOC_Os01g65680.1	2.53711e-133	182/267(68.16)	385	pep:known chromosome:MSU6:1:38138030:38141652:-1 gene:LOC_Os01g65680 transcript:LOC_Os01g65680.1
c46384 Ananas comosus var. bracteatus	lcl|EG:LOC_Os01g59800.1	0	285/406(70.20)	547	pep:known chromosome:MSU6:1:34582472:34586130:-1 gene:LOC_Os01g59800 transcript:LOC_Os01g59800.1
c46384 Ananas comosus var. bracteatus	lcl|EG:LOC_Os01g59800.3	6.42848e-15	36/59(61.02)	68	pep:known chromosome:MSU6:1:34584565:34586130:-1 gene:LOC_Os01g59800 transcript:LOC_Os01g59800.3
c46385 Ananas comosus var. bracteatus	lcl|EG:LOC_Os01g69900.1	0	456/552(82.61)	867	pep:known chromosome:MSU6:1:40384269:40388399:1 gene:LOC_Os01g69900 transcript:LOC_Os01g69900.1
c46386 Ananas comosus var. bracteatus	lcl|EG:LOC_Os07g14514.5	2.33023e-100	161/243(66.26)	317	pep:known chromosome:MSU6:7:8263776:8270113:-1 gene:LOC_Os07g14514 transcript:LOC_Os07g14514.5
c46388 Ananas comosus var. bracteatus	lcl|EG:LOC_Os03g56970.1	2.33492e-154	241/400(60.25)	443	pep:known chromosome:MSU6:3:32437237:32441779:1 gene:LOC_Os03g56970 transcript:LOC_Os03g56970.1
c46389 Ananas comosus var. bracteatus	lcl|EG:LOC_Os04g02870.2	1.13294e-52	93/118(78.81)	186	pep:known chromosome:MSU6:4:1116159:1120473:-1 gene:LOC_Os04g02870 transcript:LOC_Os04g02870.2
c46390 Ananas comosus var. bracteatus	lcl|EG:LOC_Os05g08930.1	2.21981e-95	167/364(45.88)	292	pep:known chromosome:MSU6:5:4938236:4940937:-1 gene:LOC_Os05g08930 transcript:LOC_Os05g08930.1
c46391 Ananas comosus var. bracteatus	lcl|EG:LOC_Os07g07670.1	9.83998e-15	34/49(69.39)	72	pep:known chromosome:MSU6:7:3842575:3843671:1 gene:LOC_Os07g07670 transcript:LOC_Os07g07670.1
c46392 Ananas comosus var. bracteatus	lcl|EG:LOC_Os03g52594.1	7.75182e-71	105/229(45.85)	177	pep:known chromosome:MSU6:3:30150022:30166976:-1 gene:LOC_Os03g52594 transcript:LOC_Os03g52594.1
c46392 Ananas comosus var. bracteatus	lcl|EG:LOC_Os02g54120.3	4.13655e-129	192/342(56.14)	386	pep:known chromosome:MSU6:2:33153352:33163156:-1 gene:LOC_Os02g54120 transcript:LOC_Os02g54120.3
c46393 Ananas comosus var. bracteatus	lcl|EG:LOC_Os02g35070.1	1.82098e-169	178/285(62.46)	366	pep:known chromosome:MSU6:2:21037966:21044626:-1 gene:LOC_Os02g35070 transcript:LOC_Os02g35070.1
c46394 Ananas comosus var. bracteatus	lcl|EG:LOC_Os02g57610.1	8.44865e-165	257/429(59.91)	477	pep:known chromosome:MSU6:2:35274664:35278671:1 gene:LOC_Os02g57610 transcript:LOC_Os02g57610.1
c46396 Ananas comosus var. bracteatus	lcl|EG:LOC_Os01g50830.1	6.27393e-52	94/253(37.15)	178	pep:known chromosome:MSU6:1:29190947:29193689:1 gene:LOC_Os01g50830 transcript:LOC_Os01g50830.1
c46397 Ananas comosus var. bracteatus	lcl|EG:LOC_Os05g34900.1	0	338/717(47.14)	552	pep:known chromosome:MSU6:5:20665689:20673318:-1 gene:LOC_Os05g34900 transcript:LOC_Os05g34900.1
c46398 Ananas comosus var. bracteatus	lcl|EG:LOC_Os03g21060.1	8.05662e-112	203/397(51.13)	337	pep:known chromosome:MSU6:3:11972688:11975144:-1 gene:LOC_Os03g21060 transcript:LOC_Os03g21060.1
c46399 Ananas comosus var. bracteatus	lcl|EG:LOC_Os07g43470.1	7.81967e-178	257/271(94.83)	510	pep:known chromosome:MSU6:7:26018545:26023762:-1 gene:LOC_Os07g43470 transcript:LOC_Os07g43470.1
c464 Ananas comosus var. bracteatus	lcl|EG:LOC_Os06g02200.1	2.94042e-26	51/125(40.80)	104	pep:known chromosome:MSU6:6:675127:677879:1 gene:LOC_Os06g02200 transcript:LOC_Os06g02200.1
c46400 Ananas comosus var. bracteatus	lcl|EG:LOC_Os05g09550.1	1.71409e-124	175/242(72.31)	362	pep:known chromosome:MSU6:5:5394314:5398119:-1 gene:LOC_Os05g09550 transcript:LOC_Os05g09550.1
c46401 Ananas comosus var. bracteatus	lcl|EG:LOC_Os05g02520.1	0	276/355(77.75)	565	pep:known chromosome:MSU6:5:872961:876104:-1 gene:LOC_Os05g02520 transcript:LOC_Os05g02520.1
c46402 Ananas comosus var. bracteatus	lcl|EG:LOC_Os09g04410.1	3.65883e-37	48/82(58.54)	106	pep:novel chromosome:MSU6:9:2331692:2334237:1 gene:LOC_Os09g04410 transcript:LOC_Os09g04410.1
c46403 Ananas comosus var. bracteatus	lcl|EG:LOC_Os02g17620.1	5.47435e-63	103/135(76.30)	208	pep:known chromosome:MSU6:2:10135283:10143835:-1 gene:LOC_Os02g17620 transcript:LOC_Os02g17620.1
c46404 Ananas comosus var. bracteatus	lcl|EG:LOC_Os08g40140.1	4.81172e-135	181/205(88.29)	401	pep:known chromosome:MSU6:8:25398534:25401928:1 gene:LOC_Os08g40140 transcript:LOC_Os08g40140.1
c46405 Ananas comosus var. bracteatus	lcl|EG:LOC_Os04g23550.1	3.72698e-78	143/304(47.04)	241	pep:known chromosome:MSU6:4:13457134:13459583:-1 gene:LOC_Os04g23550 transcript:LOC_Os04g23550.1
c46406 Ananas comosus var. bracteatus	lcl|EG:LOC_Os04g58110.1	0	454/511(88.85)	899	pep:known chromosome:MSU6:4:34420085:34424017:-1 gene:LOC_Os04g58110 transcript:LOC_Os04g58110.1
c46408 Ananas comosus var. bracteatus	lcl|EG:LOC_Os01g63400.1	1.33781e-147	213/367(58.04)	434	pep:known chromosome:MSU6:1:36731793:36736360:1 gene:LOC_Os01g63400 transcript:LOC_Os01g63400.1
c46408 Ananas comosus var. bracteatus	lcl|EG:LOC_Os01g63400.1	8.77368e-23	48/74(64.86)	101	pep:known chromosome:MSU6:1:36731793:36736360:1 gene:LOC_Os01g63400 transcript:LOC_Os01g63400.1
c46408 Ananas comosus var. bracteatus	lcl|EG:LOC_Os01g63400.1	2.24912e-81	120/182(65.93)	255	pep:known chromosome:MSU6:1:36731793:36736360:1 gene:LOC_Os01g63400 transcript:LOC_Os01g63400.1
c46411 Ananas comosus var. bracteatus	lcl|EG:LOC_Osp1g00360.1	4.39553e-118	173/201(86.07)	345	pep:known chromosome:MSU6:Pt:44759:46160:-1 gene:LOC_Osp1g00360 transcript:LOC_Osp1g00360.1
c46411 Ananas comosus var. bracteatus	lcl|EG:LOC_Os04g16762.1	1.72694e-44	76/81(93.83)	159	pep:novel chromosome:MSU6:4:9126517:9128489:-1 gene:LOC_Os04g16762 transcript:LOC_Os04g16762.1
c46412 Ananas comosus var. bracteatus	lcl|EG:LOC_Os03g24590.1	1.85081e-78	141/277(50.90)	242	pep:known chromosome:MSU6:3:14004872:14006073:1 gene:LOC_Os03g24590 transcript:LOC_Os03g24590.1
c46413 Ananas comosus var. bracteatus	lcl|EG:LOC_Os06g48750.3	9.42771e-95	140/145(96.55)	282	pep:known chromosome:MSU6:6:29502681:29506320:-1 gene:LOC_Os06g48750 transcript:LOC_Os06g48750.3
c46415 Ananas comosus var. bracteatus	lcl|EG:LOC_Os06g50154.1	1.22727e-132	194/248(78.23)	389	pep:known chromosome:MSU6:6:30370095:30373535:1 gene:LOC_Os06g50154 transcript:LOC_Os06g50154.1
c46416 Ananas comosus var. bracteatus	lcl|EG:LOC_Os04g04030.1	4.64254e-72	114/174(65.52)	229	pep:known chromosome:MSU6:4:1861915:1865693:1 gene:LOC_Os04g04030 transcript:LOC_Os04g04030.1
[truncated: 20,195 more rows]

## Sheet: Zea mays.blast.best
NrGeneID	Database_ID	E_value	Identity	Score	Annotation
c44612 Ananas comosus var. bracteatus	lcl|1846_Zmays_181_protein.fa	3.01e-176	/392(0.00)	513	No definition line found
c44613 Ananas comosus var. bracteatus	lcl|20957_Zmays_181_protein.fa	0	17/439(3.87)	548	No definition line found
c44614 Ananas comosus var. bracteatus	lcl|9283_Zmays_181_protein.fa	5.4e-23	8/89(8.99)	95	No definition line found
c44615 Ananas comosus var. bracteatus	lcl|14328_Zmays_181_protein.fa	3.52e-107	4/232(1.72)	316	No definition line found
c44617 Ananas comosus var. bracteatus	lcl|1849_Zmays_181_protein.fa	2.29e-110	173/230(75.22)	352	No definition line found
c44618 Ananas comosus var. bracteatus	lcl|1223_Zmays_181_protein.fa	0	44/410(10.73)	694	No definition line found
c44619 Ananas comosus var. bracteatus	lcl|13354_Zmays_181_protein.fa	1.24e-61	8/184(4.35)	192	No definition line found
c44620 Ananas comosus var. bracteatus	lcl|26946_Zmays_181_protein.fa	0	301/425(70.82)	586	No definition line found
c44620 Ananas comosus var. bracteatus	lcl|7275_Zmays_181_protein.fa	4.76e-55	108/182(59.34)	178	No definition line found
c44621 Ananas comosus var. bracteatus	lcl|21231_Zmays_181_protein.fa	4.57e-69	14/168(8.33)	216	No definition line found
c44621 Ananas comosus var. bracteatus	lcl|21230_Zmays_181_protein.fa	1.74e-122	6/193(3.11)	355	No definition line found
c44622 Ananas comosus var. bracteatus	lcl|6227_Zmays_181_protein.fa	6.51e-76	8/149(5.37)	228	No definition line found
c44622 Ananas comosus var. bracteatus	lcl|6977_Zmays_181_protein.fa	0	17/407(4.18)	606	No definition line found
c44622 Ananas comosus var. bracteatus	lcl|6977_Zmays_181_protein.fa	2.97e-24	7/216(3.24)	106	No definition line found
c44623 Ananas comosus var. bracteatus	lcl|12279_Zmays_181_protein.fa	3.23e-98	1/200(0.50)	296	No definition line found
c44624 Ananas comosus var. bracteatus	lcl|8936_Zmays_181_protein.fa	1.67e-104	115/168(68.45)	246	No definition line found
c44625 Ananas comosus var. bracteatus	lcl|9808_Zmays_181_protein.fa	0	338/409(82.64)	681	No definition line found
c44626 Ananas comosus var. bracteatus	lcl|5918_Zmays_181_protein.fa	4.2e-61	8/138(5.80)	189	No definition line found
c44627 Ananas comosus var. bracteatus	lcl|17407_Zmays_181_protein.fa	1.09e-118	32/327(9.79)	347	No definition line found
c44628 Ananas comosus var. bracteatus	lcl|27266_Zmays_181_protein.fa	5.28e-18	60/187(32.09)	81	No definition line found
c44628 Ananas comosus var. bracteatus	lcl|28444_Zmays_181_protein.fa	1.64e-23	3/73(4.11)	95	No definition line found
c44629 Ananas comosus var. bracteatus	lcl|16844_Zmays_181_protein.fa	1.23e-94	16/206(7.77)	280	No definition line found
c44630 Ananas comosus var. bracteatus	lcl|10683_Zmays_181_protein.fa	2.46e-136	199/218(91.28)	402	No definition line found
c44630 Ananas comosus var. bracteatus	lcl|10683_Zmays_181_protein.fa	1.52e-39	69/71(97.18)	137	No definition line found
c44630 Ananas comosus var. bracteatus	lcl|10683_Zmays_181_protein.fa	3.39e-129	190/198(95.96)	382	No definition line found
c44631 Ananas comosus var. bracteatus	lcl|4755_Zmays_181_protein.fa	9.01e-93	13/288(4.51)	283	No definition line found
c44632 Ananas comosus var. bracteatus	lcl|2017_Zmays_181_protein.fa	1.61e-145	211/269(78.44)	417	No definition line found
c44633 Ananas comosus var. bracteatus	lcl|8392_Zmays_181_protein.fa	0	1/340(0.29)	550	No definition line found
c44634 Ananas comosus var. bracteatus	lcl|28108_Zmays_181_protein.fa	0	92/480(19.17)	910	No definition line found
c44635 Ananas comosus var. bracteatus	lcl|19754_Zmays_181_protein.fa	6.89e-164	226/355(63.66)	477	No definition line found
c44637 Ananas comosus var. bracteatus	lcl|14936_Zmays_181_protein.fa	1.14e-12	28/54(51.85)	59	No definition line found
c44637 Ananas comosus var. bracteatus	lcl|20028_Zmays_181_protein.fa	3.91e-19	59/166(35.54)	83	No definition line found
c44638 Ananas comosus var. bracteatus	lcl|5734_Zmays_181_protein.fa	5.19e-142	235/397(59.19)	432	No definition line found
c44639 Ananas comosus var. bracteatus	lcl|16291_Zmays_181_protein.fa	2.7e-90	131/160(81.88)	274	No definition line found
c44640 Ananas comosus var. bracteatus	lcl|8351_Zmays_181_protein.fa	7.07e-77	117/172(68.02)	232	No definition line found
c44642 Ananas comosus var. bracteatus	lcl|6815_Zmays_181_protein.fa	6.55e-25	4/56(7.14)	96	No definition line found
c44642 Ananas comosus var. bracteatus	lcl|6815_Zmays_181_protein.fa	8.4e-159	26/375(6.93)	460	No definition line found
c44644 Ananas comosus var. bracteatus	lcl|11571_Zmays_181_protein.fa	1.6e-49	98/182(53.85)	165	No definition line found
c44645 Ananas comosus var. bracteatus	lcl|31387_Zmays_181_protein.fa	1.7e-72	103/123(83.74)	219	No definition line found
c44646 Ananas comosus var. bracteatus	lcl|23041_Zmays_181_protein.fa	0	103/294(35.03)	509	No definition line found
c44647 Ananas comosus var. bracteatus	lcl|30203_Zmays_181_protein.fa	0	6/305(1.97)	565	No definition line found
c44648 Ananas comosus var. bracteatus	lcl|536_Zmays_181_protein.fa	0	16/491(3.26)	772	No definition line found
c44648 Ananas comosus var. bracteatus	lcl|5598_Zmays_181_protein.fa	5.15e-100	2/187(1.07)	292	No definition line found
c44648 Ananas comosus var. bracteatus	lcl|1019_Zmays_181_protein.fa	3.29e-31	6/69(8.70)	108	No definition line found
c44648 Ananas comosus var. bracteatus	lcl|5598_Zmays_181_protein.fa	1.75e-13	49/85(57.65)	65	No definition line found
c44650 Ananas comosus var. bracteatus	lcl|26931_Zmays_181_protein.fa	1.21e-102	148/204(72.55)	307	No definition line found
c44650 Ananas comosus var. bracteatus	lcl|26931_Zmays_181_protein.fa	2.22e-88	144/261(55.17)	274	No definition line found
c44651 Ananas comosus var. bracteatus	lcl|26104_Zmays_181_protein.fa	4.34e-72	13/142(9.15)	224	No definition line found
c44653 Ananas comosus var. bracteatus	lcl|1238_Zmays_181_protein.fa	8.95e-14	38/152(25.00)	71	No definition line found
c44654 Ananas comosus var. bracteatus	lcl|29160_Zmays_181_protein.fa	4.99e-71	20/194(10.31)	223	No definition line found
c44655 Ananas comosus var. bracteatus	lcl|20342_Zmays_181_protein.fa	1.76e-57	95/230(41.30)	190	No definition line found
c44656 Ananas comosus var. bracteatus	lcl|11220_Zmays_181_protein.fa	3.71e-116	183/320(57.19)	342	No definition line found
c44657 Ananas comosus var. bracteatus	lcl|9656_Zmays_181_protein.fa	9.54e-51	113/248(45.56)	177	No definition line found
c44658 Ananas comosus var. bracteatus	lcl|7933_Zmays_181_protein.fa	0	265/366(72.40)	541	No definition line found
c44660 Ananas comosus var. bracteatus	lcl|24976_Zmays_181_protein.fa	5.25e-65	122/350(34.86)	220	No definition line found
c44661 Ananas comosus var. bracteatus	lcl|8786_Zmays_181_protein.fa	6.26e-107	143/204(70.10)	274	No definition line found
c44663 Ananas comosus var. bracteatus	lcl|24496_Zmays_181_protein.fa	2.05e-54	56/295(18.98)	184	No definition line found
c44664 Ananas comosus var. bracteatus	lcl|13144_Zmays_181_protein.fa	1.26e-68	163/505(32.28)	232	No definition line found
c44665 Ananas comosus var. bracteatus	lcl|2308_Zmays_181_protein.fa	8.12e-129	15/236(6.36)	373	No definition line found
c44665 Ananas comosus var. bracteatus	lcl|9874_Zmays_181_protein.fa	3.98e-74	113/189(59.79)	224	No definition line found
c44666 Ananas comosus var. bracteatus	lcl|12793_Zmays_181_protein.fa	0	4/409(0.98)	585	No definition line found
c44667 Ananas comosus var. bracteatus	lcl|10090_Zmays_181_protein.fa	1.09e-79	10/258(3.88)	246	No definition line found
c44668 Ananas comosus var. bracteatus	lcl|10973_Zmays_181_protein.fa	1.57e-134	36/255(14.12)	391	No definition line found
c44669 Ananas comosus var. bracteatus	lcl|2080_Zmays_181_protein.fa	4.73e-46	8/159(5.03)	161	No definition line found
c44671 Ananas comosus var. bracteatus	lcl|12982_Zmays_181_protein.fa	0	303/377(80.37)	636	No definition line found
c44671 Ananas comosus var. bracteatus	lcl|28521_Zmays_181_protein.fa	9.08e-57	90/127(70.87)	180	No definition line found
c44672 Ananas comosus var. bracteatus	lcl|15083_Zmays_181_protein.fa	0	5/366(1.37)	529	No definition line found
c44673 Ananas comosus var. bracteatus	lcl|14156_Zmays_181_protein.fa	1.97e-78	125/232(53.88)	245	No definition line found
c44674 Ananas comosus var. bracteatus	lcl|28941_Zmays_181_protein.fa	0	19/433(4.39)	759	No definition line found
c44675 Ananas comosus var. bracteatus	lcl|11562_Zmays_181_protein.fa	2.09e-155	2/279(0.72)	458	No definition line found
c44676 Ananas comosus var. bracteatus	lcl|25323_Zmays_181_protein.fa	7.67e-92	8/188(4.26)	271	No definition line found
c44677 Ananas comosus var. bracteatus	lcl|6577_Zmays_181_protein.fa	1.79e-21	3/119(2.52)	99	No definition line found
c44678 Ananas comosus var. bracteatus	lcl|5161_Zmays_181_protein.fa	4.84e-40	69/82(84.15)	145	No definition line found
c44679 Ananas comosus var. bracteatus	lcl|24123_Zmays_181_protein.fa	5.96e-54	14/130(10.77)	177	No definition line found
c44680 Ananas comosus var. bracteatus	lcl|4281_Zmays_181_protein.fa	7.73e-115	16/244(6.56)	333	No definition line found
c44682 Ananas comosus var. bracteatus	lcl|11146_Zmays_181_protein.fa	1.37e-09	5/118(4.24)	56	No definition line found
c44683 Ananas comosus var. bracteatus	lcl|2296_Zmays_181_protein.fa	6.87e-92	147/198(74.24)	276	No definition line found
c44684 Ananas comosus var. bracteatus	lcl|10675_Zmays_181_protein.fa	3.47e-25	5/48(10.42)	100	No definition line found
c44685 Ananas comosus var. bracteatus	lcl|21529_Zmays_181_protein.fa	4.66e-94	151/207(72.95)	281	No definition line found
c44686 Ananas comosus var. bracteatus	lcl|25740_Zmays_181_protein.fa	1.93e-17	2/80(2.50)	77	No definition line found
c44688 Ananas comosus var. bracteatus	lcl|14385_Zmays_181_protein.fa	0	9/359(2.51)	536	No definition line found
c44689 Ananas comosus var. bracteatus	lcl|1687_Zmays_181_protein.fa	6.28e-135	194/246(78.86)	384	No definition line found
c44690 Ananas comosus var. bracteatus	lcl|24963_Zmays_181_protein.fa	6.72e-43	10/267(3.75)	156	No definition line found
c44690 Ananas comosus var. bracteatus	lcl|763_Zmays_181_protein.fa	9.88e-21	5/116(4.31)	83	No definition line found
c44691 Ananas comosus var. bracteatus	lcl|27058_Zmays_181_protein.fa	7.47e-34	5/58(8.62)	95	No definition line found
c44692 Ananas comosus var. bracteatus	lcl|4083_Zmays_181_protein.fa	4.2e-27	5/64(7.81)	102	No definition line found
c44692 Ananas comosus var. bracteatus	lcl|4083_Zmays_181_protein.fa	0	7/401(1.75)	563	No definition line found
c44693 Ananas comosus var. bracteatus	lcl|28919_Zmays_181_protein.fa	3.61e-37	6/87(6.90)	124	No definition line found
c44694 Ananas comosus var. bracteatus	lcl|7735_Zmays_181_protein.fa	5.29e-59	97/174(55.75)	190	No definition line found
c44695 Ananas comosus var. bracteatus	lcl|15326_Zmays_181_protein.fa	7.39e-90	137/266(51.50)	273	No definition line found
c44696 Ananas comosus var. bracteatus	lcl|25236_Zmays_181_protein.fa	3.45e-94	138/207(66.67)	283	No definition line found
c44697 Ananas comosus var. bracteatus	lcl|14086_Zmays_181_protein.fa	8.07e-12	35/147(23.81)	65	No definition line found
c44698 Ananas comosus var. bracteatus	lcl|20090_Zmays_181_protein.fa	0	3/500(0.60)	842	No definition line found
c44699 Ananas comosus var. bracteatus	lcl|11242_Zmays_181_protein.fa	1.66e-33	57/99(57.58)	119	No definition line found
c44701 Ananas comosus var. bracteatus	lcl|10058_Zmays_181_protein.fa	1.43e-09	5/88(5.68)	59	No definition line found
c44702 Ananas comosus var. bracteatus	lcl|6200_Zmays_181_protein.fa	4.3e-44	10/291(3.44)	161	No definition line found
c44703 Ananas comosus var. bracteatus	lcl|14293_Zmays_181_protein.fa	7.71e-149	199/301(66.11)	423	No definition line found
c44704 Ananas comosus var. bracteatus	lcl|28280_Zmays_181_protein.fa	7.98e-65	91/149(61.07)	199	No definition line found
c44705 Ananas comosus var. bracteatus	lcl|14602_Zmays_181_protein.fa	4.31e-09	10/87(11.49)	54	No definition line found
c44706 Ananas comosus var. bracteatus	lcl|30782_Zmays_181_protein.fa	1.89e-32	46/59(77.97)	114	No definition line found
c44707 Ananas comosus var. bracteatus	lcl|22419_Zmays_181_protein.fa	3.69e-34	61/79(77.22)	121	No definition line found
c44707 Ananas comosus var. bracteatus	lcl|22419_Zmays_181_protein.fa	8.21e-106	172/263(65.40)	313	No definition line found
c44708 Ananas comosus var. bracteatus	lcl|19773_Zmays_181_protein.fa	5.99e-124	213/434(49.08)	376	No definition line found
c44709 Ananas comosus var. bracteatus	lcl|1159_Zmays_181_protein.fa	4.54e-53	90/133(67.67)	169	No definition line found
c44711 Ananas comosus var. bracteatus	lcl|32039_Zmays_181_protein.fa	2.72e-37	81/208(38.94)	137	No definition line found
c44711 Ananas comosus var. bracteatus	lcl|32039_Zmays_181_protein.fa	1.73e-39	149/499(29.86)	153	No definition line found
c44711 Ananas comosus var. bracteatus	lcl|32039_Zmays_181_protein.fa	9.89e-19	37/61(60.66)	78	No definition line found
c44712 Ananas comosus var. bracteatus	lcl|23733_Zmays_181_protein.fa	1.07e-20	5/306(1.63)	95	No definition line found
c44713 Ananas comosus var. bracteatus	lcl|5087_Zmays_181_protein.fa	9.6e-109	153/187(81.82)	315	No definition line found
c44714 Ananas comosus var. bracteatus	lcl|29718_Zmays_181_protein.fa	3.34e-09	6/82(7.32)	53	No definition line found
c44715 Ananas comosus var. bracteatus	lcl|7280_Zmays_181_protein.fa	1.6e-09	5/120(4.17)	53	No definition line found
c44716 Ananas comosus var. bracteatus	lcl|14162_Zmays_181_protein.fa	1.39e-152	7/315(2.22)	431	No definition line found
c44717 Ananas comosus var. bracteatus	lcl|22705_Zmays_181_protein.fa	3.51e-36	8/93(8.60)	124	No definition line found
c44717 Ananas comosus var. bracteatus	lcl|11599_Zmays_181_protein.fa	3.46e-105	128/205(62.44)	250	No definition line found
c44719 Ananas comosus var. bracteatus	lcl|29454_Zmays_181_protein.fa	1.44e-53	6/86(6.98)	172	No definition line found
c44720 Ananas comosus var. bracteatus	lcl|3707_Zmays_181_protein.fa	0	1/441(0.23)	692	No definition line found
c44721 Ananas comosus var. bracteatus	lcl|25017_Zmays_181_protein.fa	4e-40	13/191(6.81)	142	No definition line found
c44721 Ananas comosus var. bracteatus	lcl|25017_Zmays_181_protein.fa	6.07e-14	4/49(8.16)	67	No definition line found
c44722 Ananas comosus var. bracteatus	lcl|27189_Zmays_181_protein.fa	0	28/424(6.60)	543	No definition line found
c44724 Ananas comosus var. bracteatus	lcl|29813_Zmays_181_protein.fa	1.14e-153	6/314(1.91)	436	No definition line found
c44725 Ananas comosus var. bracteatus	lcl|15246_Zmays_181_protein.fa	0	356/529(67.30)	724	No definition line found
c44726 Ananas comosus var. bracteatus	lcl|2381_Zmays_181_protein.fa	1.22e-63	107/220(48.64)	201	No definition line found
c44727 Ananas comosus var. bracteatus	lcl|7336_Zmays_181_protein.fa	5.91e-71	111/119(93.28)	222	No definition line found
c44728 Ananas comosus var. bracteatus	lcl|11408_Zmays_181_protein.fa	1.91e-137	15/298(5.03)	403	No definition line found
c44729 Ananas comosus var. bracteatus	lcl|9804_Zmays_181_protein.fa	2.98e-31	74/187(39.57)	118	No definition line found
c44730 Ananas comosus var. bracteatus	lcl|25075_Zmays_181_protein.fa	0	7/340(2.06)	603	No definition line found
c44731 Ananas comosus var. bracteatus	lcl|28939_Zmays_181_protein.fa	0	325/394(82.49)	663	No definition line found
c44732 Ananas comosus var. bracteatus	lcl|30648_Zmays_181_protein.fa	8.81e-111	2/237(0.84)	325	No definition line found
c44733 Ananas comosus var. bracteatus	lcl|2327_Zmays_181_protein.fa	1.03e-103	9/151(5.96)	301	No definition line found
c44734 Ananas comosus var. bracteatus	lcl|20961_Zmays_181_protein.fa	8.15e-75	10/196(5.10)	231	No definition line found
c44735 Ananas comosus var. bracteatus	lcl|21797_Zmays_181_protein.fa	0	2/453(0.44)	734	No definition line found
c44736 Ananas comosus var. bracteatus	lcl|27869_Zmays_181_protein.fa	1.65e-90	3/199(1.51)	267	No definition line found
c44737 Ananas comosus var. bracteatus	lcl|19744_Zmays_181_protein.fa	9.6e-116	6/185(3.24)	360	No definition line found
c44737 Ananas comosus var. bracteatus	lcl|27203_Zmays_181_protein.fa	2.54e-74	110/117(94.02)	226	No definition line found
c44737 Ananas comosus var. bracteatus	lcl|7668_Zmays_181_protein.fa	3.63e-76	109/140(77.86)	238	No definition line found
c44738 Ananas comosus var. bracteatus	lcl|30737_Zmays_181_protein.fa	4.34e-26	12/208(5.77)	103	No definition line found
c44739 Ananas comosus var. bracteatus	lcl|10518_Zmays_181_protein.fa	0	282/363(77.69)	562	No definition line found
c44740 Ananas comosus var. bracteatus	lcl|18011_Zmays_181_protein.fa	5.83e-148	220/353(62.32)	427	No definition line found
c44741 Ananas comosus var. bracteatus	lcl|29839_Zmays_181_protein.fa	1.07e-155	212/265(80.00)	439	No definition line found
c44742 Ananas comosus var. bracteatus	lcl|25550_Zmays_181_protein.fa	1.38e-75	136/289(47.06)	237	No definition line found
c44743 Ananas comosus var. bracteatus	lcl|29502_Zmays_181_protein.fa	0	7/354(1.98)	584	No definition line found
c44744 Ananas comosus var. bracteatus	lcl|314_Zmays_181_protein.fa	0	5/644(0.78)	1025	No definition line found
c44745 Ananas comosus var. bracteatus	lcl|5805_Zmays_181_protein.fa	8.47e-07	18/22(81.82)	43	No definition line found
c44745 Ananas comosus var. bracteatus	lcl|5802_Zmays_181_protein.fa	5.79e-33	79/218(36.24)	125	No definition line found
c44746 Ananas comosus var. bracteatus	lcl|8661_Zmays_181_protein.fa	1.95e-66	110/139(79.14)	204	No definition line found
c44747 Ananas comosus var. bracteatus	lcl|9959_Zmays_181_protein.fa	4.38e-34	53/78(67.95)	114	No definition line found
c44747 Ananas comosus var. bracteatus	lcl|10568_Zmays_181_protein.fa	6.03e-58	10/119(8.40)	190	No definition line found
c44748 Ananas comosus var. bracteatus	lcl|5777_Zmays_181_protein.fa	9.65e-129	3/247(1.21)	373	No definition line found
c44749 Ananas comosus var. bracteatus	lcl|14953_Zmays_181_protein.fa	2.4e-88	29/356(8.15)	275	No definition line found
c44750 Ananas comosus var. bracteatus	lcl|11114_Zmays_181_protein.fa	9.22e-65	106/153(69.28)	208	No definition line found
c44751 Ananas comosus var. bracteatus	lcl|30290_Zmays_181_protein.fa	4.27e-46	5/68(7.35)	116	No definition line found
c44752 Ananas comosus var. bracteatus	lcl|26611_Zmays_181_protein.fa	1.58e-77	105/124(84.68)	241	No definition line found
c44752 Ananas comosus var. bracteatus	lcl|31913_Zmays_181_protein.fa	3.95e-42	99/274(36.13)	149	No definition line found
c44752 Ananas comosus var. bracteatus	lcl|26611_Zmays_181_protein.fa	0	315/387(81.40)	697	No definition line found
c44753 Ananas comosus var. bracteatus	lcl|19870_Zmays_181_protein.fa	0	5/341(1.47)	545	No definition line found
c44754 Ananas comosus var. bracteatus	lcl|26536_Zmays_181_protein.fa	1.27e-103	8/242(3.31)	307	No definition line found
c44756 Ananas comosus var. bracteatus	lcl|1055_Zmays_181_protein.fa	1.63e-23	40/73(54.79)	93	No definition line found
c44757 Ananas comosus var. bracteatus	lcl|14385_Zmays_181_protein.fa	2.01e-142	188/220(85.45)	416	No definition line found
c44758 Ananas comosus var. bracteatus	lcl|22585_Zmays_181_protein.fa	3.2e-38	106/272(38.97)	138	No definition line found
c44759 Ananas comosus var. bracteatus	lcl|21224_Zmays_181_protein.fa	9.7e-112	10/211(4.74)	322	No definition line found
c44761 Ananas comosus var. bracteatus	lcl|22706_Zmays_181_protein.fa	1.63e-135	21/209(10.05)	389	No definition line found
c44762 Ananas comosus var. bracteatus	lcl|17436_Zmays_181_protein.fa	1.28e-135	201/304(66.12)	391	No definition line found
c44763 Ananas comosus var. bracteatus	lcl|3546_Zmays_181_protein.fa	1.37e-63	2/134(1.49)	204	No definition line found
c44764 Ananas comosus var. bracteatus	lcl|24879_Zmays_181_protein.fa	1.43e-109	9/213(4.23)	317	No definition line found
c44764 Ananas comosus var. bracteatus	lcl|10557_Zmays_181_protein.fa	1.44e-29	8/87(9.20)	107	No definition line found
c44765 Ananas comosus var. bracteatus	lcl|26590_Zmays_181_protein.fa	1.83e-120	28/358(7.82)	354	No definition line found
c44766 Ananas comosus var. bracteatus	lcl|5068_Zmays_181_protein.fa	3.94e-106	181/325(55.69)	317	No definition line found
c44767 Ananas comosus var. bracteatus	lcl|12361_Zmays_181_protein.fa	1.12e-64	8/145(5.52)	201	No definition line found
c44768 Ananas comosus var. bracteatus	lcl|9077_Zmays_181_protein.fa	0	2/716(0.28)	893	No definition line found
c44769 Ananas comosus var. bracteatus	lcl|16540_Zmays_181_protein.fa	2.12e-55	99/179(55.31)	183	No definition line found
c44770 Ananas comosus var. bracteatus	lcl|25017_Zmays_181_protein.fa	1.33e-77	20/210(9.52)	244	No definition line found
c44770 Ananas comosus var. bracteatus	lcl|1055_Zmays_181_protein.fa	2.02e-18	37/75(49.33)	75	No definition line found
c44771 Ananas comosus var. bracteatus	lcl|28929_Zmays_181_protein.fa	6.71e-07	1/100(1.00)	50	No definition line found
c44772 Ananas comosus var. bracteatus	lcl|22727_Zmays_181_protein.fa	2.14e-35	2/148(1.35)	126	No definition line found
c44773 Ananas comosus var. bracteatus	lcl|9157_Zmays_181_protein.fa	1.5e-89	17/259(6.56)	270	No definition line found
c44775 Ananas comosus var. bracteatus	lcl|26004_Zmays_181_protein.fa	1.92e-83	2/163(1.23)	254	No definition line found
c44776 Ananas comosus var. bracteatus	lcl|9010_Zmays_181_protein.fa	3.06e-31	2/187(1.07)	116	No definition line found
c44777 Ananas comosus var. bracteatus	lcl|31671_Zmays_181_protein.fa	2.16e-166	238/327(72.78)	472	No definition line found
c44778 Ananas comosus var. bracteatus	lcl|22260_Zmays_181_protein.fa	1.74e-81	129/152(84.87)	248	No definition line found
c44780 Ananas comosus var. bracteatus	lcl|26828_Zmays_181_protein.fa	7e-176	245/400(61.25)	501	No definition line found
c44781 Ananas comosus var. bracteatus	lcl|6169_Zmays_181_protein.fa	2.18e-173	257/350(73.43)	493	No definition line found
c44781 Ananas comosus var. bracteatus	lcl|17706_Zmays_181_protein.fa	3.2e-76	12/228(5.26)	236	No definition line found
c44782 Ananas comosus var. bracteatus	lcl|2611_Zmays_181_protein.fa	1.62e-42	39/417(9.35)	160	No definition line found
c44782 Ananas comosus var. bracteatus	lcl|25364_Zmays_181_protein.fa	2.92e-07	25/54(46.30)	51	No definition line found
c44783 Ananas comosus var. bracteatus	lcl|9719_Zmays_181_protein.fa	9.55e-54	114/236(48.31)	181	No definition line found
c44783 Ananas comosus var. bracteatus	lcl|13639_Zmays_181_protein.fa	3.91e-75	14/229(6.11)	236	No definition line found
c44784 Ananas comosus var. bracteatus	lcl|26057_Zmays_181_protein.fa	2.81e-39	83/205(40.49)	140	No definition line found
c44785 Ananas comosus var. bracteatus	lcl|5381_Zmays_181_protein.fa	1.78e-11	4/86(4.65)	61	No definition line found
c44786 Ananas comosus var. bracteatus	lcl|7920_Zmays_181_protein.fa	0	476/708(67.23)	977	No definition line found
c44787 Ananas comosus var. bracteatus	lcl|10296_Zmays_181_protein.fa	3.95e-85	130/169(76.92)	253	No definition line found
c44788 Ananas comosus var. bracteatus	lcl|23951_Zmays_181_protein.fa	5.13e-07	28/139(20.14)	50	No definition line found
c44788 Ananas comosus var. bracteatus	lcl|15998_Zmays_181_protein.fa	1.89e-24	15/203(7.39)	95	No definition line found
[truncated: 21,694 more rows]

[truncated: 2 more sheets: Sorghum.blast.best, TAIR.blast.best]
