# Supplementary material for: Transcriptome Sequence Analysis of an Ornamental Plant, Ananas comosus var. bracteatus, Revealed the Potential Unigenes Involved in Terpenoid and Phenylpropanoid Biosynthesis
Source: PLoS One. 2015 Mar 13;10(3):e0119153. doi: 10.1371/journal.pone.0119153 (PMC4358926; doi:10.1371/journal.pone.0119153)
Supplement: S5 Table — (XLSX) [file pone.0119153.s005.xlsx]

## Sheet: Sheet1
Function	Gene	Enzyme	Ko id (Ec no.)	UTS no.
Terpenoid backbone biosynthesis (ko00900)
	GGPS	geranylgeranyl diphosphate synthase, type II	K13789 [EC:2.5.1.29]	5
	HMGCR	hydroxymethylglutaryl-CoA reductase (NADPH)	K00021 [EC:1.1.1.34]	3
	ACAT	acetyl-CoA C-acetyltransferase	K00626 [EC:2.3.1.9]	7
	chlP	geranylgeranyl reductase	K10960 [EC:1.3.1.83]	4
	ispF	2-C-methyl-D-erythritol 2,4-cyclodiphosphate synthase	K01770 [EC:4.6.1.12]	1
	MVD	diphosphomevalonate decarboxylase	K01597 [EC:4.1.1.33]	1
	HMGCS	hydroxymethylglutaryl-CoA synthase	K01641 [EC:2.3.3.10]	5
	IDI	isopentenyl-diphosphate delta-isomerase	K01823 [EC:5.3.3.2]	1
	ispE	4-diphosphocytidyl-2-C-methyl-D-erythritol kinase	K00919 [EC:2.7.1.148]	1
	PMK	phosphomevalonate kinase	K00938 [EC:2.7.4.2]	1
	GPS	geranyl diphosphate synthase	K14066 [EC:2.5.1.1]	3
	ispH	4-hydroxy-3-methylbut-2-enyl diphosphate reductase	K03527 [EC:1.17.1.2]	1
	DXS	1-deoxy-D-xylulose-5-phosphate synthase	K01662 [EC:2.2.1.7]	3
	ispG	(E)-4-hydroxy-3-methylbut-2-enyl-diphosphate synthase	K03526 [EC:1.17.7.1]	1
	SPS	all-trans-nonaprenyl-diphosphate synthase	K05356 [EC:2.5.1.84 2.5.1.85]	1
	FDPS	farnesyl diphosphate synthase	K00787 [2.5.1.10]	2
	MVK	mevalonate kinase	K00869 [EC:2.7.1.36]	1
	ispD	2-C-methyl-D-erythritol 4-phosphate cytidylyltransferase	K00991 [EC:2.7.7.60]	1
	DXR	1-deoxy-D-xylulose-5-phosphate reductoisomerase	K00099 [EC:1.1.1.267]	1
				total unigenes: 43
Lignin and flavonoids biosynthesis (ko00941)
	EPO	peroxidase	K00430 [EC:1.11.1.7]	25
	C3'H	coumaroylquinate(coumaroylshikimate) 3'-monooxygenase	K09754 [EC:1.14.13.36]	4
	REF1	coniferyl-aldehyde dehydrogenase	K12355 [EC:1.2.1.68]	8
	CCR	cinnamoyl-CoA reductase	K09753 [EC:1.2.1.44]	5
	CCoAMT	caffeoyl-CoA O-methyltransferase	K00588 [EC:2.1.1.104]	5
	PAL	phenylalanine ammonia-lyase	K10775 [EC:4.3.1.24]	11
	4CL	4-coumarate--CoA ligase	K01904 [EC:6.2.1.12]	6
	CAD	cinnamyl-alcohol dehydrogenase	K00083 [EC:1.1.1.195]	2
	C4H	trans-cinnamate 4-monooxygenase	K00487 [EC:1.14.13.11]	5
	F5H	ferulate-5-hydroxylase	K09755 [EC:1.14.-.-]	1
	HCT	shikimate O-hydroxycinnamoyltransferase	K13065 [EC:2.3.1.133]	1
	C3'H	coumaroylquinate(coumaroylshikimate) 3'-monooxygenase	K09754 [EC:1.14.13.36]	4
	DFR	bifunctional dihydroflavonol 4-reductase/flavanone 4-reductase	K13082 [EC:1.1.1.219 1.1.1.234]	1
	CCoAMT	caffeoyl-CoA O-methyltransferase	K00588 [EC:2.1.1.104]	5
	F3'5'H	flavonoid 3',5'-hydroxylase	K13083 [EC:1.14.13.88]	2
	CHS	chalcone synthase	K00660 [EC:2.3.1.74]	1
	ANS	leucoanthocyanidin dioxygenase	K05277 [EC:1.14.11.19]	1
	CHI	chalcone isomerase	K01859 [EC:5.5.1.6]	1
	DFR	dihydroflavonol-4-reductase	K00091 [EC:1.1.1.219]	2
	C4H	trans-cinnamate 4-monooxygenase	K00487 [EC:1.14.13.11]	5
	FLS	flavonol synthase	K05278 [EC:1.14.11.23]	1
	F3'H	flavonoid 3'-monooxygenase	K05280 [EC:1.14.13.21]	1
	HCT	shikimate O-hydroxycinnamoyltransferase	K13065 [EC:2.3.1.133]	1
				total UTS: 98
